# Supplementary material for: Mechanical Strain Promotes Oligodendrocyte Differentiation by Global Changes of Gene Expression
Source: Front Cell Neurosci. 2017 Apr 20;11:93. doi: 10.3389/fncel.2017.00093 (PMC5397481; doi:10.3389/fncel.2017.00093)
Supplement: Supplementary Table 1 — Results of Lumina RNA sequencing for strained (stretch) and unstrained (control) OPCs. [file Table1.xlsx]

## Sheet: RNAseq
Results of Lumina RNA sequencing for strained (stretch) and unstrained (control) OPCs
	gene_id	transcript_id(s)	baseMeanA(stretch)	baseMeanB(control)	log2FoldChange-baseMeanA(stretch)/baseMeanB(control)	pval	padj
1	A1bg	NM_022258	0	0	---	---	---
2	A1cf	NM_133400	0	0	---	---	---
3	A1i3	NM_001037975	0.397671	1.13149	-1.50858	0.951798	1
4	A2m	NM_012488,NM_012488_2	718.505	316.695	1.1819	0.00529468	0.0236817
5	A3galt2	NM_138524	1696.98	4612.11	-1.44245	0.000227266	0.00164267
6	A4galt	NM_022240	0	0	---	---	---
7	AA926063	NR_002156	2.05785	0.678661	1.60037	0.584367	0.803174
8	Aaas	NM_001106795	1474.71	1529.63	-0.0527475	0.663132	0.858753
9	Aacs	NM_023104	3470.49	3016.9	0.202072	0.0819899	0.211124
10	Aadac	NM_020538	0	0	---	---	---
11	Aadacl2	NM_001191706,NM_001191706_2	0	0	---	---	---
12	Aadacl3	NM_001191768	0	0	---	---	---
13	Aadat	NM_017193	22.2965	15.5994	0.515332	0.364425	0.605308
14	Aaed1	NM_001109114	143.972	102.736	0.48685	0.0436586	0.130128
15	Aagab	NM_134398	814.93	925.799	-0.184023	0.145571	0.321863
16	Aak1	NM_001173450	758.144	746.344	0.022632	0.867659	0.974784
17	Aamdc	NM_001108493	54.8823	47.6381	0.204225	0.624982	0.836357
18	Aamp	NM_001106920	5378.2	5514.64	-0.0361435	0.749642	0.913086
19	Aanat	NM_012818	2.26633	1.4715	0.623071	0.842531	0.965716
20	Aar2	NM_001106535	1439.15	1291.46	0.156216	0.194016	0.395009
21	Aard	NM_145093	171.4	164.061	0.0631319	0.657716	0.854826
22	Aars	NM_001100517	8680.19	8035.98	0.111253	0.322591	0.558447
23	Aars2	NM_001106891	639.82	641.319	-0.00337676	0.93534	1
24	Aarsd1	NM_001034109	1284.27	1149.22	0.160287	0.198592	0.402146
25	Aasdhppt	NM_001106798	964.631	980.207	-0.0231085	0.877111	0.981048
26	Aass	NM_001100963	33.3618	7.1837	2.2154	0.000302291	0.00211841
27	Aatf	NM_053720	491.126	434.307	0.177378	0.320426	0.556253
28	Aatk	NM_001168703	10453.6	6646.38	0.653357	4.45891e-06	5.3915e-05
29	Abat	NM_031003	1389.21	859.042	0.693466	4.11563e-05	0.00037934
30	Abca1	NM_178095	2515.86	2379.67	0.0802932	0.475086	0.71579
31	Abca13	NM_001106020	3.59833	2.3189	0.633886	0.828924	0.965291
32	Abca15	NM_001106293	0	0	---	---	---
33	Abca17	NM_001031637	278.628	263.644	0.0797459	0.729033	0.898881
34	Abca2	NM_024396	15464.1	10267.9	0.590786	0.000565601	0.00362268
35	Abca4	NM_001107721	32.8252	16.0076	1.03604	0.0915551	0.229097
36	Abca5	NM_173307	100.491	48.6804	1.04565	0.000527057	0.00341821
37	Abca7	NM_207598	2114.73	3018.84	-0.513518	1.38434e-05	0.000145128
38	Abca8a	NM_001281824	916.911	650.685	0.494823	0.00554121	0.0245916
39	Abcb10	NM_001012166	990.549	897.366	0.142533	0.267432	0.494497
40	Abcb11	NM_031760	0	0	---	---	---
41	Abcb1a	NM_133401	36.493	91.0089	-1.31839	0.154325	0.335503
42	Abcb1b	NM_012623	933.713	1807.68	-0.95309	3.09473e-06	3.94247e-05
43	Abcb4	NM_012690	616.234	510.981	0.270207	0.0649541	0.1771
44	Abcb6	NM_080582	1176.45	837.874	0.489634	0.00020876	0.00152983
45	Abcb7	NM_212518	666.827	508.287	0.391668	0.00690439	0.0295299
46	Abcb8	NM_001007796	1289.96	1050.64	0.296059	0.0233927	0.0791856
47	Abcb9	NM_022238	154.767	132.973	0.218967	0.312409	0.546591
48	Abcc1	NM_022281	3101.97	1872.42	0.728278	4.22204e-05	0.000387396
49	Abcc10	NM_001108201	550.781	394.719	0.480651	0.00131965	0.00734349
50	Abcc12	NM_199377	2.38602	0	---	0.256817	0.48119
51	Abcc2	NM_012833	3.64853	3.82756	-0.0691086	1	1
52	Abcc3	NM_080581	282.913	332.477	-0.232896	0.188818	0.388192
53	Abcc4	NM_133411	1878.63	1028.83	0.868684	6.81424e-06	7.81556e-05
54	Abcc5	NM_053924	4150.13	8168.99	-0.977001	2.07695e-17	1.93686e-15
55	Abcc6	NM_031013	4.51336	0.377164	3.58094	0.0956488	0.236757
56	Abcc8	NM_013039	93.2439	43.0202	1.11599	0.000433798	0.00286547
57	Abcc9	NM_013040	4.25468	1.35732	1.64829	0.365779	0.606641
58	Abcd1	NM_001108821	882.07	1278.57	-0.535571	7.44943e-05	0.000633423
59	Abcd2	NM_033352	200.503	172.916	0.213547	0.474158	0.715041
60	Abcd3	NM_012804	4443.78	3632.98	0.290637	0.0249151	0.0833698
61	Abcd4	NM_001013100	345.73	303.17	0.189516	0.244929	0.464837
62	Abce1	NM_001108446	5049.32	5238.9	-0.0531737	0.664043	0.859682
63	Abcf1	NM_001109883	4999.11	5241.98	-0.0684405	0.541211	0.770581
64	Abcf2	NM_001109666	3143.29	3647.64	-0.214688	0.0641895	0.175485
65	Abcf3	NM_001011896	2395.21	2461.68	-0.0394903	0.730894	0.89993
66	Abcg1	NM_053502	4431.22	9439.46	-1.091	5.62604e-08	1.14511e-06
67	Abcg2	NM_181381	29.8021	37.8131	-0.343473	0.399621	0.640218
68	Abcg3	NM_001128311	182.094	265.364	-0.543286	0.00453691	0.0207743
69	Abcg3l1	NM_001004076	207.95	188.555	0.141253	0.544936	0.773261
70	Abcg3l2	NM_001014133	148.138	180.041	-0.281386	0.523882	0.756109
71	Abcg3l3	NM_001107205	89.5259	93.3531	-0.0603921	0.79495	0.945116
72	Abcg3l4	NM_001037205	242.938	411.092	-0.758876	0.00375012	0.0176882
73	Abcg4	NM_001106816	304.237	211.975	0.521302	0.00440887	0.0202856
74	Abcg5	NM_053754	103.344	15.3313	2.7529	2.0034e-13	1.13431e-11
75	Abcg8	NM_130414	6.7102	0.301497	4.47614	0.0247454	0.0829577
76	Abhd1	NM_001008520	273.998	284.516	-0.0543439	0.825616	0.965291
77	Abhd10	NM_001123352	243.231	236.301	0.0417002	0.825525	0.965291
78	Abhd11	NM_001271180	473.134	487.732	-0.0438392	0.763575	0.923514
79	Abhd12	NM_001024314	4506.03	3449.84	0.38533	0.000663743	0.00414999
80	Abhd12b	NM_001003928	0	0	---	---	---
81	Abhd13	NM_001271072	1193.17	1508.85	-0.338648	0.00876198	0.0357666
82	Abhd14a	NM_001009670	199.769	154.038	0.375053	0.0692628	0.18583
83	Abhd14b	NM_001007664	492.389	343.724	0.518548	0.00104085	0.00603203
84	Abhd15	NM_001107025	72.6076	120.841	-0.734916	0.0372645	0.114836
85	Abhd16a	NM_212531	1840.84	2357.56	-0.356929	0.0026723	0.0132865
86	Abhd16b	NM_001014052	3.97671	2.79284	0.509843	0.66567	0.860851
87	Abhd17a	NM_001006983	3769.99	4600.15	-0.28712	0.011856	0.0454246
88	Abhd17b	NM_001014028	2597.05	2196.3	0.241803	0.139149	0.310771
89	Abhd17c	NM_001100736	815.397	819.294	-0.00687956	0.956521	1
90	Abhd2	NM_001106275	2341.02	1648.51	0.505976	0.00111077	0.00635209
91	Abhd3	NM_001106162	2418.56	1678.61	0.526878	0.00248805	0.0124822
92	Abhd4	NM_001108866	8388.38	8765.36	-0.0634209	0.579902	0.799889
93	Abhd5	NM_212524	414.411	436.847	-0.0760673	0.689648	0.876449
94	Abhd6	NM_001007680	929.385	1151.07	-0.308627	0.0260156	0.0862354
95	Abhd8	NM_001107301	1256.83	930.559	0.433625	0.00103442	0.00599966
96	Abi1	NM_024397	3656.6	5024.76	-0.458552	8.53357e-05	0.000711967
97	Abi2	NM_173143	3031.71	3015.38	0.00779075	0.926778	1
98	Abi3	NM_001013118	541.059	1412.52	-1.38441	3.99465e-16	3.3137e-14
99	Abl1	NM_001100850	6450.94	5300.29	0.283439	0.00971598	0.0388273
100	Abl2	NM_001107186	526.843	562.342	-0.0940744	0.589983	0.808362
101	Ablim2	NM_001001514,NM_001177695	927.969	514.451	0.851043	8.1114e-06	9.1057e-05
102	Ablim3	NM_001191698	5.98435	9.39465	-0.650644	0.579784	0.799802
103	Abo	NM_001160263	68.8586	55.9533	0.299414	0.422337	0.663718
104	Abo2	NM_001271298	0	0	---	---	---
105	Abr	NM_001105814	6499.62	7976.5	-0.295402	0.00927652	0.0374632
106	Abra	NM_175844	3.52884	2.37599	0.570663	0.828573	0.965291
107	Abracl	NM_001099647	861.492	1161.37	-0.430916	0.000918762	0.00545522
108	Abt1	NM_001025674	710.794	713.617	-0.00571792	0.935828	1
109	Abtb1	NM_001005902	505.446	611.597	-0.275024	0.0626147	0.17203
110	Abtb2	NM_134403	6041.17	4578.45	0.399968	0.000311425	0.00217495
111	Ac1576	NM_001287624	99.3982	105.144	-0.0810728	0.754031	0.916085
112	Acaa1a	NM_012489	1598.87	1452.44	0.138568	0.318059	0.553725
113	Acaa1b	NM_001040019	31.416	59.4994	-0.921376	0.760538	0.921246
114	Acaa2	NM_130433	1217.04	1143.39	0.0900593	0.478071	0.717786
115	Acaca	NM_022193	2946.61	2551.43	0.207751	0.0678011	0.182836
116	Acacb	NM_053922	47.4386	11.7681	2.01118	0.000672551	0.0041962
117	Acad10	NM_001134537	202.325	123.165	0.716087	0.000641826	0.0040363
118	Acad11	NM_001108181	479.065	343.984	0.477878	0.00229749	0.0116823
119	Acad9	NM_181768	1458.65	1369.69	0.0907867	0.456149	0.697796
120	Acadl	NM_012819	2436.66	2457.96	-0.0125552	0.916017	0.999521
121	Acadm	NM_016986	1464.59	1545.86	-0.0779038	0.535124	0.765275
122	Acads	NM_022512	1285.72	1142.53	0.170351	0.180088	0.37489
123	Acadsb	NM_013084	307.028	278.736	0.139472	0.396101	0.637174
124	Acadvl	NM_012891	2165.47	1925.59	0.169381	0.16949	0.358929
125	Acan	NM_022190	892.02	447.655	0.994689	0.00379484	0.0178578
126	Acap1	NM_001105796	15.4975	41.3109	-1.41448	0.102142	0.248693
127	Acap2	NM_001034006	2283.07	2590.14	-0.182058	0.111169	0.264493
128	Acap3	NM_001107999	4810.75	3875.27	0.311966	0.00589169	0.0259286
129	Acat1	NM_017075	2308.25	2221.29	0.0554007	0.68193	0.872208
130	Acat2	NM_001006995	7792.12	6859.13	0.18399	0.10655	0.256625
131	Acbd3	NM_182843	2191.72	2232.87	-0.02683	0.858069	0.970712
132	Acbd4	NM_001012013	619.106	551.016	0.168094	0.299642	0.532348
133	Acbd5	NM_001077635	1292.09	1158.41	0.157561	0.194632	0.395866
134	Acbd6	NM_001011906	1035.1	765.508	0.435281	0.00107673	0.00619718
135	Acbd7	NM_001126079	0	4.71717	---	0.0505554	0.145811
136	Accs	NM_001267534	181.388	230.853	-0.3479	0.0772427	0.20159
137	Accsl	NM_001109594	0	0.434253	---	1	1
138	Acd	NM_001037193	1199.97	1344.38	-0.163945	0.197473	0.400334
139	Ace	NM_012544	1535.14	478.977	1.68034	1.5109e-09	4.4357e-08
140	Ace2	NM_001012006	58.4227	11.5237	2.34193	3.6349e-07	6.05873e-06
141	Ace3	NM_001258237	0.397671	0	---	0.840503	0.965291
142	Acer1	NM_001106875	4.18519	1.98142	1.07876	0.442629	0.683892
143	Acer2	NM_001107943	66.4649	47.5499	0.483151	0.11713	0.274419
144	Ache	NM_172009	91.2942	100.825	-0.143258	0.524866	0.756999
145	Acin1	NM_001170468	5333.47	5463.03	-0.0346271	0.758678	0.919573
146	Ackr2	NM_078621	0	0.377164	---	1	1
147	Acly	NM_001111095,NM_016987	16828.1	14977.7	0.168063	0.121199	0.281137
148	Acmsd	NM_134372	0	0	---	---	---
149	Acn9	NM_001047914	39.3153	31.5945	0.315417	0.41638	0.657325
150	Acnat2	NM_001014063	0.934329	1.94174	-1.05534	0.720513	0.89456
151	Aco1	NM_017321	3416.25	3198.89	0.0948408	0.405257	0.645912
152	Aco2	NM_024398	13985.6	11884.2	0.234904	0.0301915	0.0974857
153	Acot1	NM_031315	1263.96	688.979	0.875416	5.02541e-11	2.01979e-09
154	Acot11	NM_001271383	45.5081	45.0947	0.0131642	1	1
155	Acot12	NM_130747	0	0	---	---	---
156	Acot13	NM_001106111	243.895	235.279	0.0518889	0.836666	0.965291
157	Acot2	NM_138907	704.111	402.355	0.807335	0.000130747	0.001025
158	Acot3	NM_001108041	196.19	152.425	0.364151	0.0853618	0.21784
159	Acot4	NM_001109440	5.44769	3.09433	0.816017	0.476819	0.717179
160	Acot5	NM_001079709	0	0.377164	---	1	1
161	Acot7	NM_001146061,NM_013214	1842.46	2154.47	-0.225704	0.0875816	0.221917
162	Acot8	NM_130756	423.955	413.917	0.0345671	0.8075	0.954391
163	Acot9	NM_001013960	1059.79	1400.94	-0.402608	0.00203932	0.0105392
164	Acox1	NM_017340	2533.93	2265.85	0.161326	0.157645	0.340486
165	Acox2	NM_145770	3.45934	2.11165	0.712127	0.725024	0.896903
166	Acox3	NM_053339	658.082	1093.92	-0.733174	5.58511e-08	1.14021e-06
167	Acoxl	NM_001106508	0.467165	2.15016	-2.20244	0.52492	0.756999
168	Acp1	NM_001135562,NM_021262	1831.44	1776.52	0.0439197	0.69736	0.880344
169	Acp2	NM_016988	2521.72	3164.71	-0.327667	0.00452378	0.0207208
170	Acp5	NM_001270889,NM_019144	73.1056	35.8725	1.0271	0.00260785	0.0130055
171	Acp6	NM_001031645	564.811	668.239	-0.242597	0.100016	0.244522
172	Acpp	NM_001134901,NM_020072	17.4357	23.5722	-0.435043	0.383519	0.624236
173	Acpt	NM_001107510	13.6096	19.7085	-0.534194	0.556806	0.783231
174	Acr	NM_012490	3.06167	0.904491	1.75914	0.504709	0.739903
175	Acrbp	NM_001025049	12.4359	17.0499	-0.45526	0.508279	0.742893
176	Acrv1	NM_021747	0.467165	1.05582	-1.17637	0.952614	1
177	Acsbg1	NM_134389	1210.94	3027.06	-1.32179	5.85327e-21	9.07766e-19
178	Acsbg2	NM_001080096	0.397671	0	---	0.840503	0.965291
179	Acsf2	NM_001034951	453.803	464.095	-0.0323553	0.791922	0.943377
180	Acsl1	NM_012820	3477.91	2677.29	0.377447	0.000831705	0.00501978
181	Acsl3	NM_057107	12076.2	8777.54	0.460281	0.000715191	0.00441556
182	Acsl4	NM_053623	5478.8	11045.7	-1.01155	5.18718e-05	0.000464017
183	Acsl5	NM_053607	2983.39	4940.98	-0.727847	2.7132e-10	9.44192e-09
184	Acsl6	NM_130739	562.68	381.201	0.561763	0.000181957	0.00135428
185	Acsm1	NM_001108502	0	0	---	---	---
186	Acsm2a	NM_144748	0	0	---	---	---
187	Acsm3	NM_033231	7.43605	5.03354	0.562961	0.650374	0.852272
188	Acsm4	NM_181695	1.26251	0	---	0.484607	0.723337
189	Acsm5	NM_001014162	77.8275	29.2484	1.41192	0.000199308	0.0014666
190	Acss1	NM_001106524	1049.38	652.131	0.686305	5.4508e-07	8.5936e-06
191	Acss2	NM_001107793	3849.36	3172.8	0.278862	0.0174378	0.0618757
192	Acss3	NM_001108091	64.4264	30.8589	1.06196	0.00330927	0.0159516
193	Acta1	NM_019212	17.5361	13.8762	0.33771	0.826096	0.965291
194	Acta2	NM_031004	69.8239	7.72844	3.17547	9.88329e-11	3.70118e-09
195	Actb	NM_031144	152118	181766	-0.256892	0.0142201	0.0524883
196	Actbl2	NM_001106409	1.40149	0	---	0.464871	0.70571
197	Actc1	NM_019183	5.77587	4.73457	0.286804	0.790841	0.942903
198	Actg1	NM_001127449	124435	136216	-0.130512	0.256551	0.481059
199	Actg2	NM_012893	2.99218	5.75189	-0.94284	0.513544	0.748196
200	Actl11	NM_001024788	0	0	---	---	---
201	Actl6a	NM_001039033	1988.31	2039.45	-0.036636	0.778956	0.935061
202	Actl6b	NM_001105917	31.9989	25.0461	0.353439	0.466754	0.708097
203	Actl7a	NM_001011973	5.11952	1.65882	1.62585	0.326354	0.562981
204	Actl7b	NM_001025417	5.91486	3.58315	0.723116	0.565245	0.789749
205	Actl9	NM_001108077	0	0	---	---	---
206	Actl9b	NM_001013893	0	0	---	---	---
207	Actn1	NM_031005	1170.61	752.521	0.637456	0.000793847	0.00483011
208	Actn2	NM_001170325	31.5819	10.2941	1.61728	0.00629927	0.0274018
209	Actn3	NM_133424	5.51719	7.05464	-0.35464	0.855802	0.970712
210	Actn4	NM_031675	14096.3	11390.6	0.30747	0.00427538	0.0197223
211	Actr10	NM_001009602	3165.98	3406.19	-0.105509	0.36878	0.609563
212	Actr1a	NM_001106364	12728.9	13261.1	-0.0590984	0.639822	0.845611
213	Actr1b	NM_001039028	4893.63	5040.13	-0.0425554	0.722865	0.895911
214	Actr2	NM_001009268	11003.3	15034.5	-0.450346	5.24846e-05	0.000468617
215	Actr3	NM_031068	12541	18508.9	-0.561566	4.84331e-07	7.76453e-06
216	Actr3b	NM_001191860	53.8785	45.0067	0.259569	0.437812	0.678841
217	Actr5	NM_001108600	380.709	435.004	-0.192341	0.228846	0.443608
218	Actr6	NM_001108081	614.396	667.459	-0.119509	0.419852	0.66076
219	Actrt1	NM_001013961	0	0	---	---	---
220	Actrt2	NM_001013937	0	0	---	---	---
221	Actrt3	NM_001108942	1.59068	1.03725	0.616887	0.858194	0.970712
222	Acvr1	NM_024486	321.584	305.574	0.0736734	0.688942	0.876001
223	Acvr1b	NM_199230	491.585	620.704	-0.336464	0.0182826	0.0643613
224	Acvr1c	NM_139090	0	0	---	---	---
225	Acvr2a	NM_031571	342.181	279.07	0.294134	0.0800234	0.207219
226	Acvr2b	NM_031554	90.661	66.8615	0.439307	0.106869	0.257133
227	Acvrl1	NM_022441	297.094	967.436	-1.70325	1.34047e-29	3.98456e-27
228	Acy1	NM_001005383	831.342	677.672	0.294855	0.0290046	0.0945095
229	Acy3	NM_001009603	146.327	160.587	-0.134157	0.50463	0.739903
230	Acyp1	NM_001106746,NM_001199167,NM_001199168	287.168	232.622	0.303909	0.108806	0.260477
231	Acyp2	NM_001169145	420.194	247.33	0.764621	4.86318e-06	5.81625e-05
232	Ada	NM_130399	1097.49	1781.87	-0.699185	1.93508e-05	0.000195537
233	Adad1	NM_001006977	0	0	---	---	---
234	Adal	NM_001014047	116.645	106.961	0.125033	0.586953	0.80572
235	Adam10	NM_019254	3515.88	4685.04	-0.414176	0.00043147	0.00285406
236	Adam11	NM_001108300	532.275	266.33	0.998959	0.00014956	0.00114603
237	Adam15	NM_020308	6644.55	13866.4	-1.06135	2.46253e-06	3.21545e-05
238	Adam17	NM_020306	4786.07	6731.17	-0.492017	7.77553e-05	0.000657235
239	Adam19	NM_001160228	1005.73	1407.12	-0.484506	0.000221352	0.0016048
240	Adam1a	NM_020078	161.894	111.526	0.537672	0.0191936	0.0668917
241	Adam2	NM_020077	0	0	---	---	---
242	Adam23	NM_001029899	364.192	239.134	0.606883	0.000405161	0.00271019
243	Adam26a	NM_001169119	0	0	---	---	---
244	Adam28	NM_181693	0	0.678661	---	0.908476	0.995862
245	Adam30	NM_001109600	11.9687	8.91936	0.424255	0.620396	0.832641
246	Adam32	NM_001170582	0	0.377164	---	1	1
247	Adam34	NM_001135090	0	0	---	---	---
248	Adam3a	NM_020302	0	0	---	---	---
249	Adam4	NM_020305	16.3624	19.6752	-0.265997	0.740878	0.907524
250	Adam4l1	NM_001109277	13.8876	12.8822	0.108415	0.840632	0.965291
251	Adam5	NM_020303	0	0	---	---	---
252	Adam6	NM_138906	0	0	---	---	---
253	Adam7	NM_020301	0	0	---	---	---
254	Adam9	NM_001014772	3581.44	3913.08	-0.127765	0.247371	0.468536
255	Adamdec1	NM_001106046	0	0	---	---	---
256	Adamts1	NM_024400	2614.05	1117.65	1.22582	2.35296e-07	4.09915e-06
257	Adamts10	NM_001271445	595.652	464.062	0.360151	0.0163101	0.0587363
258	Adamts12	NM_001106420	81.8042	31.1354	1.39362	0.00170546	0.00912391
259	Adamts14	NM_001107636	35.798	21.9407	0.706269	0.227825	0.442277
260	Adamts15	NM_001106810	46.4231	53.3211	-0.199863	0.7545	0.916422
261	Adamts18	NM_001191944	0.397671	0	---	0.840503	0.965291
262	Adamts19	NM_001108433	0	0	---	---	---
263	Adamts2	NM_001137622	9.77187	3.13032	1.64233	0.129697	0.295021
264	Adamts3	NM_001107212	202.781	208.185	-0.0379424	0.961687	1
265	Adamts4	NM_023959	6552.46	5970.12	0.134278	0.333381	0.570825
266	Adamts5	NM_198761	140.845	41.7421	1.75453	0.00322195	0.0156098
267	Adamts7	NM_001047101	190.476	147.132	0.372495	0.223828	0.436579
268	Adamts9	NM_001107877	200.966	385.695	-0.940509	2.04812e-06	2.73876e-05
269	Adamtsl3	NM_001107533	146.914	94.2154	0.640936	0.00652397	0.0282141
270	Adamtsl4	NM_001034012	421.399	309.276	0.446289	0.179462	0.374079
271	Adamtsl5	NM_001108071	77.4182	61.462	0.332979	0.304353	0.537972
272	Adap1	NM_133567	417.287	718.829	-0.784609	0.000127942	0.00100633
273	Adap2	NM_020101	350.096	636.463	-0.862327	8.36409e-07	1.26151e-05
274	Adar	NM_031006	1832.42	2871.43	-0.648014	1.691e-07	3.03869e-06
275	Adarb1	NM_001111055,NM_001111056,NM_001111057,NM_012894	523.449	526.911	-0.00950928	0.996785	1
276	Adarb2	NM_133302	230.676	159.34	0.533757	0.0103519	0.0408333
277	Adat1	NM_001109611	105.271	97.5158	0.110393	0.678097	0.869185
278	Adat2	NM_001115028	125.502	127.479	-0.022554	0.936333	1
279	Adat3	NM_001103361	226.131	283.203	-0.324676	0.0835665	0.214216
280	Adck1	NM_001108985	275.817	272.203	0.01903	0.793908	0.944586
281	Adck2	NM_001107855	541.371	467.304	0.212259	0.173071	0.364107
282	Adck3	NM_001013185	312.916	246.149	0.346243	0.185674	0.383274
283	Adck4	NM_001012065	779.294	602.062	0.372256	0.00914397	0.0370432
284	Adck5	NM_001135798	732.728	771.93	-0.0751918	0.532516	0.763458
285	Adcy1	NM_001107239	159.52	93.0516	0.777632	0.00134984	0.00749399
286	Adcy10	NM_021684	9.30471	16.7471	-0.847878	0.235445	0.452944
287	Adcy2	NM_031007	504.002	269.197	0.904766	3.66871e-08	7.80106e-07
288	Adcy3	NM_130779	248.667	187.702	0.405774	0.0387018	0.118319
289	Adcy4	NM_019285	211.927	231.122	-0.125087	0.495816	0.73195
290	Adcy5	NM_022600	785.367	602.184	0.383164	0.00687193	0.0294181
291	Adcy6	NM_001270785,NM_012821	4170.36	10327.9	-1.3083	3.74089e-29	1.00708e-26
292	Adcy7	NM_053396	1359.57	3192.48	-1.23152	9.31514e-09	2.31232e-07
293	Adcy8	NM_017142	36.1146	27.8217	0.376373	0.383161	0.623795
294	Adcyap1	NM_016989	0.795341	0.434253	0.873039	0.857143	0.970712
295	Adcyap1r1	NM_001270579,NM_001270580,NM_001270581,NM_001270582,NM_001270583,NM_133511	1483.15	1124.92	0.398841	0.00173521	0.00924838
296	Add1	NM_016990	8092.27	7656.1	0.0799341	0.472983	0.714629
297	Add2	NM_001109880,NM_012491	334.046	334.584	-0.00231955	0.952914	1
298	Add3	NM_001164103,NM_031552	2278.99	1929.92	0.23985	0.0384695	0.117811
299	Adh1	NM_019286	3.18136	0.73575	2.11236	0.377486	0.618437
300	Adh4	NM_017270	0.934329	0.678661	0.461241	1	1
301	Adh5	NM_001126120	2549.48	2149.42	0.246254	0.0362657	0.11256
302	Adh6	NM_001012084	0.795341	0	---	0.655323	0.853271
303	Adh6a	NM_001106475	0	0	---	---	---
304	Adh7	NM_134329	11.6405	8.48899	0.455492	0.564497	0.789012
305	Adhfe1	NM_001025423	171.936	133.519	0.364833	0.0834064	0.213921
306	Adi1	NM_199097	576.397	454.612	0.342427	0.0216038	0.0740677
307	Adipoq	NM_144744	17.8836	6.67495	1.4218	0.0598998	0.166599
308	Adipor1	NM_207587	7396.74	9190.31	-0.313224	0.00659795	0.0284582
309	Adipor2	NM_001037979	1927.24	2078.03	-0.108681	0.382366	0.622927
310	Adk	NM_012895	1023.48	754.642	0.439622	0.000863649	0.00517536
311	Adm	NM_012715	193.596	107.41	0.849915	0.000147498	0.00113328
312	Adm2	NM_201426	11.1541	8.89961	0.325756	0.741138	0.907532
313	Adnp	NM_022681	4524.31	4328.02	0.0639888	0.577952	0.798444
314	Adnp2	NM_001127373	1100.06	1039.28	0.0820007	0.548798	0.776733
315	Ado	NM_001107626	551.522	531.414	0.0535824	0.796005	0.945898
316	Adora1	NM_017155	467.193	574.137	-0.297378	0.090578	0.227245
317	Adora2a	NM_053294	130.548	565.414	-2.11473	0.0139271	0.0516134
318	Adora2b	NM_017161	38.74	31.4271	0.301816	0.376117	0.616974
319	Adora3	NM_012896,NM_012896_2	3.73732	27.8402	-2.8971	2.6596e-05	0.000259379
320	Adpgk	NM_001100723	1457.31	1316.4	0.146705	0.229677	0.444826
321	Adprh	NM_183325	2146.64	2111.94	0.0235086	0.887537	0.985784
322	Adprhl1	NM_001013054	4.51336	2.62157	0.783773	0.548752	0.776733
323	Adprhl2	NM_001108680	2082	1984.19	0.0694218	0.60048	0.817591
324	Adprm	NM_001009246	1422.56	2732.16	-0.941549	3.27421e-12	1.55722e-10
325	Adra1a	NM_017191	8.57886	3.56457	1.26706	0.248807	0.470757
326	Adra1b	NM_016991	12.4359	19.6119	-0.657222	0.271917	0.499544
327	Adra1d	NM_024483	12.1386	4.16756	1.54233	0.290872	0.52302
328	Adra2a	NM_012739	64.5461	107.086	-0.730366	0.0934521	0.232705
329	Adra2b	NM_138505	31.3735	24.3825	0.363701	0.507704	0.742295
330	Adra2c	NM_138506	6.24303	2.60299	1.26208	0.299549	0.532348
331	Adrb1	NM_012701	97.4291	83.7204	0.218774	0.441594	0.682702
332	Adrb2	NM_012492	190.65	219.428	-0.20282	0.280035	0.510178
333	Adrb3	NM_013108	0	0	---	---	---
334	Adrbk1	NM_012776	4774.91	7181.94	-0.588901	1.80703e-07	3.21881e-06
335	Adrbk2	NM_012897	201.665	321.683	-0.67368	0.000260238	0.00185006
336	Adrm1	NM_031708	4557.42	4677.35	-0.0374744	0.737135	0.904492
337	Adsl	NM_001130503	1824.51	1717.21	0.0874378	0.530859	0.762358
338	Adss	NM_001105975	3441.18	7032.22	-1.03108	2.29921e-06	3.0347e-05
339	Adtrp	NM_001014144	2.12734	0.811417	1.39054	0.568825	0.7925
340	Aebp1	NM_001100970	110.274	85.0248	0.375141	0.339089	0.57728
341	Aebp2	NM_001106626	965.392	1217.3	-0.334503	0.0137821	0.0511957
342	Aen	NM_001108487	1883.88	2378.22	-0.336175	0.00470768	0.0214324
343	Aes	NM_019220	11174.9	10624.3	0.072903	0.503863	0.739421
344	Afap1	NM_080900	970.079	570.469	0.765953	0.000110096	0.000881056
345	Afap1l1	NM_001106142	1085.14	2666.71	-1.29718	3.70027e-08	7.85648e-07
346	Aff1	NM_001107206	1082.2	1767.44	-0.707698	1.47465e-08	3.42676e-07
347	Aff3	NM_001191887	93.7227	52.2487	0.843004	0.00363353	0.0172179
348	Aff4	NM_001107001	6704.89	6281.68	0.0940631	0.391731	0.633769
349	Afg3l1	NM_001108456	2873.4	3392.38	-0.239543	0.0360141	0.111925
350	Afg3l2	NM_001134864	2175.03	2833.53	-0.381562	0.00135376	0.00751282
351	Afm	NM_172320	1.332	0	---	0.474446	0.715041
352	Afmid	NM_001111366	202.673	203.746	-0.00761936	1	1
353	Afp	NM_012493	0	0	---	---	---
354	Aga	NM_001031641	1365.37	1115.25	0.291931	0.0264361	0.0873732
355	Agap1	NM_001108230	2205.79	2229.75	-0.0155847	0.961829	1
356	Agap2	NM_023026	2085.03	1980.77	0.074008	0.510806	0.745365
357	Agap3	NM_001108616	2028.05	2128.74	-0.0699088	0.564848	0.789271
358	Agbl4	NM_001100981	43.2225	38.3987	0.170725	0.695732	0.879871
359	Agbl5	NM_001126372	200.325	150.175	0.415697	0.0644198	0.17598
360	Ager	NM_053336	33.5008	24.0102	0.48055	0.283492	0.513914
361	Agfg1	NM_001135596	5516.07	6186.54	-0.165493	0.166076	0.353563
362	Agfg2	NM_001107131	623.944	542.664	0.201356	0.154661	0.335978
363	Agk	NM_001127497	515.237	502.814	0.0352112	0.763536	0.923514
364	Agl	NM_001108564	1682.69	1764.25	-0.0682915	0.529347	0.761133
365	Agmat	NM_001048185	35.0413	58.2798	-0.73394	0.0499364	0.144434
366	Agmo	NM_001135899	64.5654	88.7402	-0.458828	0.132282	0.299301
367	Ago2	NM_021597	716.717	560.321	0.355151	0.0178322	0.0629933
368	Ago3	NM_001271193	543.634	323.974	0.746757	3.26271e-06	4.10877e-05
369	Ago4	NM_001106686	237.594	218.365	0.121758	0.500894	0.737311
370	Agpat1	NM_212458	6489.09	6291.23	0.0446738	0.680933	0.871506
371	Agpat2	NM_001107821	208.209	219.076	-0.0733966	0.656483	0.85408
372	Agpat3	NM_001106378	4570.68	3747.54	0.286464	0.0117969	0.0452226
373	Agpat4	NM_133406	2980.55	2450.8	0.282325	0.0126385	0.0479083
374	Agpat5	NM_001134744	1602.34	1646.17	-0.0389357	0.763924	0.923574
375	Agpat6	NM_001047849	5864.65	6220.32	-0.0849457	0.468785	0.710498
376	Agpat9	NM_001025670	92.5876	111.347	-0.266178	0.36171	0.602262
377	Agps	NM_053350	1371.23	1582.44	-0.206677	0.106422	0.256405
378	Agr2	NM_001106725	0	0.301497	---	1	1
379	Agr3	NM_001106724	1.40149	1.96032	-0.48412	0.882382	0.982909
380	Agrn	NM_175754	3655.85	2345.48	0.640319	0.000643896	0.00404362
381	Agrp	NM_033650	21.8796	13.0509	0.74543	0.216418	0.426971
382	Agt	NM_134432	32.2962	19.5002	0.727871	0.238261	0.456003
383	Agtpbp1	NM_001106100	1279.18	1263.34	0.0179698	0.825993	0.965291
384	Agtr1a	NM_030985	3.64853	0.434253	3.07071	0.15894	0.342148
385	Agtr1b	NM_031009	0	0	---	---	---
386	Agtr2	NM_012494	0	0.754328	---	0.896494	0.990326
387	Agtrap	NM_001007654	927.694	1128.9	-0.283196	0.0324241	0.103127
388	Agxt	NM_001270659,NM_001276706,NM_030656	0	0	---	---	---
389	Agxt2	NM_031835	0	0	---	---	---
390	Ahctf1	NM_001271270	2469.46	3027.94	-0.294137	0.0135492	0.0505675
391	Ahcy	NM_017201	3367.87	4119.25	-0.290542	0.00946032	0.0380976
392	Ahcyl1	NM_001108561	5716.36	5899.61	-0.0455214	0.72789	0.898609
393	Ahcyl2	NM_001173510	1138.22	1195.76	-0.0711465	0.632589	0.841842
394	Ahdc1	NM_001134956	1291.72	1083.43	0.253681	0.0420552	0.126511
395	Ahi1	NM_001002277	1656.18	1480.09	0.162173	0.159797	0.343515
396	Ahnak	NM_001191951	1474.38	2376.01	-0.688429	3.82646e-08	8.10029e-07
397	Ahr	NM_013149	54.3765	33.3241	0.706419	0.0655869	0.178371
398	Ahrr	NM_001024285	28.9063	91.2677	-1.65872	4.9835e-07	7.96243e-06
399	Ahsa1	NM_001115034	3771.83	3422.15	0.140363	0.262125	0.488123
400	Ahsa2	NM_001107241	866.785	972.415	-0.165898	0.284471	0.515269
401	Ahsg	NM_012898	0	0	---	---	---
402	Ahsp	NM_001106299	4.93033	0.602994	3.03147	0.15246	0.332538
403	Aida	NM_001127600	2099.56	1993.6	0.0747128	0.477164	0.717179
404	Aif1	NM_017196	6835.57	19116.9	-1.48371	2.36257e-15	1.72867e-13
405	Aif1l	NM_001108578	467.247	495.757	-0.0854476	0.573289	0.79538
406	Aifm1	NM_031356	1316.98	1310.14	0.00751035	0.912277	0.99778
407	Aifm2	NM_001139483	191.727	109.572	0.807179	0.000423398	0.00280979
408	Aifm3	NM_001013977	533.55	140.468	1.92538	5.68427e-06	6.67516e-05
409	Aig1	NM_001134425	559.834	425.899	0.39449	0.00824749	0.0341665
410	Aimp1	NM_053757	1482.65	1594.28	-0.104726	0.4062	0.647036
411	Aimp2	NM_001037348	1252.78	1206.65	0.0541313	0.692068	0.877593
412	Aip	NM_172327	1823.5	1989.87	-0.125965	0.291518	0.523588
413	Aipl1	NM_021590	0.795341	1.17	-0.556866	1	1
414	Aire	NM_001106379	0.864835	0	---	0.644656	0.848245
415	Ajap1	NM_001101014	0	4.50874	---	0.0534908	0.152641
416	Ajuba	NM_053503	465.641	155.946	1.57817	4.1884e-08	8.76248e-07
417	Ak1	NM_024349	887.306	589.489	0.589967	4.2597e-05	0.000389848
418	Ak2	NM_001033967,NM_030986	1572.2	2004.34	-0.350341	0.00434222	0.0199983
419	Ak3	NM_013218	1564.7	1458.05	0.101841	0.425645	0.666966
420	Ak4	NM_017135	39.7631	36.0463	0.14158	0.687151	0.874702
421	Ak6	NM_001012463	569.459	693.565	-0.284439	0.0555603	0.157257
422	Ak7	NM_001108055	49.3651	22.2198	1.15165	0.0060539	0.026496
423	Ak8	NM_001004266	6.59051	1.79157	1.87916	0.182142	0.378111
424	Akap1	NM_053665	990.263	931.952	0.0875575	0.501879	0.738108
425	Akap10	NM_001114606	1150.43	1354.19	-0.235252	0.0587208	0.163959
426	Akap11	NM_012773	2879.09	2302.5	0.322408	0.0442182	0.13138
427	Akap12	NM_001033653,NM_057103	367.3	204.84	0.842465	3.19483e-06	4.05387e-05
428	Akap13	NM_001106271	2528.14	3364.16	-0.412172	0.000407717	0.00272346
429	Akap14	NM_021703	11.4822	6.37346	0.849257	0.403173	0.643952
430	Akap17a	NM_001127246	1606.41	1622.6	-0.0144713	0.898568	0.991233
431	Akap2	NM_001011974	779.866	247.498	1.65581	3.66611e-06	4.53276e-05
432	Akap3	NM_001005557	16.7793	38.6986	-1.2056	0.0620785	0.171024
433	Akap4	NM_024402	0	0	---	---	---
434	Akap5	NM_133515	21.1344	18.314	0.206647	0.67863	0.869339
435	Akap6	NM_022618	774.881	652.003	0.249096	0.0828702	0.212814
436	Akap7	NM_001001801	74.9434	46.4348	0.690594	0.0374427	0.11531
437	Akap8	NM_053855	2063.3	2249.19	-0.124455	0.301361	0.53441
438	Akap8l	NM_001013946	1250.91	1134.73	0.140631	0.248514	0.470338
439	Akap9	NM_001037093	2628.27	2347.94	0.162718	0.141925	0.315812
440	Akip1	NM_001108497	373.949	393.789	-0.0745828	0.632612	0.841842
441	Akirin1	NM_001030054	4160.94	4694.64	-0.174105	0.128733	0.2936
442	Akirin2	NM_001039914	2071.93	2317.36	-0.161511	0.186273	0.384177
443	Akna	NM_001108668	2876.01	3843.65	-0.418407	0.0351463	0.109754
444	Aknad1	NM_001044303,NR_073134	0	1.35732	---	0.535875	0.765891
445	Akp3	NM_022680	0.934329	0	---	0.634719	0.841909
446	Akr1a1	NM_031000	17511.7	18671	-0.0924802	0.367979	0.608681
447	Akr1b1	NM_012498	7463.43	22013.3	-1.56046	0.00201844	0.0104724
448	Akr1b10	NM_001013084	299.36	448.063	-0.58182	0.270904	0.498421
449	Akr1b7	NM_053781	2.26633	1.94291	0.22214	0.9665	1
450	Akr1b8	NM_173136	8444.17	14421.3	-0.772177	0.300702	0.533634
451	Akr1c1	NM_001033697	0	0	---	---	---
452	Akr1c12	NM_001170342	23.8679	26.0127	-0.124143	0.929375	1
453	Akr1c12l1	NM_001135744	0.467165	0	---	0.840501	0.965291
454	Akr1c13	NM_001014240	1.332	1.11291	0.259253	1	1
455	Akr1c14	NM_138547	30.7364	29.7832	0.0454517	0.919734	1
456	Akr1c19	NM_001100576	53.2453	11.1229	2.25912	0.049761	0.144073
457	Akr1c2	NM_001013057	0	0	---	---	---
458	Akr1c3	NM_138510	0	0	---	---	---
459	Akr1cl	NM_001109900	5.58668	0	---	0.0198116	0.0687935
460	Akr1d1	NM_138884	55.6776	45.0785	0.304658	0.380809	0.622024
461	Akr1e2	NM_001008342	333.382	284.381	0.229353	0.182485	0.378554
462	Akr7a2	NM_134407	1083.63	811.621	0.417	0.00152097	0.00827026
463	Akr7a3	NM_013215	33.8985	80.5146	-1.24803	0.000255941	0.00182224
464	Akt1	NM_033230	5905.37	7502.61	-0.345366	0.0021657	0.0110952
465	Akt1s1	NM_001106259	2309.28	1969.73	0.229445	0.0557687	0.157691
466	Akt2	NM_017093	2367.99	2668.27	-0.172244	0.142977	0.317558
467	Akt3	NM_031575	732.539	659.435	0.151673	0.255985	0.480389
468	Aktip	NM_001011926	1702.3	1480.2	0.201694	0.106112	0.255865
469	Alad	NM_012899	451.738	387.867	0.219922	0.194791	0.396133
470	Alas1	NM_024484	2237.02	2755.87	-0.300931	0.00991595	0.0394317
471	Alas2	NM_013197	0	0	---	---	---
472	Alb	NM_134326	0	0	---	---	---
473	Alcam	NM_031753	3250.61	2955.98	0.137074	0.19671	0.39941
474	Aldh16a1	NM_001033706	2302.92	2612.75	-0.1821	0.097418	0.239824
475	Aldh18a1	NM_001108524,NM_001108524_2	2081.34	1762.21	0.240132	0.0467229	0.137117
476	Aldh1a1	NM_022407	15.2003	4.03598	1.91311	0.0992389	0.242996
477	Aldh1a2	NM_053896	1.332	2.09307	-0.652027	0.882297	0.982909
478	Aldh1a3	NM_153300	17.038	40.7029	-1.25637	0.0233563	0.0791188
479	Aldh1a7	NM_017272	0	1.24567	---	0.665911	0.860851
480	Aldh1b1	NM_001011975	210.418	124.494	0.757182	0.000432038	0.00285517
481	Aldh1l1	NM_022547	45.1915	20.6714	1.12841	0.00939974	0.0379097
482	Aldh1l2	NM_001191778	96.406	87.3831	0.141769	0.584011	0.803072
483	Aldh2	NM_032416	3308.07	2854.42	0.21279	0.0791024	0.205393
484	Aldh3a1	NM_031972	26.9489	21.2187	0.34489	0.544369	0.773042
485	Aldh3a2	NM_031731	2904.18	3239.16	-0.157491	0.169208	0.358679
486	Aldh3b1	NM_001006998	518.843	667.839	-0.364202	0.0136525	0.0508334
487	Aldh4a1	NM_001134698	1680.3	1540.41	0.125405	0.320213	0.556152
488	Aldh5a1	NM_022851	1569.93	1144.98	0.455374	0.000240215	0.0017249
489	Aldh6a1	NM_031057	1231.02	916.297	0.425972	0.0129094	0.048728
490	Aldh7a1	NM_001271105	2603.73	1762.22	0.563186	3.22343e-06	4.07368e-05
491	Aldh8a1	NM_001191088	1.59068	1.54717	0.0400174	0.990488	1
492	Aldh9a1	NM_022273	3730.1	3269.95	0.189947	0.100486	0.245124
493	Aldoa	NM_001177305,NM_001271536,NM_012495	37128	47939.7	-0.368713	0.0572724	0.160975
494	Aldoart2	NM_001013943	2.78369	2.18615	0.348611	0.941447	1
495	Aldob	NM_012496	1.26251	0.678661	0.895528	0.860344	0.970712
496	Aldoc	NM_012497	5260.07	3739.38	0.492284	1.34515e-05	0.000141538
497	Alg1	NM_001108264	574.444	542.355	0.0829289	0.569223	0.792822
498	Alg10	NM_139101	925.05	746.299	0.309776	0.075197	0.198027
499	Alg11	NM_001108401	790.429	742.932	0.0894054	0.506755	0.741502
500	Alg12	NM_001108104	597.906	486.991	0.296024	0.0414553	0.125023
501	Alg13	NM_001013951	374.717	440.064	-0.231912	0.181071	0.376552
502	Alg14	NM_001014176	772.881	745.102	0.052808	0.631955	0.841742
503	Alg2	NM_001100710	3105.38	2627.91	0.240855	0.038792	0.118545
504	Alg3	NM_001142363,NR_024535	1001.22	838.227	0.256341	0.0620356	0.171015
505	Alg5	NM_001025407	760.646	770.388	-0.0183604	0.970847	1
506	Alg6	NM_001033709	318.889	357.926	-0.166607	0.374296	0.614977
507	Alg8	NM_001034127	295.187	239.34	0.302567	0.113183	0.267677
508	Alg9	NM_001109000	652.819	595.592	0.132361	0.337857	0.575908
509	Alk	NM_001169101	5.44769	8.26316	-0.601048	0.668158	0.862506
510	Alkbh1	NM_001108718	704.841	711.364	-0.0132902	0.968889	1
511	Alkbh2	NM_001126273	164.508	166.211	-0.0148608	0.8905	0.987479
512	Alkbh3	NM_001014180	804.181	918.04	-0.191037	0.15151	0.331036
513	Alkbh4	NM_001105920	198.337	225.892	-0.187679	0.327595	0.564372
514	Alkbh5	NM_001191643	985.82	1006.43	-0.0298475	0.853249	0.970695
515	Alkbh6	NM_001127450,NM_001127450_2	553.803	554.593	-0.00205526	0.915099	0.999035
516	Alkbh7	NM_001109384	269.018	310.349	-0.206188	0.291346	0.523409
517	Alkbh8	NM_001191909	212.881	178.984	0.250214	0.215902	0.42628
518	Allc	NM_001013037	0.397671	0.868506	-1.12696	1	1
519	Alms1	NM_001106604	625.701	729.9	-0.222226	0.0990435	0.24256
520	Alox12	NM_001105798	448.444	1390.52	-1.63263	0.000331129	0.00229347
521	Alox12b	NM_001039377	0	0.434253	---	1	1
522	Alox12e	NM_001107014	0.934329	39.4793	-5.40102	2.69925e-11	1.11632e-09
523	Alox15	NM_031010	21.0147	303.193	-3.85076	5.87587e-09	1.52708e-07
524	Alox15b	NM_153301	0	0	---	---	---
525	Alox5	NM_012822	136.679	476.031	-1.80027	1.25722e-16	1.11416e-14
526	Alox5ap	NM_017260	241.146	670.944	-1.47629	8.51413e-21	1.29234e-18
527	Aloxe3	NM_001105793	22.0186	35.0065	-0.668905	0.16224	0.347573
528	Alpi	NM_022665	2.52501	0	---	0.191945	0.392022
529	Alpk3	NM_001191895	284.716	753.466	-1.40402	1.17708e-13	6.82708e-12
530	Alpl	NM_013059	78.534	39.632	0.986653	0.0289414	0.0943636
531	Als2	NM_001013413	1235.4	1023.71	0.271169	0.0424277	0.127363
532	Als2cr11	NM_001024363	0.467165	11.3176	-4.5985	0.00378876	0.0178409
533	Als2cr12	NM_001014101	34.5741	15.0312	1.20173	0.01976	0.068631
534	Alx1	NM_012921	1.59068	0.602994	1.39943	0.719917	0.89456
535	Alx3	NM_001007012	0.795341	1.50748	-0.922497	0.891377	0.987972
536	Alx4	NM_001106553	1.66018	1.49008	0.155949	0.990654	1
537	Alyref	NM_001109602	3403.8	3810.53	-0.162847	0.144825	0.320654
538	Amacr	NM_012816	522.974	498.997	0.0677091	0.62104	0.833113
539	Ambn	NM_012900	0	0	---	---	---
540	Ambp	NM_012901	0	0	---	---	---
541	Ambra1	NM_001134341	1765.28	1528.62	0.207661	0.0888419	0.224234
542	Amd1	NM_031011	4875.23	5026.22	-0.044005	0.674785	0.867019
543	Amdhd1	NM_001191781	0	0	---	---	---
544	Amdhd2	NM_001024990	1492.78	1673.5	-0.164868	0.18966	0.389411
545	Amelx	NM_001271073,NM_001271074,NM_001271075,NM_001271076,NM_001271077,NM_001271078,NM_019154	0	0	---	---	---
546	Amer1	NM_001109320	112.757	100.785	0.161932	0.596877	0.81425
547	Amh	NM_012902	10.0498	14.7283	-0.551421	0.442683	0.683892
548	Amhr2	NM_030998	3.52884	5.90827	-0.743544	0.884175	0.983999
549	Amigo1	NM_206881	48.5312	24.7844	0.969478	0.0181793	0.0640609
550	Amigo2	NM_182816	127.509	117.804	0.114216	0.639808	0.845611
551	Amigo3	NM_178144	108.823	105.409	0.0459753	0.860354	0.970712
552	Ammecr1l	NM_001107399	2114.78	2375.7	-0.167844	0.171236	0.36158
553	Amn	NM_001108061	10.239	1.60426	2.6741	0.0188402	0.0658957
554	Amn1	NM_001008333	547.286	507.555	0.108731	0.420911	0.662127
555	Amotl2	NM_031717	2889.89	1838.15	0.65276	2.57324e-08	5.67466e-07
556	Ampd1	NM_138876	18.4202	3.07575	2.58228	0.00190518	0.00998279
557	Ampd2	NM_001101681	3175.74	4832.22	-0.60559	7.44682e-06	8.43264e-05
558	Ampd3	NM_031544	2693.49	5372.15	-0.996022	3.00717e-17	2.76815e-15
559	Amph	NM_022217	558.406	356.913	0.645742	2.94136e-05	0.000283563
560	Amt	NM_001014004	885.622	678.36	0.384641	0.00561706	0.0248663
561	Amtn	NM_001044296	0.934329	0	---	0.634719	0.841909
562	Amy1a	NM_001010970	1.19301	0	---	0.495409	0.73195
563	Amy2a3	NM_031502	0	0	---	---	---
564	Amz1	NM_001047092	299.422	731.885	-1.28944	3.48655e-10	1.18443e-08
565	Amz2	NM_001014121	1763.75	1506.84	0.22712	0.0656236	0.178414
566	Anapc1	NM_001107771	4490.13	3916.57	0.197167	0.083837	0.214717
567	Anapc10	NM_001108445	359.617	348.029	0.0472543	0.768196	0.926745
568	Anapc11	NM_001126082	1560.72	1461.38	0.0948815	0.453326	0.695266
569	Anapc13	NM_001173983	728.786	769.549	-0.0785182	0.600941	0.817705
570	Anapc15	NM_001170435	596.065	661.865	-0.151069	0.32221	0.558029
571	Anapc2	NM_001100532	4044.19	4134.6	-0.0318978	0.778642	0.934843
572	Anapc4	NM_001107220	1463.5	1506.41	-0.0416878	0.780846	0.935913
573	Anapc5	NM_001080147	9552.3	10099.3	-0.080336	0.482541	0.722368
574	Anapc7	NM_001107142	1366.89	1478.46	-0.113204	0.39567	0.636866
575	Andpro	NM_012718	0	0	---	---	---
576	Ang	NM_001006992	3.32035	9.85001	-1.56879	0.32178	0.557449
577	Ang2	NM_001012359	0.397671	0	---	0.840503	0.965291
578	Angel1	NM_001108717	798.675	569.908	0.486881	0.000547486	0.00353623
579	Angel2	NM_001135119	1518.02	1614.15	-0.0885841	0.510118	0.744589
580	Angpt1	NM_053546	128.741	260.93	-1.01919	0.000928659	0.00550482
581	Angpt2	NM_134454	26.7404	16.6726	0.681542	0.211434	0.41975
582	Angpt4	NM_001106526	0	4.67496	---	0.0584576	0.163448
583	Angptl1	NM_001109383	1.59068	1.03725	0.616887	0.858194	0.970712
584	Angptl2	NM_133569	244.814	77.2465	1.66415	4.35226e-08	9.06541e-07
585	Angptl3	NM_001025065	0	0	---	---	---
586	Angptl4	NM_199115	55.9672	37.3069	0.585141	0.104678	0.253101
587	Angptl6	NM_001106702	31.5317	34.5537	-0.132036	0.794306	0.944716
588	Ank1	NM_001107322	110.016	71.053	0.63074	0.0174358	0.0618757
589	Ank3	NM_001033984,NM_031805	2003.17	1031.16	0.958015	0.000418092	0.00277716
590	Ankef1	NM_001106516	1.98835	2.07449	-0.0611851	1	1
591	Ankfy1	NM_001107018	4538.34	5181.29	-0.191149	0.101785	0.247953
592	Ankh	NM_053714	2778.62	2166.39	0.35908	0.00187099	0.00981807
593	Ankhd1	NM_001204053	2225.04	2252.75	-0.0178517	0.896554	0.990326
594	Ankib1	NM_001134781	2484.82	2288.77	0.118569	0.2805	0.510752
595	Ankle2	NM_001047901	845.292	1029.86	-0.284922	0.0399326	0.121432
596	Ankmy2	NM_001108019	1149.42	1176.92	-0.0341073	0.785482	0.938881
597	Ankra2	NM_207595	563.062	623.589	-0.147301	0.381519	0.622518
598	Ankrd1	NM_013220	32.9641	12.087	1.44744	0.00974645	0.0389203
599	Ankrd10	NM_001271219	712.292	905.001	-0.34545	0.0117908	0.0452113
600	Ankrd12	NM_001108238	1030.35	1039.43	-0.0126621	0.940095	1
601	Ankrd13a	NM_001012148	8102.08	10427.4	-0.364009	0.00101754	0.00592338
602	Ankrd13c	NM_001191570	3729.54	3775.25	-0.0175732	0.899881	0.991621
603	Ankrd13d	NM_001108514	423.321	672.142	-0.667012	5.45873e-06	6.42088e-05
604	Ankrd16	NM_001033698	136.246	133.238	0.0322073	0.89295	0.988794
605	Ankrd17	NM_001105999	5815.22	6223.32	-0.097849	0.398857	0.639631
606	Ankrd2	NM_001107589	3.78752	2.39457	0.661487	0.730074	0.899378
607	Ankrd22	NM_001191638	0	1.62283	---	0.502276	0.738197
608	Ankrd23	NM_001108211	20.0804	20.3154	-0.0167831	0.998062	1
609	Ankrd24	NM_001106771	294.384	201.215	0.54896	0.00391953	0.0183297
610	Ankrd27	NM_001271264	718.852	729.537	-0.0212862	0.929916	1
611	Ankrd29	NM_001190372	47.0795	31.9679	0.558473	0.158042	0.340884
612	Ankrd32	NM_001106400	313.329	375.326	-0.260465	0.115076	0.27103
613	Ankrd33b	NM_001191565	80.6073	122.593	-0.604898	0.123818	0.285852
614	Ankrd34a	NM_001024980	778.155	581.226	0.420958	0.00259951	0.012973
615	Ankrd34b	NM_001109174	14.2157	11.8202	0.266241	0.84119	0.965457
616	Ankrd34c	NM_001106845	0.467165	0	---	0.840501	0.965291
617	Ankrd37	NM_001108400	37.825	37.3266	0.0191345	0.923566	1
618	Ankrd39	NM_001135014	229.718	230.337	-0.0038841	0.909057	0.996043
619	Ankrd40	NM_001134699	7208.66	7115.25	0.0188168	0.866155	0.973919
620	Ankrd42	NM_001135013	172.612	169.35	0.0275201	0.888395	0.985816
621	Ankrd44	NM_001191807	3032.11	2751.16	0.140282	0.222504	0.435247
622	Ankrd46	NM_001013948	2226.49	1897.67	0.230543	0.0502431	0.145086
623	Ankrd49	NM_001126283	748.971	825.048	-0.139568	0.302515	0.535732
624	Ankrd50	NM_001191606	1099.56	893.955	0.298648	0.0228493	0.0778076
625	Ankrd52	NM_001191875	1718.14	1720.35	-0.00185916	0.924041	1
626	Ankrd54	NM_001025285	439.302	444.721	-0.0176902	0.88566	0.984542
627	Ankrd55	NM_001270039	0.397671	0.73575	-0.887641	1	1
628	Ankrd6	NM_001134969	463.76	512.705	-0.14475	0.38049	0.621788
629	Ankrd61	NM_001044297	15.2698	6.09189	1.32571	0.133869	0.301885
630	Ankrd65	NM_001109427	0	0.377164	---	1	1
631	Ankrd7	NM_001192012	0.467165	0	---	0.840501	0.965291
632	Ankrd9	NM_001012112	259.52	310.08	-0.256795	0.12257	0.28344
633	Anks1a	NM_001107613	1864.97	2213.02	-0.246862	0.0327915	0.103948
634	Anks1b	NM_001271371	1718.63	1549.07	0.149859	0.197092	0.399865
635	Anks3	NM_001009676	384.022	332.379	0.208358	0.205221	0.412196
636	Anks4b	NM_001127650	18.7484	22.7695	-0.280338	0.726883	0.898092
637	Anks6	NM_001015028	250.459	146.985	0.768901	0.000206653	0.00151595
638	Ankzf1	NM_001014219	1246.49	1086.14	0.198662	0.126112	0.289847
639	Ano1	NM_001107564	9.16572	10.3711	-0.178251	0.860288	0.970712
640	Ano4	NM_001106778	1061.79	1323.19	-0.317517	0.0185513	0.065144
641	Ano6	NM_001108108	3282.22	5120.38	-0.641576	9.99007e-05	0.000810798
642	Ano7	NM_001004071	0	1.03725	---	0.696677	0.880286
643	Anp32a	NM_012903	3172.37	5030.82	-0.665232	8.94882e-09	2.2283e-07
644	Anp32b	NM_131911	4620.56	5001.77	-0.114372	0.301737	0.534805
645	Anp32e	NM_001013200	3285.14	2982.71	0.139332	0.218628	0.430315
646	Anpep	NM_031012	319.213	527.322	-0.724165	0.0591881	0.165055
647	Antxr1	NM_001044249	1185.13	621.99	0.930077	1.37689e-07	2.53318e-06
648	Anxa1	NM_012904	3380.86	2320.59	0.542898	2.50445e-06	3.26036e-05
649	Anxa10	NM_001109110	19.7715	10.3723	0.93069	0.179179	0.373653
650	Anxa11	NM_001011918	4655.51	6420.44	-0.463732	4.24956e-05	0.00038917
651	Anxa13	NM_001134910	0	0	---	---	---
652	Anxa2	NM_019905	7725.73	10951	-0.503314	0.108022	0.258947
653	Anxa3	NM_012823	8018.97	14728.7	-0.877138	5.58071e-05	0.000492733
654	Anxa4	NM_024155	3721.82	18824.7	-2.33855	9.9456e-43	9.46025e-40
655	Anxa5	NM_013132	4710.26	12394.2	-1.39579	2.02107e-08	4.56275e-07
656	Anxa6	NM_024156	9536.2	12158.6	-0.350489	0.00144049	0.00792018
657	Anxa7	NM_130416	3652.89	4645.27	-0.346726	0.00375661	0.0177129
658	Anxa8	NM_001031654	0.795341	1.24567	-0.647276	1	1
659	Aoah	NM_001191940	217.765	391.579	-0.846533	0.0049935	0.0224755
660	Aoc1	NM_022935	43.9985	18.5745	1.24413	0.0136693	0.0508826
661	Aoc2-ps1	NR_033180	41.5932	22.8005	0.867284	0.0500187	0.144643
662	Aoc3	NM_031582	15.7369	6.46906	1.28253	0.1032	0.250546
663	Aox1	NM_019363	76.3449	10.1079	2.91704	2.81067e-11	1.15569e-09
664	Aox2	NM_001008522	9.44369	4.26433	1.14703	0.215319	0.425568
665	Aox3	NM_001008527	1.19301	1.58315	-0.408191	1	1
666	Aox4	NM_001008523	0	0	---	---	---
667	Ap1ar	NM_001191850	1290.53	1402.55	-0.120096	0.326981	0.563586
668	Ap1b1	NM_017277	5666.63	9032.84	-0.672689	9.83418e-08	1.88594e-06
669	Ap1g1	NM_134460	2794.48	2851.96	-0.0293742	0.771645	0.929033
670	Ap1m1	NM_001044239	3476.17	4104.8	-0.23981	0.0370863	0.114479
671	Ap1m2	NM_001108996	8.37038	5.67505	0.56066	0.647411	0.850341
672	Ap1s1	NM_001108331	3743.98	5720.07	-0.611459	3.75624e-07	6.21741e-06
673	Ap1s2	NM_001127531	1165.04	1892.29	-0.69976	0.00204982	0.0105813
674	Ap1s3	NM_001172150	91.7536	123.865	-0.432929	0.108545	0.259984
675	Ap2a1	NM_001107511	5242.9	4899.75	0.0976585	0.371122	0.61124
676	Ap2a2	NM_031008	5545.52	6481.48	-0.225001	0.0447194	0.132532
677	Ap2b1	NM_080583	8345.2	9179.75	-0.137508	0.24281	0.462043
678	Ap2m1	NM_053837	20015.1	24145.8	-0.27068	0.0122909	0.0468143
679	Ap2s1	NM_022952	5087.62	10495.5	-1.04471	1.01549e-07	1.93048e-06
680	Ap3b1	NM_001107646	2209.97	2756.06	-0.318581	0.00620161	0.0270595
681	Ap3d1	NM_001100719	8625.8	8609	0.00281359	0.97981	1
682	Ap3m1	NM_133593	2726.39	2947.31	-0.112409	0.377995	0.619076
683	Ap3m2	NM_133305	380.037	399.185	-0.0709163	0.647675	0.850531
684	Ap3s1	NM_001106933	1103.98	1882.25	-0.769749	0.000396155	0.00265867
685	Ap3s2	NM_001115039	1044.1	1137.84	-0.124029	0.365774	0.606641
686	Ap4b1	NM_001107709	744.106	877.72	-0.238252	0.0893535	0.225207
687	Ap4e1	NM_001191742	455.637	368.842	0.304883	0.0446297	0.132386
688	Ap4m1	NM_001037977	310.032	334.328	-0.108846	0.529776	0.761331
689	Ap4s1	NM_001130999	351.552	476.791	-0.439621	0.00629051	0.0273804
690	Ap5b1	NM_001271032	1206.58	1552.98	-0.364107	0.00343381	0.0164078
691	Ap5m1	NM_001030036	655.425	656.096	-0.00147638	0.978872	1
692	Ap5s1	NM_001134618	175.971	186.72	-0.0855423	0.686658	0.874527
693	Ap5z1	NM_001037220	1093.86	1011.95	0.112291	0.393684	0.635918
694	Apaf1	NM_023979	1213.13	2000.69	-0.721764	5.61022e-09	1.46338e-07
695	Apba1	NM_031779	1167.04	537.1	1.11959	2.80064e-12	1.34092e-10
696	Apba2	NM_031780	3453.61	2042.77	0.757575	1.42665e-06	2.00547e-05
697	Apba3	NM_031781	1558.44	1660.96	-0.0919147	0.453971	0.696031
698	Apbb1	NM_080478	8734.29	5609.82	0.638737	7.94261e-08	1.56095e-06
699	Apbb1ip	NM_001100577	2925.16	4930.58	-0.753242	1.11437e-05	0.000119818
700	Apbb3	NM_053957	387.326	407.083	-0.0717729	0.662281	0.858258
701	Apc	NM_012499	6428.15	4810.11	0.418333	0.00348115	0.0166006
702	Apc2	NM_001106769	11327.3	8469.66	0.419432	0.00402801	0.018751
703	Apcs	NM_017170	0	0	---	---	---
704	Apeh	NM_012500	2511.21	2512.93	-0.000988805	0.941262	1
705	Apex1	NM_024148	2864.25	2393.35	0.25913	0.0282922	0.0926495
706	Apex2	NM_001079892	259.223	309.096	-0.253863	0.13022	0.295668
707	Apex2l1	NM_001277396	0	0.434253	---	1	1
708	Aph1a	NM_001014255	6348.84	8675.9	-0.45052	6.90239e-05	0.000591492
709	Aph1b	NM_001047090	2532.01	2917.39	-0.204395	0.0831487	0.213414
710	Api5	NM_001127379	4660.27	6365.1	-0.44977	0.000330178	0.002288
711	Apip	NM_001106492	308.094	257.945	0.256304	0.165942	0.353382
712	Apitd1	NM_001204879	207.464	209.253	-0.0123855	0.944843	1
713	Aplf	NM_001173382	246.37	287.633	-0.223403	0.193253	0.393792
714	Apln	NM_031612	53.0445	117.049	-1.14184	8.17213e-05	0.000683871
715	Aplnr	NM_031349	11.9687	12.979	-0.116909	1	1
716	Aplp1	NM_001100802	7474.68	5212.61	0.520006	0.000436032	0.0028789
717	Aplp2	NM_012906,NM_022520	9387.41	8578.01	0.130084	0.235643	0.45306
718	Apmap	NM_001034003	925.71	794.319	0.220842	0.0807412	0.208661
719	Apoa1	NM_012738	5.05002	1.03725	2.28353	0.185983	0.383803
720	Apoa1bp	NM_001106440	902.548	952.758	-0.078106	0.536313	0.766421
721	Apoa2	NM_013112	2.45552	2.99873	-0.288326	1	1
722	Apoa4	NM_012737	0	0	---	---	---
723	Apoa5	NM_001277264,NM_080576	3.06167	1.56574	0.96747	0.600764	0.817676
724	Apob	NM_019287	0	0	---	---	---
725	Apobec1	NM_012907	802.409	1983.66	-1.30576	6.43731e-15	4.39462e-13
726	Apobec2	NM_001106883	18.5592	24.1764	-0.381463	0.463936	0.70487
727	Apobec3b	NM_001033703	114.513	189.187	-0.724294	0.00264648	0.0131751
728	Apobec4	NM_001017492	1.26251	0.301497	2.06608	0.692335	0.877593
729	Apobr	NM_001109154	547.441	2383.04	-2.12203	1.37985e-05	0.000144869
730	Apoc1	NM_001109996,NM_012824	7.73332	10.9168	-0.497395	0.724721	0.896891
731	Apoc2	NM_001085352	0	0	---	---	---
732	Apoc3	NM_001271053,NM_012501	0.467165	0	---	0.840501	0.965291
733	Apoc4	NM_001109419	0.795341	0.678661	0.228883	1	1
734	Apod	NM_012777	2942.13	8264.5	-1.49007	9.73677e-36	4.96158e-33
735	Apoe	NM_001270681,NM_001270682,NM_001270683,NM_001270684,NM_138828	45033.5	48135.7	-0.0961086	0.809174	0.955816
736	Apof	NM_001024351	0	0.377164	---	1	1
737	Apoh	NM_001009626	3.52884	6.77055	-0.940082	0.432567	0.673817
738	Apol3	NM_001013175,NM_001277359	67.0904	37.6455	0.833628	0.01747	0.0619439
739	Apol9a	NM_001025066	96.0276	428.902	-2.15913	0.0103591	0.0408412
740	Apold1	NM_001003403	110.162	81.178	0.440469	0.0962894	0.238062
741	Apom	NM_019373	29.1264	23.968	0.281222	0.630521	0.841046
742	Apon	NM_001009385	0	0	---	---	---
743	Apoo	NM_001199178	384.875	297.561	0.371203	0.0225929	0.0770448
744	Apool	NM_001014105	216.012	208.791	0.0490519	0.67858	0.869339
745	Apopt1	NM_001037769	746.951	744.041	0.00563214	0.925379	1
746	App	NM_019288	18004.7	15287.5	0.236017	0.023958	0.0806579
747	Appbp2	NM_001100969	4503.28	4850.28	-0.107092	0.361388	0.601948
748	Appl2	NM_001108741	1075.49	1054.53	0.0283871	0.83116	0.965291
749	Aprt	NM_001013061	3295.42	4301.79	-0.384476	0.0107907	0.0420889
750	Aptx	NM_148889	261.671	264.41	-0.0150253	0.925888	1
751	Aqp1	NM_012778	9350.1	3857.51	1.27731	2.5533e-08	5.6394e-07
752	Aqp11	NM_173105	35.9756	28.7037	0.325783	0.483093	0.722902
753	Aqp12a	NM_001109009	0.467165	1.49008	-1.67338	0.782982	0.937292
754	Aqp2	NM_012909	0	1.35732	---	0.535875	0.765891
755	Aqp3	NM_031703	18.092	24.4891	-0.436787	0.628151	0.839104
756	Aqp4	NM_001142366,NM_001270558,NM_001270559,NM_012825	814.667	609.482	0.418628	0.190097	0.389867
757	Aqp5	NM_012779	11.3124	10.8065	0.0659951	0.994626	1
758	Aqp6	NM_022181	0	0.434253	---	1	1
759	Aqp7	NM_019157	0	0	---	---	---
760	Aqp8	NM_019158	3.45934	6.22095	-0.846638	0.502704	0.738375
761	Aqp9	NM_022960	5.65618	4.20472	0.427817	0.795815	0.945898
762	Aqr	NM_001100987	2513.2	2569.7	-0.0320714	0.777901	0.934031
763	Ar	NM_012502	0.397671	1.20599	-1.60057	0.817832	0.961535
764	Araf	NM_001033663,NM_022532	2587.16	2375.47	0.12316	0.317755	0.553299
765	Arap2	NM_001107216	273.23	413.401	-0.597427	0.000574626	0.00367163
766	Arc	NM_019361	609.551	193.348	1.65654	0.00061413	0.00389101
767	Arcn1	NM_001007662	8555.17	9755.3	-0.18939	0.0902648	0.226829
768	Areg	NM_017123	26.7211	19.8997	0.425234	0.371199	0.611296
769	Arel1	NM_001106744	3088.87	3256.65	-0.0763101	0.515431	0.749508
770	Arf1	NM_022518	9290.45	11230.1	-0.273545	0.015071	0.0550238
771	Arf2	NM_024150	1140.3	1078.13	0.0808909	0.49416	0.731838
772	Arf3	NM_080904,NM_080904_2	11318.1	16224.4	-0.51953	4.19719e-06	5.10533e-05
773	Arf4	NM_024151	7628.48	7653.06	-0.00464248	0.97089	1
774	Arf5	NM_024149	4434.97	5089.41	-0.198574	0.0823553	0.211911
775	Arf6	NM_024152	4175.47	5952.14	-0.51147	8.69797e-06	9.67891e-05
776	Arfgap1	NM_145090	1477.77	1440.29	0.0370676	0.781675	0.936448
777	Arfgap2	NM_001033707	3259.71	3256.04	0.00162423	1	1
778	Arfgap3	NM_001044273	999.75	973.844	0.0378769	0.761338	0.922054
779	Arfgef1	NM_001277056	2956.01	3407.37	-0.205009	0.0849376	0.216967
780	Arfgef2	NM_181083	2136.88	1875.39	0.188321	0.10769	0.258412
781	Arfip1	NM_021763	1354.95	1554.28	-0.198007	0.114096	0.269211
782	Arfip2	NM_001004222	1228.41	1240.11	-0.0136732	0.892301	0.988382
783	Arfrp1	NM_053980	551.896	682.013	-0.305402	0.0359252	0.111746
784	Arg1	NM_017134	2.12734	1.65882	0.358895	0.974149	1
785	Arg2	NM_019168	171.828	144.448	0.250417	0.240631	0.459173
786	Arglu1	NM_001024972	2138.86	2421.31	-0.178946	0.14601	0.322488
787	Arhgap1	NM_001107747	3541.2	3726.45	-0.073564	0.516074	0.750164
788	Arhgap10	NM_001109501	297.071	302.647	-0.0268287	0.952681	1
789	Arhgap11a	NM_001168524	1156.39	1472.5	-0.348648	0.00447624	0.0205294
790	Arhgap12	NM_001107357	1981.77	2376.77	-0.262211	0.0293186	0.095267
791	Arhgap15	NM_001013917	17.455	11.319	0.624895	0.417009	0.65808
792	Arhgap17	NM_001270692,NM_001270693,NM_001270694,NM_022244	2627.43	5262.07	-1.00198	1.84977e-17	1.73635e-15
793	Arhgap18	NM_001170575	330.506	477.006	-0.52933	0.00162445	0.00873374
794	Arhgap20	NM_213629	1004.8	862.147	0.220907	0.0904373	0.227056
795	Arhgap21	NM_001191693	3246.58	3272.74	-0.0115781	0.907633	0.995862
796	Arhgap22	NM_001107297	360.748	515.526	-0.515053	0.0493447	0.143187
797	Arhgap24	NM_001012032	546.383	653.663	-0.258634	0.0965288	0.238458
798	Arhgap25	NM_001109247	491.045	865.266	-0.817288	0.000164144	0.00123885
799	Arhgap26	NM_001107389	262.605	449.738	-0.776191	0.00245964	0.0123759
800	Arhgap27	NM_198759	1152.19	1891.81	-0.715392	2.17361e-07	3.81464e-06
801	Arhgap28	NM_001191815	244.683	196.939	0.313166	0.106126	0.255865
802	Arhgap29	NM_001009405	108.047	60.2378	0.842913	0.00380401	0.017882
803	Arhgap30	NM_001109077	2636.98	6304.33	-1.25745	9.35428e-14	5.51516e-12
804	Arhgap31	NM_001105879	3237.12	2840.73	0.188447	0.0899507	0.226233
805	Arhgap35	NM_001271132	26083.1	18016.5	0.533794	1.21457e-05	0.000129228
806	Arhgap39	NM_173122	661.591	692.249	-0.0653515	0.609315	0.824516
807	Arhgap4	NM_144740	2963.04	5493.75	-0.890713	3.99615e-06	4.88997e-05
808	Arhgap5	NM_001047869	1869.69	1200.23	0.639492	0.0105626	0.0414602
809	Arhgap8	NM_001004242	202.653	76.4995	1.40549	2.01881e-09	5.67015e-08
810	Arhgap9	NM_001012198,NM_001080789	1396.46	4091.15	-1.55073	5.67706e-20	7.50003e-18
811	Arhgdia	NM_001007005	30763.6	38786.7	-0.334337	0.00204152	0.0105461
812	Arhgdib	NM_001009600	5917.22	12101.9	-1.03224	2.13816e-09	5.97011e-08
813	Arhgdig	NM_001108269	50.1604	23.1366	1.11637	0.0120337	0.0460068
814	Arhgef1	NM_021694	5422.52	7510.12	-0.469874	0.000172324	0.00129067
815	Arhgef11	NM_023982	1937.2	1723.03	0.169023	0.173411	0.364769
816	Arhgef12	NM_001013246	2376.3	1805.13	0.39661	0.00560444	0.0248182
817	Arhgef15	NM_001105789	14.0266	6.44912	1.12099	0.164672	0.351288
818	Arhgef16	NM_001127591	13.9378	3.22339	2.11235	0.147421	0.3246
819	Arhgef18	NM_001107115	1846.11	1282.47	0.525573	2.1348e-05	0.00021345
820	Arhgef19	NM_001108692	901.68	524.135	0.782677	1.90531e-08	4.32882e-07
821	Arhgef2	NM_001012079	4761.24	7083.23	-0.57307	4.54154e-07	7.35513e-06
822	Arhgef25	NM_199395	445.993	277.779	0.683081	3.40982e-05	0.000320919
823	Arhgef28	NM_001108542	3285.43	2207.89	0.573413	5.83764e-05	0.000511933
824	Arhgef3	NM_001106061	728.686	827.77	-0.183934	0.189777	0.389491
825	Arhgef37	NM_001100974	76.9125	41.7173	0.882572	0.00833766	0.0344233
826	Arhgef39	NM_001106676	652.619	501.244	0.380728	0.0104572	0.0411198
827	Arhgef40	NM_001271313	3604.34	3114.26	0.210849	0.0726498	0.192778
828	Arhgef6	NM_001005565	1117.12	2600.47	-1.21898	4.93755e-11	1.99008e-09
829	Arhgef7	NM_001113521,NM_001113522,NM_053740	4412.29	3864.38	0.191291	0.0796888	0.20654
830	Arhgef9	NM_023957	721.064	562.224	0.358983	0.0113272	0.0436981
831	Arid1a	NM_001106635	7567.2	7231.47	0.0654694	0.583384	0.802506
832	Arid3a	NM_001108066	618.122	1024.72	-0.72927	0.000387334	0.00261053
833	Arid3b	NM_001109001	200.483	246.821	-0.299982	0.133889	0.301885
834	Arid3c	NM_001173981	2.664	1.17	1.18708	0.586292	0.805044
835	Arid4a	NM_001108029	767.275	1004.22	-0.388264	0.00501863	0.0225744
836	Arid4b	NM_053421,NM_053421_2	1519.71	1545.57	-0.0243422	0.853504	0.970712
837	Arid5a	NM_001034934	475.026	545.526	-0.199641	0.187139	0.385629
838	Arid5b	NM_001107624	704.69	512.198	0.460288	0.00129981	0.0072632
839	Arih1	NM_001013108	3113.16	3616.07	-0.216041	0.0648331	0.176881
840	Arih2	NM_001012275	2250.03	2658.68	-0.240764	0.0437945	0.130369
841	Arl1	NM_022385	1269.53	1363.15	-0.102653	0.449748	0.691822
842	Arl10	NM_207165	141.308	132.664	0.0910677	0.700875	0.883053
843	Arl11	NM_001013433	584.239	1014.6	-0.796282	0.000183715	0.00136666
844	Arl13a	NM_001024366	0.934329	0.602994	0.631788	1	1
845	Arl13b	NM_001107101	235.297	203.909	0.20656	0.258603	0.483458
846	Arl14ep	NM_001014045	835.813	819.2	0.0289652	0.793808	0.944586
847	Arl2	NM_031711	1353.92	1134.48	0.255121	0.0608049	0.168412
848	Arl2bp	NM_001024906	7036.31	7510.57	-0.0941047	0.407117	0.647935
849	Arl3	NM_022700	1143.57	1205.24	-0.0757636	0.60345	0.819534
850	Arl4a	NM_019186	1824.56	1290.67	0.499429	0.00247155	0.0124169
851	Arl4d	NM_001107052	68.3336	49.8291	0.455606	0.150772	0.329919
852	Arl5a	NM_053979	1037.32	929.751	0.157945	0.193454	0.394097
853	Arl5b	NM_001015031	477.764	429.305	0.154294	0.258315	0.483165
854	Arl5c	NM_001109046	167.886	152.928	0.134628	0.558817	0.784918
855	Arl6	NM_001108842	218.854	178.292	0.295724	0.142848	0.317518
856	Arl6ip1	NM_198737	5769.08	6171.49	-0.0972782	0.417404	0.658298
857	Arl6ip4	NM_001025630	1064.45	1280.48	-0.266581	0.0364282	0.112991
858	Arl6ip5	NM_023972	2084.42	3183.31	-0.610879	3.83912e-07	6.34723e-06
859	Arl6ip6	NM_001024310	413.843	521.045	-0.332325	0.0428313	0.128197
860	Arl8a	NM_001109071	6471.28	6679.28	-0.0456407	0.702699	0.884838
861	Arl8b	NM_001024332	6273.98	7786.07	-0.311515	0.00719235	0.0305055
862	Arl9	NM_212459	0	0.811417	---	0.88823	0.985816
863	Armc1	NM_001106425	1154.39	1183.73	-0.036206	0.773581	0.930802
864	Armc10	NM_001106576	1089.44	974.153	0.161369	0.205223	0.412196
865	Armc12	NM_001113777	0	0	---	---	---
866	Armc3	NM_001287020	62.5654	84.9637	-0.441482	0.109178	0.26115
867	Armc5	NM_001009455	1886.38	1857.92	0.0219309	0.854864	0.970712
868	Armc6	NM_001107306	423.349	365.124	0.213459	0.17843	0.372436
869	Armc7	NM_001127522	271.589	253.903	0.0971464	0.622673	0.834443
870	Armc8	NM_001173354	702.578	836.574	-0.251833	0.0794849	0.206115
871	Armc9	NM_001109663	1215.63	881.513	0.463647	0.000363152	0.00247999
872	Armcx1	NM_001024367,NM_001024367_2	525.322	394.091	0.414675	0.00656409	0.0283464
873	Armcx2	NM_001014274	1561.71	1089.83	0.519026	4.24426e-05	0.000388934
874	Armcx3	NM_001014273	1054.95	913.14	0.20827	0.102662	0.24949
875	Armcx6	NM_001007757	63.77	47.7002	0.418882	0.20708	0.414566
876	Arnt	NM_012780	1088.28	1318.74	-0.277108	0.031834	0.101544
877	Arnt2	NM_012781	2720.52	1706.56	0.67279	1.40269e-08	3.28631e-07
878	Arntl	NM_024362	647.897	858.077	-0.405342	0.00481108	0.0217988
879	Arntl2	NM_133391	20.3391	11.7347	0.793479	0.164571	0.351223
880	Arpc1a	NM_031146	5831.26	6226.55	-0.0946259	0.412008	0.65259
881	Arpc1b	NM_019289	22464.5	43736.5	-0.961188	3.20285e-10	1.09852e-08
882	Arpc2	NM_001106919	12117.3	19939.7	-0.718578	1.49686e-10	5.4344e-09
883	Arpc3	NM_001105933	6223.6	11050.7	-0.828321	2.441e-09	6.69773e-08
884	Arpc4	NM_001106615	8422.88	12091.6	-0.521624	2.80603e-06	3.61993e-05
885	Arpc5	NM_001025717	9038.6	15251.3	-0.754758	2.18987e-08	4.92825e-07
886	Arpc5l	NM_001037767	2484.22	3029.21	-0.286148	0.017461	0.0619274
887	Arpp19	NM_031660	1071.94	1211.71	-0.176827	0.18837	0.387606
888	Arpp21	NM_001135045,NM_001135046	25.1999	32.0301	-0.346009	0.555687	0.782433
889	Arr3	NM_001190993	5.328	1.11291	2.25925	0.174598	0.366833
890	Arrb1	NM_012910	1036.35	1670.31	-0.688601	3.45285e-08	7.4019e-07
891	Arrb2	NM_012911	3673.99	7141.74	-0.95893	1.16166e-10	4.28284e-09
892	Arrdc1	NM_001100770	1098.06	1692.88	-0.624527	1.12305e-06	1.63825e-05
893	Arrdc2	NM_001107303	228.826	320.023	-0.483925	0.00697088	0.0297519
894	Arrdc3	NM_001007797	267.396	299.105	-0.161672	0.481197	0.72081
895	Arrdc4	NM_001047853	131.385	85.017	0.627982	0.0101289	0.0400997
896	Arrdc5	NM_001109408	0	0	---	---	---
897	Arsa	NM_001034933	948.342	708.044	0.421568	0.00194466	0.010145
898	Arsb	NM_033443	4294.94	2368.25	0.858816	4.00176e-13	2.17099e-11
899	Arse	NM_001047885	972.419	887.937	0.131119	0.311639	0.54578
900	Arsg	NM_001047877	246.629	179.843	0.455601	0.019183	0.0668712
901	Arsi	NM_001047881	14.8721	13.6379	0.124988	0.779851	0.935391
902	Arsj	NM_001047887	17.1384	22.5015	-0.392787	0.560332	0.786073
903	Arsk	NM_001047917	232.197	190.763	0.283563	0.161847	0.346783
904	Art1	NM_001107541	0	0	---	---	---
905	Art2b	NM_198735	0	0.301497	---	1	1
906	Art3	NM_001012034	28.3504	53.9325	-0.927786	0.0689221	0.185124
907	Art4	NM_001173509	0.795341	1.11291	-0.484696	1	1
908	Art5	NM_001013039	0.795341	0	---	0.655323	0.853271
909	Artn	NM_053397	6.77969	0.811417	3.06271	0.045124	0.133519
910	Arv1	NM_001106197	274.435	299.111	-0.124216	0.515348	0.749463
911	Arvcf	NM_001131013	1616.25	1167.58	0.469127	0.000191897	0.00141864
912	Arx	NM_001100174	164.975	219.398	-0.411302	0.0478113	0.139703
913	As3mt	NM_080890	161.396	165.427	-0.0355875	0.879189	0.9824
914	Asah1	NM_053407	6340.07	6242.75	0.0223174	0.822444	0.964543
915	Asah2	NM_053646	16.6906	11.5597	0.529929	0.480231	0.71987
916	Asap1	NM_001044245	2765.23	3485.45	-0.333948	0.00483108	0.0218686
917	Asb1	NM_001108232	369.883	251.823	0.554662	0.00109795	0.00629389
918	Asb10	NM_001109216	2.45552	0	---	0.19713	0.399865
919	Asb11	NM_001106962	0.397671	0.434253	-0.126961	1	1
920	Asb12	NM_001037367	0	0	---	---	---
921	Asb13	NM_001108420	440.251	387.519	0.18406	0.239327	0.457552
922	Asb14	NM_001170749	1.26251	1.71591	-0.442682	1	1
923	Asb16	NM_001109048	0.795341	0	---	0.655323	0.853271
924	Asb17	NM_001109676	0	0	---	---	---
925	Asb18	NM_001108231	0.795341	0	---	0.655323	0.853271
926	Asb2	NM_001011984	53.002	117.5	-1.14854	0.000276249	0.00195318
927	Asb3	NM_001108864	304.217	281.99	0.109459	0.489882	0.728169
928	Asb4	NM_001024318	0	0	---	---	---
929	Asb5	NM_001044247	16.6211	16.1056	0.0454507	0.982058	1
930	Asb6	NM_001011963	1206.09	1244.2	-0.0448812	0.681636	0.871937
931	Asb7	NM_001108915	307.82	263.275	0.225514	0.240775	0.459276
932	Asb8	NM_001108109	1550.18	1400.85	0.146131	0.245373	0.465494
933	Asb9	NM_001191913	0	0	---	---	---
934	Ascc1	NM_001007632	991.958	1024.26	-0.0462325	0.698173	0.88078
935	Ascc2	NM_001109091	1309.75	1368.85	-0.06367	0.696913	0.880344
936	Ascc3	NM_001277057	922.189	1014.81	-0.138082	0.300778	0.533658
937	Ascl1	NM_022384	642.395	661.292	-0.0418265	0.818518	0.961837
938	Ascl2	NM_031503	41.9793	86.5382	-1.04366	0.00119729	0.00676285
939	Ascl3	NM_001271234	11.5015	8.26063	0.477503	0.570912	0.794244
940	Asf1a	NM_001106389	820.609	780.807	0.07173	0.573809	0.795703
941	Asf1b	NM_001107160	374.667	435.919	-0.218453	0.159816	0.343515
942	Asgr1	NM_012503	29.5434	36.6903	-0.312565	0.546165	0.774385
943	Asgr2	NM_017189	0.934329	1.17	-0.324508	1	1
944	Ash1l	NM_001107689	2735.96	2486.22	0.138095	0.256398	0.480911
945	Ash2l	NM_001106089	2265.17	2432.97	-0.103098	0.355247	0.595053
946	Asic1	NM_024154	1124.17	1017.68	0.143575	0.2729	0.500404
947	Asic2	NM_001034014,NM_012892	577.729	282.225	1.03355	9.12166e-11	3.47989e-09
948	Asic3	NM_173135	4.11569	0.301497	3.77092	0.127694	0.292264
949	Asic4	NM_022234	284.156	223.825	0.344315	0.0557987	0.157744
950	Asic5	NM_022227	0	0	---	---	---
951	Asip	NM_052979	0	0	---	---	---
952	Asl	NM_021577	1384.22	2076.73	-0.585239	8.3652e-06	9.3685e-05
953	Asmt	NM_144759	2.59451	4.62039	-0.832556	0.614757	0.827799
954	Asmtl	NM_001105915	630.816	694.969	-0.139729	0.344014	0.582668
955	Asna1	NM_001100505	3383.13	3467.86	-0.0356871	0.729282	0.898927
956	Asns	NM_013079	1500.31	1657.46	-0.143708	0.543878	0.772747
957	Asnsd1	NM_001106763	2093.12	2060.14	0.0229131	0.82562	0.965291
958	Aspa	NM_024399	866.075	938.815	-0.11635	0.554254	0.781587
959	Aspdh	NM_001009643	120.174	88.7963	0.436547	0.0953464	0.23614
960	Aspg	NM_144750	39.5739	28.3613	0.480625	0.326899	0.563581
961	Asphd2	NM_001009716	247.783	168.485	0.556454	0.00432919	0.0199448
962	Aspm	NM_001105955	1549.76	1506.08	0.0412526	0.782979	0.937292
963	Aspn	NM_001014008,NM_001014008_2	0	0.377164	---	1	1
964	Asrgl1	NM_145089	2885.13	2189.1	0.398296	0.000634416	0.0040017
965	Ass1	NM_013157	96.3635	317.672	-1.72098	0.0370205	0.11438
966	Aste1	NM_001040156	98.5024	100.99	-0.0359793	0.988474	1
967	Astl	NM_001106504	0	1.24567	---	0.665911	0.860851
968	Astn1	NM_001170603	2248.14	1891.79	0.248976	0.0362274	0.112466
969	Astn2	NM_001271363	640.673	455.832	0.491087	0.000731589	0.00451094
970	Asun	NM_001109608	1476.47	1640.18	-0.151707	0.228245	0.442894
971	Asz1	NM_130750	0	0	---	---	---
972	Atad1	NM_001035002	2338.75	2287.5	0.0319664	0.771468	0.928979
973	Atad2	NM_001134879	1195.23	1629.2	-0.446878	0.000708955	0.00438084
974	Atad2b	NM_001025151	207.263	266.048	-0.360223	0.0494107	0.143295
975	Atad3a	NM_001034922	1679.73	1482.57	0.180128	0.166047	0.353553
976	Atat1	NM_212498	2270.47	1832.46	0.309213	0.00852887	0.0350187
977	Atcay	NM_001040190	3226.32	2451.59	0.396172	0.000635786	0.00400857
978	Ate1	NM_001106300	1792.99	1606.53	0.158415	0.179975	0.374764
979	Atf1	NM_001100895	1212.53	1539.5	-0.344437	0.0076539	0.0320534
980	Atf2	NM_031018	891.379	934.291	-0.0678339	0.63484	0.841909
981	Atf3	NM_012912	669.842	547.944	0.289794	0.130911	0.29686
982	Atf4	NM_024403	6502.66	6982.15	-0.102642	0.490039	0.728169
983	Atf5	NM_172336	1164.11	831.764	0.484978	0.000862602	0.00517344
984	Atf6	NM_001107196	1816.55	2858.61	-0.654112	5.26494e-06	6.21855e-05
985	Atf6b	NM_001002809	5749.4	6051.07	-0.0737799	0.485431	0.724184
986	Atf7	NM_001108115	467.745	421.879	0.148892	0.312711	0.546931
987	Atf7ip2	NM_001017471	0.467165	0.377164	0.30874	1	1
988	Atg10	NM_001109505	80.2907	67.4895	0.250571	0.36934	0.609825
989	Atg12	NM_001038495	1784.7	1794.43	-0.00784285	0.971922	1
990	Atg13	NM_001271212	1981.87	1805.73	0.134278	0.241063	0.459641
991	Atg14	NM_001107258	435.696	378.944	0.201337	0.192867	0.393455
992	Atg16l1	NM_001108809	1237.51	1255.77	-0.0211358	0.82697	0.965291
993	Atg16l2	NM_001191560	277.431	248.606	0.158264	0.488067	0.726291
994	Atg2a	NM_001109545	2221.02	2127.81	0.0618511	0.603855	0.819772
995	Atg3	NM_134394	2341.17	2545.79	-0.120885	0.320904	0.556405
996	Atg4al1	NM_001126298	413.009	472.368	-0.193737	0.24146	0.460213
997	Atg4b	NM_001025711	1315.44	1352.24	-0.0398078	0.753539	0.91589
998	Atg4c	NM_001107948	694.474	816.963	-0.234349	0.103022	0.250157
999	Atg4d	NM_001101013	1111.5	1218.4	-0.13248	0.305718	0.539116
1000	Atg5	NM_001014250	1245.31	1409.55	-0.178733	0.160013	0.343679
1001	Atg7	NM_001012097	783.228	667.951	0.22969	0.0955097	0.236503
1002	Atg9a	NM_001014218	3281.35	3170.52	0.0495672	0.714736	0.892201
1003	Atg9b	NM_001191968	13.042	6.86733	0.925347	0.227602	0.442008
1004	Atic	NM_031014	5248.38	5456.24	-0.0560338	0.659741	0.856445
1005	Atl1	NM_001009831	610.373	492.956	0.308233	0.028948	0.0943636
1006	Atl2	NM_001100671	860.859	851.841	0.0151918	0.847873	0.968415
1007	Atl3	NM_001044241	735.427	830.849	-0.176006	0.232369	0.448761
1008	Atm	NM_001106821	995.704	956.721	0.0576174	0.842436	0.965716
1009	Atmin	NM_001191786	3247.29	2190.29	0.568112	2.41044e-05	0.000238332
1010	Atn1	NM_017228,NM_017228_2	4412.81	4319.41	0.0308647	0.77051	0.928438
1011	Atoh1	NM_001109238	0.795341	0.377164	1.07638	0.859205	0.970712
1012	Atoh7	NM_001170482	0	0	---	---	---
1013	Atoh8	NM_001109241	299.326	243.297	0.298999	0.10926	0.261169
1014	Atox1	NM_053359	1392.67	2017.82	-0.534945	1.07638e-05	0.000116346
1015	Atp10a	NM_001141935	33.6205	29.0425	0.211173	0.658628	0.855545
1016	Atp11a	NM_001107324	6158.21	5350.99	0.202705	0.0641523	0.175417
1017	Atp12a	NM_133517	0	0	---	---	---
1018	Atp13a1	NM_001106079	4078.27	4507.21	-0.144278	0.176077	0.369071
1019	Atp13a2	NM_001173432	5423.67	9571.33	-0.81945	8.30994e-08	1.62642e-06
1020	Atp13a3	NM_001109369	223.923	185.286	0.27325	0.183429	0.37974
1021	Atp13a4	NM_001191658	24.4046	8.3363	1.54967	0.0152657	0.0555642
1022	Atp13a5	NM_001191657	5.84536	0.301497	4.27708	0.0431982	0.129052
1023	Atp1a1	NM_012504	28595.6	26494.7	0.110088	0.358508	0.598659
1024	Atp1a2	NM_012505	1155.98	1029.34	0.167395	0.185225	0.382681
1025	Atp1a3	NM_012506	1317.05	4160.29	-1.65937	6.67589e-41	5.29176e-38
1026	Atp1a4	NM_001271030,NM_022848	23.6787	38.4966	-0.70114	0.132271	0.299301
1027	Atp1b1	NM_013113	6237.7	5382.14	0.212836	0.138902	0.31044
1028	Atp1b2	NM_012507	2061.3	1443.74	0.513748	1.40234e-05	0.00014669
1029	Atp1b3	NM_012913	8427.65	14945.4	-0.826504	1.60902e-10	5.81202e-09
1030	Atp1b4	NM_053381	0.397671	0.73575	-0.887641	1	1
1031	Atp2a1	NM_058213	13.32	6.27921	1.08494	0.234583	0.451711
1032	Atp2a2	NM_001110139,NM_001110823,NR_027839	16041.8	15598	0.0404807	0.669269	0.863167
1033	Atp2a3	NM_012914	224.259	1582.06	-2.81857	2.30524e-33	8.88951e-31
1034	Atp2b1	NM_053311	3121.1	6337.17	-1.02179	9.17819e-15	6.1481e-13
1035	Atp2b2	NM_012508	392.686	197.034	0.994926	0.000374789	0.00254038
1036	Atp2b3	NM_133288	186.221	38.4484	2.27603	5.05769e-16	4.07701e-14
1037	Atp2b4	NM_001005871	385.338	292.269	0.398829	0.0575927	0.161599
1038	Atp2c1	NM_131907	3924.05	5622.26	-0.518805	7.45547e-06	8.43573e-05
1039	Atp2c2	NM_134462	1.98835	2.54843	-0.358034	1	1
1040	Atp4a	NM_012509	3.64853	2.39457	0.60755	0.733745	0.902163
1041	Atp4b	NM_012510	0	0.434253	---	1	1
1042	Atp5a1	NM_023093	27478.5	26176.3	0.070043	0.529499	0.761134
1043	Atp5b	NM_134364	41616.5	36874.2	0.174545	0.111096	0.264434
1044	Atp5c1	NM_053825	6026.55	6319.47	-0.0684702	0.538057	0.768237
1045	Atp5d	NM_139106	5633.05	5365.35	0.0702442	0.555317	0.78239
1046	Atp5e	NM_139099	2956.97	3204.2	-0.115846	0.329723	0.566465
1047	Atp5f1	NM_134365,NM_134365_2	6736.33	8037.17	-0.254726	0.0258921	0.0859337
1048	Atp5g1	NM_017311	2592.56	2364.99	0.132546	0.291831	0.523868
1049	Atp5g2	NM_133556	8378.2	8471.18	-0.0159213	0.93089	1
1050	Atp5g3	NM_053756	4907.8	5210.1	-0.0862367	0.459985	0.701107
1051	Atp5h	NM_019383	4220.28	4478.77	-0.0857625	0.47376	0.714848
1052	Atp5i	NM_080481	1747.99	1809.78	-0.0501212	0.718586	0.894174
1053	Atp5j	NM_053602	2549.36	2794.25	-0.132325	0.26878	0.495663
1054	Atp5j2	NM_001271117	3221.84	3839.71	-0.253112	0.029955	0.0969158
1055	Atp5l	NM_212516	3947.37	4708.2	-0.254283	0.0254905	0.0849167
1056	Atp5o	NM_138883	4211.42	4229.93	-0.00632831	0.945981	1
1057	Atp5s	NM_001007749	157.014	126.573	0.31092	0.176347	0.369372
1058	Atp5sl	NM_001009705	858.33	920.31	-0.100587	0.446439	0.688179
1059	Atp6ap1	NM_031785	8771.72	10090.5	-0.202058	0.0740519	0.195807
1060	Atp6ap1l	NM_001191843	250.42	109.67	1.19118	5.33328e-08	1.09964e-06
1061	Atp6ap2	NM_001007091	2334.49	2664.07	-0.190526	0.104001	0.252062
1062	Atp6v0a1	NM_031604	8771.43	14134.5	-0.688335	0.000120264	0.000950649
1063	Atp6v0a2	NM_053775	2622.8	1627.54	0.688417	3.14883e-07	5.31057e-06
1064	Atp6v0a4	NM_001106591	139.37	112.608	0.30761	0.230684	0.446291
1065	Atp6v0b	NM_001106681	2606.95	3540.94	-0.441769	0.000190249	0.00140792
1066	Atp6v0c	NM_130823	18587.3	22890.6	-0.300443	0.00782499	0.0327123
1067	Atp6v0d1	NM_001011927	8385.19	8703.87	-0.0538141	0.594987	0.812448
1068	Atp6v0d2	NM_001011972	0.795341	5.92568	-2.89733	0.325939	0.562485
1069	Atp6v0e1	NM_053578	3357.86	5613.5	-0.741358	2.60948e-10	9.10321e-09
1070	Atp6v0e2	NM_001002253	2300.52	1875.82	0.294439	0.0123689	0.0470737
1071	Atp6v1a	NM_001108318	11172.6	14420.8	-0.368193	0.00107256	0.00617565
1072	Atp6v1b1	NM_001107867	2.19684	1.86724	0.234518	0.968872	1
1073	Atp6v1b2	NM_057213	8351	9526.44	-0.189989	0.088286	0.223106
1074	Atp6v1c1	NM_001011992	2880.86	3495.2	-0.278876	0.0182363	0.0642141
1075	Atp6v1c2	NM_001014199	41.4735	19.9742	1.05405	0.0185842	0.0652299
1076	Atp6v1d	NM_199386	4453.12	5021.08	-0.173182	0.118585	0.276692
1077	Atp6v1e1	NM_198745	6381.64	17883.3	-1.48661	7.69271e-08	1.51602e-06
1078	Atp6v1e2	NM_001108979	12.2969	20.5783	-0.742835	0.271706	0.499447
1079	Atp6v1f	NM_053884	3122.63	3324.54	-0.0903948	0.436126	0.676963
1080	Atp6v1g1	NM_001106660	7608.38	8661.48	-0.187023	0.104025	0.252076
1081	Atp6v1g2	NM_212490	344.815	284.294	0.278437	0.114229	0.269436
1082	Atp6v1g3	NM_001105991	0	0	---	---	---
1083	Atp6v1h	NM_001013929	2594.41	3257.45	-0.328336	0.00566563	0.0250658
1084	Atp7a	NM_052803	958.612	1348.53	-0.492365	0.00018424	0.00136984
1085	Atp7b	NM_012511	195.457	118.837	0.717864	0.00093316	0.00552462
1086	Atp8b1	NM_001106140	2.99218	3.03724	-0.0215674	1	1
1087	Atp8b2	NM_001024798	6437.18	6438.8	-0.000363965	0.993466	1
1088	Atp9b	NM_001106130	1601.05	1402.63	0.19089	0.128977	0.294015
1089	Atpaf1	NM_001107959	931.049	936.72	-0.00876087	0.987084	1
1090	Atpaf2	NM_001107006	629.604	605.211	0.0570055	0.663355	0.858871
1091	Atpif1	NM_012915	2935.59	4015.94	-0.452088	0.0126554	0.0479238
1092	Atraid	NM_001127526	1184.26	945.921	0.324195	0.0128547	0.0485469
1093	Atrip	NM_001106859	426.835	450.428	-0.0776174	0.668931	0.863101
1094	Atrn	NM_031351	10338.1	7824.51	0.401902	0.000187901	0.00139272
1095	Atxn1	NM_012726	186.94	179.239	0.0606898	0.720974	0.89466
1096	Atxn10	NM_133313	6276.89	5332.29	0.235294	0.0335253	0.105898
1097	Atxn2l	NM_001130097	7511.59	7735.34	-0.0423471	0.684918	0.873324
1098	Atxn3	NM_021702	597.296	748.981	-0.326482	0.0700977	0.1874
1099	Atxn7l3b	NM_001136261	5165.49	4896.57	0.0771341	0.504561	0.739903
1100	Auh	NM_001108407	1261.12	1210.81	0.0587332	0.560097	0.786073
1101	Aup1	NM_001079899	2860.56	3527.03	-0.302156	0.0151052	0.0551344
1102	Aurka	NM_153296	1408.87	1653.07	-0.230609	0.0648366	0.176881
1103	Aurkaip1	NM_001004237	1578.13	1481.16	0.0914862	0.466649	0.708012
1104	Aurkb	NM_053749	682.351	792.603	-0.216083	0.109217	0.261169
1105	Aurkc	NM_001106221	59.8435	50.2771	0.251294	0.503372	0.738976
1106	Aven	NM_001107757	262.254	327.17	-0.319076	0.0716268	0.190595
1107	Avil	NM_024401	44.2765	33.4766	0.403388	0.298619	0.531292
1108	Avp	NM_016992	0.795341	0	---	0.655323	0.853271
1109	Avpi1	NM_134373	932.362	1415.47	-0.602316	3.20206e-06	4.05387e-05
1110	Avpr1a	NM_053019	2.52501	4.82765	-0.93503	0.545799	0.774045
1111	Avpr1b	NM_017205	0	0	---	---	---
1112	Avpr2	NM_019136	13.6482	30.3751	-1.15418	0.107999	0.258947
1113	Awat1	NM_001109371	0	0	---	---	---
1114	Awat2	NM_001191724	0.467165	0	---	0.840501	0.965291
1115	Axin1	NM_024405	2480.83	2662.03	-0.101704	0.372522	0.61298
1116	Axin2	NM_024355	251.571	161.018	0.643744	0.00100345	0.00585569
1117	Axl	NM_001013147,NM_031794	1718	2342.26	-0.447175	0.000221906	0.001608
1118	Azgp1	NM_012826	0.864835	4.07449	-2.23612	0.288071	0.519621
1119	Azi2	NM_001025705	1498.54	1927.03	-0.362818	0.00278836	0.0137996
1120	Azin1	NM_022585	3787.4	3617.85	0.0660737	0.506746	0.741502
1121	Azin2	NM_001014261	81.7424	37.0836	1.1403	0.000584521	0.00372642
1122	B2m	NM_012512	24541.3	36952.3	-0.590454	1.48645e-07	2.70864e-06
1123	B3galnt1	NM_001013158	1869.03	3597.13	-0.944555	7.11694e-12	3.15356e-10
1124	B3galnt2	NM_001144851	589.169	590.197	-0.00251464	0.978003	1
1125	B3galt1	NM_001108954	43.153	30.875	0.483023	0.23402	0.45109
1126	B3galt2	NM_001109492	94.9543	107.941	-0.184942	0.529486	0.761134
1127	B3galt4	NM_133553	205.452	366.871	-0.836467	3.19928e-06	4.05387e-05
1128	B3galt5	NM_001105887	326.653	262.401	0.315987	0.0769262	0.20117
1129	B3galt6	NM_001106699	317.615	313.325	0.0196162	0.949774	1
1130	B3gat1	NM_054003	1656.06	1192.75	0.473461	0.000161512	0.00122122
1131	B3gat2	NM_022609	672.471	612.932	0.133746	0.35671	0.596873
1132	B3gat3	NM_001128184	5071.84	4540.06	0.159795	0.130049	0.295373
1133	B3gnt1	NM_001106324,NM_001106324_2	1162.71	989.321	0.232981	0.0760946	0.199507
1134	B3gnt2	NM_001107240	1142.39	2044.02	-0.839358	1.02588e-07	1.94644e-06
1135	B3gnt3	NM_001106068	0	18.8079	---	1.21487e-06	1.74899e-05
1136	B3gnt4	NM_001105938	10.7062	8.56213	0.322405	0.7348	0.903104
1137	B3gnt5	NM_053932	5.58668	5.24449	0.0911885	0.944398	1
1138	B3gnt6	NM_001106211	0	0.602994	---	0.921816	1
1139	B3gnt7	NM_001012134	398.446	343.349	0.214708	0.192394	0.39266
1140	B3gnt8	NM_001107492	3.59833	3.13032	0.201018	1	1
1141	B3gntl1	NM_001015035	35.439	24.3811	0.539573	0.291487	0.523588
1142	B4galnt1	NM_022860	108.969	95.0518	0.197135	0.389621	0.631359
1143	B4galnt3	NM_001191976	4.51336	3.05582	0.562643	0.632226	0.8418
1144	B4galnt4	NM_001107562	571.583	411.134	0.475354	0.00198608	0.0103383
1145	B4galt1	NM_053287	1375.69	2685.9	-0.965249	2.25388e-11	9.3756e-10
1146	B4galt2	NM_001107965	843.79	690.399	0.289452	0.0327471	0.103899
1147	B4galt3	NM_001009539	1540.59	2123.25	-0.462792	0.0001604	0.0012141
1148	B4galt4	NM_001012018	231.035	160.851	0.522381	0.0109954	0.0426893
1149	B4galt5	NM_001108608	1826.51	3509.07	-0.942001	0.000339198	0.0023414
1150	B4galt6	NM_031740	2586.93	3445.47	-0.41346	0.000462921	0.00303775
1151	B4galt7	NM_001031661	721.022	719.006	0.00403813	0.99098	1
1152	B9d1	NM_001105786,NM_001105786_2	368.663	329.879	0.160365	0.316759	0.552242
1153	B9d2	NM_001107494	355.281	395.003	-0.152902	0.353884	0.593607
1154	Baalc	NM_144762	140.532	96.4921	0.542414	0.0254223	0.0847488
1155	Baat	NM_017300	8.50936	1.4715	2.53176	0.0479514	0.14003
1156	Babam1	NM_001006964	2152.05	2112.35	0.0268661	0.83264	0.965291
1157	Bace1	NM_019204	2363.68	1356.29	0.801368	3.97981e-05	0.000368727
1158	Bace2	NM_001002802	36.0451	36.8194	-0.0306629	1	1
1159	Bach1	NM_001107113	1505.58	1794.64	-0.253379	0.0394471	0.120263
1160	Bad	NM_022698	1207.64	1435.76	-0.249626	0.0486766	0.141767
1161	Bag1	NM_001106647,NM_001256084	2416.66	3169.91	-0.391428	0.00839232	0.0346211
1162	Bag2	NM_001128195	370.138	261.006	0.503981	0.00749339	0.0315572
1163	Bag3	NM_001011936	1409.21	1221.03	0.206786	0.104306	0.252544
1164	Bag4	NM_001025130	388.96	381.042	0.029671	0.862775	0.971976
1165	Bag5	NM_001008526	1204.55	1376.29	-0.192299	0.137199	0.307261
1166	Bag6	NM_001033968,NM_053609	12032.2	11670	0.0440951	0.724732	0.896891
1167	Bai1	NM_001170597	2708.49	2187.07	0.308488	0.00943344	0.0380216
1168	Bai2	NM_001107914	3179.53	2662.01	0.256295	0.0287935	0.0940103
1169	Bai3	NM_001106898	1008.94	882.066	0.19388	0.122297	0.283084
1170	Baiap2	NM_057196	576.482	832.795	-0.530685	0.000166468	0.00125207
1171	Baiap2l1	NM_001034140	451.429	110.903	2.0252	1.79501e-05	0.000182937
1172	Baiap2l2	NM_001271220	43.5197	76.6855	-0.817284	0.0111996	0.043305
1173	Bak1	NM_053812	2091.64	2175.83	-0.0569273	0.639858	0.845611
1174	Bambi	NM_139082	816.436	511.652	0.674177	0.00548198	0.0243666
1175	Banf1	NM_053631	3053.82	3461.64	-0.180843	0.109223	0.261169
1176	Bank1	NM_001047918	0	0	---	---	---
1177	Banp	NM_001106191	663.541	661.338	0.00479744	0.993512	1
1178	Bap1	NM_001107292	6160.12	5944.61	0.051377	0.634148	0.841909
1179	Bard1	NM_022622	222.363	233.718	-0.0718543	0.670462	0.863839
1180	Barhl1	NM_057109	2.45552	3.09064	-0.331877	0.91863	1
1181	Barhl2	NM_022956	0	0	---	---	---
1182	Barx1	NM_001108880	0	0.301497	---	1	1
1183	Basp1	NM_022300	4907.13	4984.53	-0.022579	0.910825	0.996754
1184	Batf	NM_001106748	243.235	830.673	-1.77193	9.18496e-14	5.46046e-12
1185	Batf3	NM_021865	6.45152	16.3165	-1.33862	0.0916988	0.229416
1186	Bax	NM_017059	3152.8	3707.43	-0.233786	0.047454	0.138847
1187	Baz1a	NM_001170568	1698.5	2181.58	-0.361112	0.00324349	0.0156981
1188	Baz1b	NM_001191916	5022.21	5776.78	-0.201943	0.0752955	0.198213
1189	Baz2a	NM_001107158	2852	2768.37	0.0429376	0.775771	0.932493
1190	Baz2b	NM_001108260	1316.06	1310.2	0.00642933	0.905679	0.995166
1191	Bbc3	NM_173837	370.041	569.09	-0.620971	5.85313e-05	0.000512976
1192	Bbox1	NM_022629	1.72967	2.5459	-0.55768	0.913745	0.998416
1193	Bbs1	NM_001107569	939.937	611.547	0.620102	1.04043e-05	0.000112975
1194	Bbs10	NM_001109286	190.704	198.926	-0.0608997	0.80841	0.955072
1195	Bbs2	NM_053618	402.697	351.21	0.197361	0.237915	0.455585
1196	Bbs4	NM_001106826	443.707	349.787	0.343132	0.0260744	0.0863579
1197	Bbs5	NM_001108583	80.6691	68.4448	0.237074	0.431176	0.67298
1198	Bbs7	NM_001012180	308.58	218.523	0.497858	0.00609506	0.0266353
1199	Bbx	NM_001079938	444.035	298.215	0.574323	0.000463071	0.00303775
1200	Bc1	NR_036653	131.976	111.408	0.24443	0.423984	0.665397
1201	Bcam	NM_031752	973.766	493.693	0.979961	1.3687e-05	0.00014391
1202	Bcan	NM_001033665,NM_012916	18720.6	9642.4	0.957162	6.20803e-10	2.00399e-08
1203	Bcap29	NM_001006980	600.763	563.026	0.0935955	0.644078	0.848245
1204	Bcap31	NM_001004224	4305.02	5326.21	-0.307089	0.00670522	0.0288511
1205	Bcar1	NM_012931	9513.81	6489.14	0.551997	4.88992e-07	7.83046e-06
1206	Bcar3	NM_001107722	251.015	147.085	0.771121	0.000104185	0.000839839
1207	Bcas1	NM_145670	60357.8	42655.4	0.500812	2.8731e-05	0.000277545
1208	Bcas2	NM_001106458	1218.39	1382.66	-0.182464	0.15103	0.33036
1209	Bcas3	NM_001173430	816.134	523.256	0.641289	3.63079e-06	4.50079e-05
1210	Bcat1	NM_017253	7255.24	13752.9	-0.922642	0.000282001	0.00198892
1211	Bcat2	NM_022400	891.807	1243.73	-0.479871	0.00073781	0.00454145
1212	Bccip	NM_001108505	1040.64	1222.61	-0.232492	0.0697329	0.18674
1213	Bcdin3d	NM_001108751	144.926	166.55	-0.200648	0.389893	0.63147
1214	Bche	NM_022942	69.8934	41.5449	0.750486	0.0318417	0.101546
1215	Bckdha	NM_012782	1638.84	1407.19	0.219865	0.0652693	0.177756
1216	Bckdhb	NM_019267	1034.17	755.275	0.453393	0.000686917	0.00427078
1217	Bckdk	NM_019244	3034.71	3409.55	-0.168024	0.143322	0.318176
1218	Bcl10	NM_031328	1537.79	2024.62	-0.39679	0.00141954	0.00782311
1219	Bcl11a	NM_001191683	93.1744	103.945	-0.157817	0.592306	0.810183
1220	Bcl11b	NM_001277287,NM_001277288	19.9414	32.1642	-0.689688	0.232137	0.448444
1221	Bcl2	NM_016993	25.3389	29.0699	-0.19817	0.788127	0.941157
1222	Bcl2a1	NM_133416	1103.8	2488.5	-1.1728	0.000316111	0.00220228
1223	Bcl2l1	NM_001033670,NM_001033671,NM_001033672,NM_031535	4698.87	8238.13	-0.810001	0.0193959	0.0675308
1224	Bcl2l10	NM_053733	1.26251	1.54717	-0.293338	1	1
1225	Bcl2l11	NM_022612,NM_171988,NM_171989	137.918	96.4957	0.515275	0.0579999	0.16246
1226	Bcl2l12	NM_001108480	461.81	636.154	-0.462075	0.00128948	0.00721504
1227	Bcl2l13	NM_001107885	630.863	1030.68	-0.708196	2.48549e-07	4.30376e-06
1228	Bcl2l14	NM_001024338	38.4002	190.018	-2.30695	3.40235e-18	3.7057e-16
1229	Bcl2l15	NM_001106459	2.85319	0.301497	3.24236	0.27451	0.502464
1230	Bcl2l2	NM_021850	1523.04	1493.57	0.0281825	0.747583	0.911759
1231	Bcl3	NM_001109422	701.427	1217.83	-0.795948	0.000351072	0.00240937
1232	Bcl6	NM_001107084	896.641	2062.64	-1.20189	4.00064e-09	1.06296e-07
1233	Bcl6b	NM_001108279	70.0902	308.73	-2.13906	0.0207937	0.0715937
1234	Bcl7b	NM_001109021	1004.13	1346.85	-0.423644	0.0104175	0.0410258
1235	Bcl7c	NM_001106298	836.956	849.833	-0.0220269	0.895696	0.990326
1236	Bcl9l	NM_001106817	2214.47	1663.81	0.412472	0.000643095	0.00404037
1237	Bclaf1	NM_001047852	3941.94	4070.18	-0.0461889	0.698179	0.88078
1238	Bcmo1	NM_053648	2.99218	6.22212	-1.05621	0.404242	0.645058
1239	Bco2	NM_001127712	257.976	532.607	-1.04584	0.00220278	0.011265
1240	Bcor	NM_001191586	2051.21	1853.96	0.145867	0.211924	0.420547
1241	Bcorl1	NM_001191587	860.256	1173.37	-0.447814	0.0232693	0.0788884
1242	Bcs1l	NM_001007666	334.695	265.875	0.332101	0.0764286	0.200162
1243	Bdh1	NM_053995	1219.71	1190.71	0.0347164	0.78804	0.941136
1244	Bdh2	NM_001106473	155.385	50.359	1.62552	1.20998e-09	3.60417e-08
1245	Bdkrb1	NM_030851	44.9521	16.1998	1.47241	0.00168546	0.00903726
1246	Bdkrb2	NM_001270713,NM_173100	19.6132	17.056	0.201549	0.602259	0.818306
1247	Bdnf	NM_001270630,NM_001270631,NM_001270632,NM_001270633,NM_001270634,NM_001270635,NM_001270636,NM_001270637,NM_001270638,NM_012513	4.72185	2.45166	0.945594	0.550081	0.778163
1248	Bdp1	NM_001199195	91.078	73.25	0.314274	0.277083	0.50607
1249	Becn1	NM_001034117,NM_053739	3485.35	3634.59	-0.0604897	0.59135	0.809404
1250	Begain	NM_001111115,NM_024163	68.6309	54.6618	0.328324	0.285322	0.516358
1251	Bend5	NM_001108672	80.2019	47.4162	0.758258	0.0184715	0.064946
1252	Bend6	NM_001108792	326.244	346.746	-0.0879306	0.583034	0.802277
1253	Bend7	NM_001191834	43.3615	28.0102	0.630463	0.119663	0.278551
1254	Best1	NM_001011940	10.9147	9.28047	0.234	0.781061	0.936014
1255	Best2	NM_001108895	13.8876	20.8202	-0.584192	0.361798	0.602279
1256	Best3	NM_001191783	3.32035	0.904491	1.87616	0.426508	0.667737
1257	Bet1	NM_019251	833.551	965.578	-0.212122	0.294023	0.525967
1258	Bet1l	NM_019368	623.152	733.372	-0.23496	0.0942999	0.234186
1259	Bex1	NM_001037365	186.696	151.667	0.29979	0.145659	0.321863
1260	Bex2	NM_001077435	1914.23	1359.87	0.493294	6.52832e-05	0.00056418
1261	Bex4	NM_001037554	220.525	178.22	0.307287	0.107095	0.257591
1262	Bfar	NM_001013125	1680.37	1711.48	-0.0264652	0.856677	0.970712
1263	Bfsp1	NM_031555	11.6212	4.77056	1.28453	0.172538	0.3633
1264	Bfsp2	NM_001277434	19.0264	8.12788	1.22705	0.0896411	0.225812
1265	Bglap	NM_013414	2.664	1.11291	1.25925	0.590012	0.808362
1266	Bgn	NM_017087	435.062	183.116	1.24846	3.29429e-10	1.12717e-08
1267	Bhlha15	NM_012863	7.57503	4.39456	0.785532	0.446702	0.688288
1268	Bhlhb9	NM_207611	974.724	692.505	0.493168	0.000232476	0.00167693
1269	Bhlhe22	NM_001108940	26.115	22.3128	0.227002	0.609303	0.824516
1270	Bhlhe23	NM_001109211	55.2993	156.958	-1.50504	0.0620582	0.171019
1271	Bhlhe40	NM_053328	379.369	264.082	0.522619	0.0312749	0.100119
1272	Bhmt	NM_030850	881.766	262.223	1.7496	5.70394e-07	8.95311e-06
1273	Bhmt2	NM_001014256	39.4157	9.88094	1.99605	0.000218783	0.0015894
1274	Bicc1	NM_001108531	136.339	98.2702	0.472373	0.0401396	0.121905
1275	Bicd1	NM_001108653	289.546	215.112	0.428703	0.0221613	0.075736
1276	Bicd2	NM_001033674,NM_198765	4765.39	5498.67	-0.206489	0.0706084	0.188518
1277	Bid	NM_022684	758.789	1476.94	-0.960846	3.50925e-05	0.000329191
1278	Bik	NM_053704	13.4397	24.025	-0.838039	0.129708	0.295021
1279	Bin1	NM_053959	7794.47	5464.52	0.512356	3.4264e-06	4.28466e-05
1280	Bin2	NM_001012223	1573.78	2945.68	-0.904365	8.77553e-10	2.72194e-08
1281	Bin2a	NM_001009524	0	0	---	---	---
1282	Bin3	NM_001013186	803.285	1060.76	-0.401112	0.0033197	0.0159857
1283	Birc2	NM_021752	1029.15	1032.63	-0.00486555	0.996019	1
1284	Birc3	NM_023987	950.01	2733.19	-1.52457	1.09729e-09	3.30722e-08
1285	Birc5	NM_022274	706.339	749.973	-0.0864789	0.557983	0.784134
1286	Birc6	NM_001170596	4584.77	4725.58	-0.0436442	0.763694	0.923559
1287	Blcap	NM_133582	1353.44	1243.14	0.122644	0.330499	0.567661
1288	Bles03	NM_001024233,NM_001243534	1408.72	1437.98	-0.0296508	0.846927	0.967997
1289	Blk	NM_001025751	1.332	3.52606	-1.40446	0.486098	0.724359
1290	Blmh	NM_001034163	2252.98	2360.24	-0.0670938	0.636775	0.843672
1291	Blnk	NM_001025767	402.743	529.981	-0.396081	0.215948	0.42628
1292	Bloc1s1	NM_001105941	1110.87	1456.03	-0.390347	0.00289102	0.0142042
1293	Bloc1s2	NM_001037349	1375.66	2002.81	-0.541904	1.79486e-05	0.000182937
1294	Bloc1s4	NM_001100766	660.201	789.899	-0.258762	0.157976	0.340793
1295	Bloc1s5	NM_001107347	615.851	700.454	-0.185708	0.183498	0.379751
1296	Bloc1s6	NM_001025714	622.38	568.671	0.130203	0.339585	0.577635
1297	Blvra	NM_053850	701.771	754.883	-0.105251	0.386996	0.628168
1298	Blvrb	NM_001106236	1331.09	1505.93	-0.178049	0.395698	0.636866
1299	Blzf1	NM_001017494	525.685	672.062	-0.354397	0.0207079	0.0713502
1300	Bmf	NM_139258	783.996	1344.64	-0.778296	0.00747505	0.0315358
1301	Bmi1	NM_001107368	1025.38	1128.06	-0.137686	0.303426	0.537043
1302	Bmp1	NM_031323	3092.38	2368.27	0.384883	0.00122287	0.00688487
1303	Bmp10	NM_001031824	0.934329	1.84866	-0.984479	0.840807	0.965291
1304	Bmp15	NM_021670	1.59068	0	---	0.36975	0.609825
1305	Bmp2	NM_017178	75.2214	122.354	-0.701849	0.470488	0.712171
1306	Bmp3	NM_017105	35.6667	26.6292	0.42157	0.386216	0.62729
1307	Bmp4	NM_012827	4040.21	2345.08	0.784792	1.59359e-06	2.19685e-05
1308	Bmp5	NM_001108168	11.1039	11.8053	-0.0883684	0.961835	1
1309	Bmp6	NM_013107	473.382	244.166	0.955139	1.14105e-06	1.65789e-05
1310	Bmp7	NM_001191856	328.348	102.327	1.68204	1.91636e-06	2.5795e-05
1311	Bmp8a	NM_001109432	6.45152	2	1.68964	0.178351	0.372412
1312	Bmper	NM_001135799	61.8319	20.4268	1.59789	5.73661e-05	0.000504313
1313	Bmpr1a	NM_030849	1904.44	1738.84	0.131243	0.259619	0.484785
1314	Bmpr1b	NM_001024259	7.03838	1.35732	2.37448	0.0966427	0.238564
1315	Bmpr2	NM_080407	1548.87	1270.81	0.285459	0.0259223	0.0860036
1316	Bms1	NM_001100751	2130.39	2025.97	0.072503	0.536886	0.767103
1317	Bmx	NM_001109016	0.864835	3.77299	-2.12521	0.346479	0.585452
1318	Bmyc	NM_001013163	384.014	273.783	0.488124	0.00355109	0.0168946
1319	Bnc1	NM_001108916	8.76805	8.18749	0.098834	0.870381	0.976269
1320	Bnc2	NM_001106666	10.8452	14.087	-0.377311	0.582014	0.801562
1321	Bnip1	NM_080897	419.974	415.773	0.0145025	0.930404	1
1322	Bnip2	NM_001106835	1715.49	2235.08	-0.3817	0.00176462	0.00937734
1323	Bnip3	NM_053420	1553.26	1404.9	0.144825	0.181247	0.376672
1324	Bnip3l	NM_080888	3179.06	4022.63	-0.339539	0.004022	0.0187291
1325	Bnipl	NM_001128187	0.467165	0.301497	0.631788	1	1
1326	Bod1	NM_001013854,NR_073160	841.693	561.066	0.585123	4.30335e-05	0.000393009
1327	Bok	NM_017312	538.885	439.885	0.29285	0.0508784	0.146599
1328	Bola1	NM_001071776	456.367	416.696	0.131197	0.451167	0.69326
1329	Bola3	NM_001106601	628.006	530.243	0.244123	0.0860779	0.219024
1330	Boll	NM_001113370,NM_001113370_2	0.467165	0.301497	0.631788	1	1
1331	Bop1	NM_001024250	2372.76	2178.07	0.123517	0.331797	0.568931
1332	Bora	NM_001013997	193.38	196.589	-0.0237464	0.992823	1
1333	Bpgm	NM_199382	2821.14	2139.37	0.399088	0.000825323	0.00498971
1334	Bphl	NM_001037206	162.215	148.907	0.12349	0.533411	0.764186
1335	Bpi	NM_001004079	0	0.301497	---	1	1
1336	Bpifa1	NM_172031	1.19301	0	---	0.495409	0.73195
1337	Bpifa2	NM_052808	0	0	---	---	---
1338	Bpifa2f	NM_080775	0	0	---	---	---
1339	Bpifa3	NM_001109588	0	0	---	---	---
1340	Bpifa5	NM_001107792	1.26251	1.05582	0.25792	1	1
1341	Bpifb1	NM_001077680	2.05785	2.60299	-0.339035	1	1
1342	Bpifb2	NM_001106531	0	0	---	---	---
1343	Bpifb3	NM_001109208	0	0.602994	---	0.921816	1
1344	Bpifb4	NM_001109209	32.9332	28.175	0.225128	0.66794	0.862407
1345	Bpifb6	NM_001107791	0	0	---	---	---
1346	Bpifc	NM_001106773	26.2732	32.0436	-0.286443	0.569334	0.792822
1347	Bpnt1	NM_171990	1980.23	1973.7	0.00476854	0.929143	1
1348	Brap	NM_001271194	1786.79	1840.05	-0.0423733	0.729956	0.899378
1349	Brca1	NM_012514	392.689	389.197	0.012886	0.909595	0.99608
1350	Brca2	NM_031542	238.505	257.369	-0.109819	0.504729	0.739903
1351	Brcc3	NM_001127300	1384.72	1696.02	-0.292557	0.0189856	0.06629
1352	Brd1	NM_001108103	2604.78	2306.43	0.175497	0.136809	0.306628
1353	Brd2	NM_212495,NM_212495_2	9712.31	9280.44	0.0656213	0.5555	0.782416
1354	Brd3	NM_001108575	1371.03	1243.39	0.140991	0.305266	0.538638
1355	Brd4	NM_001100903	5342.22	5273.33	0.0187254	0.894967	0.9902
1356	Brd7	NM_001108440	2563.99	3162.97	-0.302885	0.00798611	0.0332397
1357	Brd8	NM_001008509	2312.63	2363.49	-0.0313844	0.791572	0.943195
1358	Brd9	NM_001107453	846.874	949.199	-0.164562	0.204353	0.410902
1359	Brdt	NM_001012031	0.795341	0	---	0.655323	0.853271
1360	Bre	NM_199270	837.717	656.083	0.352583	0.00786006	0.0328108
1361	Brf1	NM_001106761	1241.81	1288.89	-0.0536751	0.650274	0.85222
1362	Brf2	NM_001024773	437.143	515.87	-0.238901	0.113213	0.267703
1363	Bri3	NM_001009604	1966.29	2193.89	-0.158015	0.170456	0.360413
1364	Bri3bp	NM_001017487	366.35	534.905	-0.546059	0.000419604	0.00278591
1365	Brinp1	NM_080482	1069.43	911.473	0.230566	0.0674159	0.182128
1366	Brinp2	NM_173115	460.587	460.876	-0.000904781	0.958002	1
1367	Brinp3	NM_173121	276.442	261.025	0.0827929	0.657672	0.854826
1368	Brix1	NM_001029915	1275.46	1366.2	-0.0991502	0.456979	0.69869
1369	Brk1	NM_001195476	3951.25	5902.87	-0.579107	5.12884e-07	8.16721e-06
1370	Brms1	NM_001009605,NM_001009605_2	2640.64	3336.84	-0.337592	0.00325895	0.0157478
1371	Brms1l	NM_001106731	719.319	706.761	0.0254097	0.831772	0.965291
1372	Brox	NM_001025669	3308.32	3408.21	-0.0429167	0.756063	0.917696
1373	Brpf1	NM_001191572	1445.53	1517.59	-0.0701871	0.573912	0.795703
1374	Brpf3	NM_001107615	904.973	684.976	0.401821	0.00475169	0.0215669
1375	Brs3	NM_152845	0.467165	0.377164	0.30874	1	1
1376	Brsk1	NM_001127337	2033.97	1485.68	0.453177	0.000769634	0.0047089
1377	Bscl2	NM_001012171	1457.79	1490.15	-0.0316806	0.698373	0.880869
1378	Bsdc1	NM_001106636	2194.26	2159.12	0.0232903	0.847782	0.968415
1379	Bsg	NM_001109882,NM_012783	15847.7	12999.2	0.285846	0.00853701	0.035042
1380	Bsn	NM_019146	204.333	167.952	0.282873	0.163612	0.349778
1381	Bsnd	NM_138979	0	0	---	---	---
1382	Bspry	NM_022261	189.592	1269.99	-2.74385	2.85755e-06	3.67312e-05
1383	Bst1	NM_030848	570.216	777.975	-0.448216	0.127762	0.292297
1384	Bst2	NM_198134	1212.91	1357.3	-0.162265	0.172475	0.363229
1385	Bsx	NM_001191995	0.934329	0	---	0.634719	0.841909
1386	Btaf1	NM_001191917	2009.74	2302.26	-0.196043	0.110496	0.263462
1387	Btbd1	NM_001011932	2687.69	2961.42	-0.13992	0.250529	0.472823
1388	Btbd10	NM_001014022	1150.27	1253.78	-0.124317	0.345633	0.584438
1389	Btbd16	NM_001017464	3.32035	9.59938	-1.5316	0.154997	0.336505
1390	Btbd17	NM_001134534	1392.55	1005.89	0.469262	0.000213735	0.00155908
1391	Btbd3	NM_001107782	793.317	538.712	0.558383	0.000225432	0.00163107
1392	Btbd6	NM_001077683	1396.01	1191.84	0.228114	0.0706516	0.188577
1393	Btbd7	NM_001108720	992.325	1011.03	-0.0269432	0.876021	0.980152
1394	Btbd9	NM_001013073	415.233	394.296	0.0746436	0.618791	0.83105
1395	Btc	NM_022256	23.8679	56.1321	-1.23375	0.0025415	0.012728
1396	Btd	NM_001012047	1432.24	1464.55	-0.0321866	0.872159	0.977251
1397	Btf3	NM_001008309	8733.85	9903.36	-0.1813	0.113811	0.268699
1398	Btg1	NM_017258	2701.78	7231.24	-1.42033	5.95849e-05	0.000520611
1399	Btg2	NM_017259	814.432	2014.41	-1.30649	2.94346e-06	3.76995e-05
1400	Btg3	NM_019290	542.132	422.903	0.358319	0.0159105	0.057554
1401	Btg4	NM_001013176	0	0	---	---	---
1402	Btk	NM_001007798	711.381	1509	-1.0849	3.29066e-12	1.55984e-10
1403	Btla	NM_213630	0.467165	0	---	0.840501	0.965291
1404	Btn1a1	NM_001170337	1.332	0	---	0.474446	0.715041
1405	Btn3a2	NM_001166344	0	0	---	---	---
1406	Btnl2	NM_053815	0	0	---	---	---
1407	Btnl3	NM_001002803	0	0	---	---	---
1408	Btnl5	NM_001166351	0	0	---	---	---
1409	Btnl7	NM_212488,NM_212488_2,NM_212488_3	0.467165	1.17	-1.32451	0.949549	1
1410	Btnl8	NM_212489	0	0	---	---	---
1411	Btrc	NM_001007148	1191.5	883.156	0.432038	0.00119816	0.00676509
1412	Bub1	NM_001106507	797.71	950.346	-0.252588	0.0571335	0.160722
1413	Bub3	NM_001047906	2552.01	2880.81	-0.174839	0.135219	0.303983
1414	Bud13	NM_001025277	567.027	648.422	-0.193515	0.1908	0.390804
1415	Bud31	NM_053556	1671.28	2252.87	-0.430809	0.000427628	0.00283654
1416	Bves	NM_001077590	18.0418	16.5385	0.12552	0.92378	1
1417	Bysl	NM_182674	1211.18	1090.79	0.151047	0.271455	0.499178
1418	Bzw1	NM_198789	5891.12	6767.15	-0.200006	0.094945	0.23535
1419	Bzw2	NM_134402	2051.15	2015.53	0.0252786	0.806407	0.953574
1420	C1H6orf35	NM_001144860	831.377	1051.46	-0.338813	0.0109758	0.0426477
1421	C1d	NM_001106021	853.913	1129.22	-0.403161	0.00510281	0.0228952
1422	C1galt1	NM_022950	295.538	297.088	-0.00754756	0.964821	1
1423	C1galt1c1	NM_001030033	945.281	976.687	-0.0471529	0.787501	0.940729
1424	C1qa	NM_001008515	4835.11	11875.7	-1.2964	0.000194512	0.00143649
1425	C1qb	NM_019262	4023.88	8022.29	-0.995428	0.000765391	0.00468968
1426	C1qbp	NM_019259	3780.2	3388.35	0.157882	0.198143	0.401406
1427	C1qc	NM_001008524	3593.48	8590.04	-1.25728	0.000157862	0.00119871
1428	C1ql1	NM_001108838	1838.81	1150.24	0.67683	4.00421e-08	8.41415e-07
1429	C1ql2	NM_001105949	47.9057	73.4263	-0.616099	0.0770602	0.201373
1430	C1ql3	NM_001109403	146.447	100.893	0.537549	0.0210991	0.0725226
1431	C1ql4	NM_001271242	4.06549	11.7867	-1.53566	0.0867848	0.220564
1432	C1qtnf1	NM_001007675	150.96	109.437	0.464068	0.0906125	0.227256
1433	C1qtnf2	NM_001191918	31.0453	18.2929	0.76309	0.133165	0.300919
1434	C1qtnf3	NM_001134436	116.05	20.5893	2.49478	3.3186e-07	5.57713e-06
1435	C1qtnf4	NM_001107745	35.6474	35.5451	0.00414946	0.928586	1
1436	C1qtnf5	NM_001012123	771.306	369.832	1.06043	2.0368e-12	9.9866e-11
1437	C1qtnf6	NM_001034932	19.8719	12.9393	0.618973	0.28272	0.512979
1438	C1qtnf7	NM_001107221	0.397671	0.868506	-1.12696	1	1
1439	C1qtnf9	NM_001191891	28.9179	93.4204	-1.69177	6.31384e-07	9.8347e-06
1440	C1r	NM_001134555	2474.32	2053.54	0.268923	0.12025	0.279526
1441	C1rl	NM_001002804	15.7755	26.3128	-0.738079	0.19207	0.392165
1442	C1s	NM_138900	1749.09	1769.54	-0.0167627	0.95152	1
1443	C2	NM_172222	3425.23	4788.08	-0.483245	0.000326762	0.00226762
1444	C2cd2	NM_199391	402.728	420.135	-0.0610488	0.642578	0.847951
1445	C2cd2l	NM_001011996	2373.03	3069.2	-0.371131	0.00197978	0.010313
1446	C2cd3	NM_001191602	1102.93	816.707	0.433448	0.00144834	0.00795113
1447	C2cd4c	NM_001109285	34.6629	33.0226	0.069939	0.940247	1
1448	C2cd5	NM_001134581	889.614	888.056	0.00252885	0.977735	1
1449	C3	NM_016994	41685.6	60735.6	-0.542994	0.00504529	0.0226657
1450	C3ar1	NM_032060	1688.07	1872.6	-0.149674	0.565673	0.78996
1451	C4a	NM_031504	74.4067	81.6771	-0.134499	0.760442	0.921246
1452	C4b	NM_001002805	2.78369	0.754328	1.88374	0.441432	0.682526
1453	C4bpa	NM_012516	1.26251	0.301497	2.06608	0.692335	0.877593
1454	C4bpb	NM_016995	1.79916	0.602994	1.57711	0.708886	0.888005
1455	C5ar1	NM_053619	3183.11	14581.2	-2.1956	6.20305e-15	4.25506e-13
1456	C5ar2	NM_001003710	103.95	248.546	-1.25762	3.84168e-09	1.02564e-07
1457	C6	NM_176074	0	1.81015	---	0.430954	0.67274
1458	C8a	NM_001106670	0	0	---	---	---
1459	C8b	NM_001191759	0	0.377164	---	1	1
1460	C8g	NM_001106555	66.2255	55.9212	0.243993	0.459838	0.70106
1461	C9	NM_057146	0.467165	1.54717	-1.72763	0.780148	0.935391
1462	CB741658	NR_002316	3.85701	4.52615	-0.230801	0.927902	1
1463	Ca1	NM_001107660	0	0	---	---	---
1464	Caap1	NM_001034154	404.067	421.47	-0.0608354	0.716137	0.893078
1465	Cab39	NM_001106924	5535.53	8180.87	-0.563532	1.03589e-06	1.5253e-05
1466	Cab39l	NM_001011917	1847.3	1435.8	0.363559	0.0106186	0.0416225
1467	Cabin1	NM_053575	2020.4	1648.73	0.293284	0.0154992	0.0562559
1468	Cables1	NM_001107404	885.804	862.852	0.0378741	0.75401	0.916085
1469	Cabp1	NM_001033675,NM_001033676,NM_133529	24.4934	33.2746	-0.44203	0.368647	0.609485
1470	Cabp4	NM_001108926	5.65618	8.41449	-0.573049	0.669156	0.863167
1471	Cabp5	NM_001108907	0	0	---	---	---
1472	Cabp7	NM_001007730	120.907	158.369	-0.389393	0.067751	0.182763
1473	Cabs1	NM_022263	0	0	---	---	---
1474	Cabyr	NM_001143893	25.1497	23.5908	0.0923184	0.970009	1
1475	Cacfd1	NM_001106561	584.579	430.72	0.440646	0.00427515	0.0197223
1476	Cachd1	NM_001191758	754.689	578.383	0.383856	0.0136072	0.050731
1477	Cacna1a	NM_012918	563.738	500.356	0.172069	0.285184	0.51624
1478	Cacna1b	NM_001195199,NM_147141	156.419	117.056	0.418221	0.0563934	0.158985
1479	Cacna1c	NM_012517	159.798	121.784	0.391918	0.0879356	0.222537
1480	Cacna1d	NM_017298	153.744	86.2229	0.834385	0.000941565	0.00555923
1481	Cacna1e	NM_019294	7.78352	6.46906	0.266867	0.83156	0.965291
1482	Cacna1f	NM_053701	2.59451	1.33874	0.95458	0.724905	0.896891
1483	Cacna1g	NM_031601	56.1641	86.1539	-0.617267	0.0986073	0.241907
1484	Cacna1h	NM_153814	1292.26	1451.63	-0.167779	0.201274	0.406365
1485	Cacna1i	NM_020084	14.5439	13.2979	0.12922	0.783724	0.937708
1486	Cacna1s	NM_053873	0.397671	3.4715	-3.12591	0.267701	0.494637
1487	Cacna2d1	NM_001110847,NM_001110848,NM_012919	162.643	137.145	0.246007	0.235639	0.45306
1488	Cacna2d2	NM_175592	43.5004	52.0724	-0.259487	0.483269	0.722902
1489	Cacna2d3	NM_175595	10.8452	9.62048	0.172874	0.83756	0.965291
1490	Cacna2d4	NM_001191751	4.0462	0.980158	2.04548	0.290323	0.522422
1491	Cacnb1	NM_017346	242.108	187.066	0.372098	0.0479969	0.140131
1492	Cacnb2	NM_053851	200.962	125.375	0.680676	0.00262447	0.0130819
1493	Cacnb3	NM_012828	1595.23	1504.05	0.0849151	0.514041	0.74839
1494	Cacnb4	NM_001105733	156.439	98.7934	0.66311	0.00394859	0.0184293
1495	Cacng1	NM_019255	1.19301	0.301497	1.98439	0.697587	0.880344
1496	Cacng2	NM_053351	0.397671	1.79157	-2.17158	0.647076	0.84998
1497	Cacng3	NM_080691	0	0	---	---	---
1498	Cacng4	NM_080692	1625.5	1412.75	0.202386	0.112783	0.267172
1499	Cacng5	NM_080693	1.72967	2.03598	-0.235228	1	1
1500	Cacng6	NM_080694	36.8019	4.33748	3.08485	0.000310227	0.0021687
1501	Cacng7	NM_080695	1282.88	1079.36	0.249204	0.0542875	0.154267
1502	Cacng8	NM_080696	77.1402	86.1969	-0.160152	0.631022	0.841046
1503	Cactin	NM_001081447	1240.19	1313.04	-0.0823408	0.487893	0.726114
1504	Cacul1	NM_001014248	3959.98	4205.94	-0.0869362	0.490207	0.728267
1505	Cacybp	NM_001004208	2480.77	2557.21	-0.0437806	0.727931	0.898609
1506	Cad	NM_001105710	2048.86	1457.16	0.49167	9.3139e-05	0.000764179
1507	Cadm1	NM_001012201	1535.15	1190.85	0.366385	0.00361682	0.017161
1508	Cadm2	NM_001047102	936.976	488.867	0.938571	7.35346e-06	8.34016e-05
1509	Cadm3	NM_001047103	576.34	440.256	0.388577	0.00703399	0.0299317
1510	Cadm4	NM_001047107	8830.7	6510.99	0.43965	6.04693e-05	0.000527047
1511	Cadps	NM_013219	169.766	168.116	0.0140966	0.909621	0.99608
1512	Cage1	NM_001012052	25.6671	26.3873	-0.0399257	1	1
1513	Calb1	NM_031984	205.92	106.232	0.954865	0.094311	0.234186
1514	Calb2	NM_053988	5.18901	4.67748	0.149727	0.960017	1
1515	Calca	NM_001033955,NM_001033956,NM_017338	146.08	509.195	-1.80146	1.08751e-23	2.04166e-21
1516	Calcb	NM_138513	87.0086	408.984	-2.23281	1.06263e-20	1.57934e-18
1517	Calcoco1	NM_139190,NM_139190_2	2274.85	1893.7	0.264561	0.0263495	0.0871678
1518	Calcr	NM_001034015,NM_053816	2.59451	3.4715	-0.420098	0.964888	1
1519	Calcrl	NM_012717	791.22	1008.88	-0.350607	0.0167239	0.059984
1520	Cald1	NM_013146	4403.14	1550.2	1.50608	2.25754e-06	2.988e-05
1521	Calhm1	NM_001109168	2.38602	2.20725	0.112359	0.955594	1
1522	Calhm2	NM_001008306	549.823	850.565	-0.629455	5.31117e-06	6.26279e-05
1523	Calhm3	NM_001191956	0.795341	0	---	0.655323	0.853271
1524	Calm1	NM_031969	16685.7	23038.1	-0.465408	4.90309e-05	0.000442487
1525	Calm2	NM_017326	8237.49	8895.01	-0.11079	0.343826	0.582487
1526	Calm3	NM_012518	3604.37	3302.54	0.12617	0.293908	0.525828
1527	Calml3	NM_001012054	1.59068	0	---	0.36975	0.609825
1528	Calml4	NM_001127575	946.632	283.588	1.73901	2.31622e-14	1.47535e-12
1529	Caln1	NM_001077201	17.1075	17.8054	-0.0576881	0.948457	1
1530	Calr	NM_022399	38212.9	32279.8	0.243429	0.0234159	0.0792452
1531	Calr3	NM_001012212	64.6542	95.5356	-0.563295	0.0604652	0.167778
1532	Calu	NM_001033898,NM_022535	7364.42	6937.97	0.0860594	0.386725	0.627878
1533	Caly	NM_001190399,NM_138915	743.511	353.466	1.07278	5.03563e-13	2.69095e-11
1534	Camk1	NM_134468	1231.26	1496.08	-0.28106	0.0204434	0.0705697
1535	Camk1d	NM_001107365	597.686	768.86	-0.363332	0.0358319	0.111529
1536	Camk1g	NM_182842	291.708	387.888	-0.411113	0.0124792	0.047405
1537	Camk2a	NM_012920	6.84919	4.45165	0.621592	0.564267	0.788924
1538	Camk2b	NM_001042354,NM_001042356,NM_021739	710.084	822.283	-0.211646	0.125052	0.288198
1539	Camk2d	NM_012519	1456.22	1290.35	0.174467	0.167672	0.356215
1540	Camk2g	NM_133605	433.263	418.163	0.0511791	0.710057	0.889238
1541	Camk2n1	NM_173337	508.898	428.43	0.248316	0.113439	0.268061
1542	Camk2n2	NM_021678	77.9935	83.9128	-0.105537	0.693214	0.878087
1543	Camk4	NM_012727	0.397671	1.41441	-1.83056	0.789393	0.941806
1544	Camkk1	NM_031662	286.426	361.323	-0.335123	0.0483696	0.141046
1545	Camkk2	NM_031338	256.64	369.232	-0.524783	0.00172388	0.00920178
1546	Camkmt	NM_001134463	171.307	180.763	-0.0775202	0.710287	0.88937
1547	Camkv	NM_024000	31.5124	37.6829	-0.257987	0.562976	0.787986
1548	Camlg	NM_053334	659.479	636.778	0.0505367	0.722534	0.895665
1549	Camp	NM_001100724	19.0264	47.8653	-1.33098	0.0019299	0.0100891
1550	Camsap1	NM_001168549	2304.92	2120.8	0.120104	0.289338	0.521444
1551	Camsap2	NM_001134503	5737.39	4687.4	0.291607	0.0297651	0.0964105
1552	Camsap3	NM_001144840	168.485	114.953	0.551578	0.0175298	0.0621094
1553	Camta1	NM_001195559,NM_001195560	230.772	263.679	-0.192314	0.300284	0.533164
1554	Camta2	NM_001105801	2252.34	2947.19	-0.387917	0.000722854	0.00445901
1555	Cand1	NM_054004	6507.45	6137.66	0.0844047	0.431201	0.67298
1556	Cand2	NM_181362	687.594	379.448	0.857656	6.68443e-09	1.7031e-07
1557	Cant1	NM_144754	1556.77	1460.58	0.0920118	0.441107	0.682243
1558	Canx	NM_172008	25729.2	23683.6	0.119515	0.243447	0.462886
1559	Cap1	NM_022383	20560.6	32297.5	-0.651536	8.78444e-07	1.31656e-05
1560	Cap2	NM_053874	65.9669	27.1765	1.27938	0.000845734	0.00509368
1561	Capg	NM_001013086	13558.3	28179.6	-1.05547	4.35173e-12	2.00292e-10
1562	Capn1	NM_019152	871.781	1340.44	-0.620664	1.65267e-06	2.26516e-05
1563	Capn10	NM_031673	785.514	653.636	0.265148	0.0757384	0.199012
1564	Capn11	NM_001002806	1.332	0	---	0.474446	0.715041
1565	Capn12	NM_001110808	11.571	9.07205	0.351018	0.67091	0.864338
1566	Capn13	NM_001025133	7.05767	125.434	-4.1516	6.13532e-25	1.18296e-22
1567	Capn15	NM_001106990	978.743	873.672	0.163839	0.196168	0.398593
1568	Capn2	NM_017116	4922.19	6035.52	-0.29418	0.0103543	0.0408333
1569	Capn3	NM_017117	69.5845	108.737	-0.644	0.0216995	0.0743357
1570	Capn5	NM_134461	3153.24	2051.73	0.619992	7.63141e-07	1.16455e-05
1571	Capn6	NM_031808	370.292	277.55	0.415916	0.0122183	0.0465877
1572	Capn7	NM_001030037	1508.96	1602.89	-0.087122	0.532086	0.763149
1573	Capn8	NM_133309	0	0	---	---	---
1574	Capn9	NM_001271140	0	0	---	---	---
1575	Capns1	NM_017118	10018.7	12705.9	-0.342794	0.00245023	0.0123446
1576	Capns2	NM_001109380	7.71402	10.2421	-0.408949	0.704884	0.88628
1577	Caprin1	NM_001012185	16644	16509.9	0.0116667	0.9003	0.991742
1578	Caps2	NM_001108990	11.432	7.63771	0.581872	0.47152	0.713127
1579	Capsl	NM_001106417	21.6209	15.2036	0.50801	0.366426	0.607334
1580	Capza1	NM_001109625	7192.95	11267.9	-0.647561	1.09551e-08	2.66735e-07
1581	Capza2	NM_001009180	6002.48	9300.46	-0.631744	1.18162e-05	0.000126098
1582	Capza3	NM_017164	0	0	---	---	---
1583	Capzb	NM_001005903	7686.4	9128.87	-0.248129	0.0255224	0.0849833
1584	Car11	NM_175708	447.166	301.72	0.5676	0.000430725	0.0028518
1585	Car12	NM_001080756	198.966	70.3322	1.50027	6.23815e-09	1.61243e-07
1586	Car13	NM_001134993	564.869	466.237	0.276852	0.0757823	0.199054
1587	Car14	NM_001109655	106.745	77.4809	0.462262	0.0741433	0.196012
1588	Car15	NM_001105901	0	0	---	---	---
1589	Car2	NM_019291	3880.29	2162.21	0.843656	8.77354e-07	1.31631e-05
1590	Car3	NM_019292	1072.33	276.149	1.95722	8.39388e-39	4.99016e-36
1591	Car4	NM_019174	0	0.301497	---	1	1
1592	Car5a	NM_019293	62.7469	65.0613	-0.052256	0.864396	0.972979
1593	Car5b	NM_001005551	242.416	198.393	0.289129	0.127397	0.292001
1594	Car6	NM_001134841	24.0455	32.4446	-0.432211	0.410245	0.651098
1595	Car7	NM_001106165	3.52884	1.92433	0.874836	0.610194	0.824865
1596	Car8	NM_001009662	499.998	406.661	0.298096	0.0622503	0.171366
1597	Car9	NM_001107956	100.313	44.2151	1.1819	0.00556494	0.0246739
1598	Card10	NM_001130554	21.2734	13.4852	0.657675	0.262483	0.488554
1599	Card6	NM_001106413	473.949	928.449	-0.970091	0.000676878	0.00422102
1600	Card9	NM_022303	705.088	1813.15	-1.36262	6.64893e-10	2.11285e-08
1601	Carf	NM_001106915	184.978	135.807	0.445802	0.0477112	0.139468
1602	Carhsp1	NM_152790	7020.73	6352.53	0.144291	0.176842	0.370294
1603	Carkd	NM_001108402	650.441	453.314	0.520908	0.000526609	0.00341685
1604	Carm1	NM_001030041,NM_001034088	2300.19	2391.05	-0.0558941	0.576935	0.798075
1605	Cars	NM_001106319	2182.89	2508.43	-0.200543	0.415806	0.656709
1606	Cars2	NM_001177684	418.515	368.956	0.181828	0.252604	0.475607
1607	Cartpt	NM_017110	0	0.434253	---	1	1
1608	Casc1	NM_001106627	159.508	136.64	0.223248	0.351865	0.59168
1609	Casc3	NM_147144	1766.5	1563.99	0.175658	0.146838	0.323866
1610	Casc4	NM_001271283	2438.83	1740.83	0.486419	4.07172e-05	0.000376022
1611	Casc5	NM_001170594	708.972	780.871	-0.139356	0.317049	0.552407
1612	Cask	NM_022184	4998.02	3788.94	0.399562	0.000474963	0.00310719
1613	Caskin1	NM_080690	1378.64	998.222	0.465814	0.000225276	0.00163077
1614	Caskin2	NM_001107065	7009.19	4828.14	0.537782	1.37882e-06	1.94398e-05
1615	Casp1	NM_012762	524.206	1005.93	-0.94033	1.02707e-10	3.82616e-09
1616	Casp12	NM_130422	13.3007	6.28174	1.08227	0.177348	0.371082
1617	Casp14	NM_001191776	0	0	---	---	---
1618	Casp2	NM_022522	735.353	764.512	-0.0561015	0.639617	0.845611
1619	Casp3	NM_012922	3061.86	3584.42	-0.22733	0.0783023	0.203834
1620	Casp4	NM_053736	345.316	513.97	-0.573765	0.000669719	0.00418369
1621	Casp6	NM_001271984,NM_031775	457.1	588.6	-0.364776	0.0161828	0.0583367
1622	Casp7	NM_022260	497.446	488.064	0.0274708	0.860792	0.970969
1623	Casp8	NM_022277	281.488	878.084	-1.64128	1.88342e-23	3.48996e-21
1624	Casp8ap2	NM_001107921	993.711	1158.34	-0.221155	0.0976276	0.240123
1625	Casp9	NM_031632	661.753	727.85	-0.137347	0.299552	0.532348
1626	Casq1	NM_001159594	66.5151	31.7361	1.06756	0.0278839	0.0914803
1627	Casq2	NM_017131	8.83754	2.63898	1.74367	0.147032	0.324021
1628	Casr	NM_016996	59.3378	11.015	2.42949	2.04332e-05	0.00020459
1629	Cass4	NM_001191744	578.478	1809.18	-1.645	1.10623e-20	1.62718e-18
1630	Cast	NM_001033715,NM_001033716,NM_053295	2617.87	4472.37	-0.772648	1.26758e-07	2.35799e-06
1631	Cat	NM_012520	5346.95	4071.92	0.393008	0.000765508	0.00468968
1632	Catsper2	NM_001012220	65.9167	55.3778	0.251335	0.440432	0.68157
1633	Catsper3	NM_001106101	0	0.868506	---	0.880557	0.982594
1634	Catsperd	NM_001134984	30.1302	35.3837	-0.231873	0.637303	0.84398
1635	Catsperg1	NM_001170340	38.8983	48.8565	-0.328845	0.486389	0.724631
1636	Cav1	NM_031556,NM_133651	7317.8	5820.97	0.330151	0.00270634	0.0134271
1637	Cav2	NM_131914	639.245	385.732	0.728768	6.88541e-05	0.000590391
1638	Cav3	NM_019155	169.801	43.3937	1.96829	5.22224e-06	6.18348e-05
1639	Cb707485	NR_029398	0	0.602994	---	0.921816	1
1640	Cbfa2t2	NM_001168542	483.146	438.883	0.138621	0.43859	0.679703
1641	Cbfa2t3	NM_001108453	4.46316	21.2731	-2.25289	0.00203542	0.0105337
1642	Cbfb	NM_001013191	3393.78	4092.11	-0.269949	0.121417	0.281368
1643	Cblb	NM_133601	417.407	371.637	0.167558	0.35743	0.597587
1644	Cblc	NM_001034920	0.934329	1.11291	-0.252338	1	1
1645	Cbll1	NM_001108018	1029.28	1106.71	-0.104636	0.438605	0.679703
1646	Cbln1	NM_001109127	10.9649	12.1081	-0.143085	0.910075	0.996388
1647	Cbln2	NM_001012740	24.2656	12.3351	0.97614	0.0943055	0.234186
1648	Cbln3	NM_001109330	1.98835	1.54717	0.361946	0.846567	0.967731
1649	Cbln4	NM_001109210	0	0.301497	---	1	1
1650	Cbr1	NM_019170,NM_019170_2,NM_019170_3	1799.15	1867.56	-0.0538338	0.679429	0.869971
1651	Cbr3	NM_001107110	266.578	399.163	-0.582422	0.000451421	0.00296952
1652	Cbr4	NM_182672	212.819	184.068	0.209391	0.301228	0.534302
1653	Cbs	NM_012522	5.11952	2.33748	1.13105	0.481639	0.721321
1654	Cbwd1	NM_133535	223.865	223.91	-0.00029194	0.996662	1
1655	Cbx2	NM_001107071	198.495	159.626	0.314412	0.16809	0.356785
1656	Cbx3	NM_001008313	5629.58	5529.52	0.0258745	0.81004	0.956442
1657	Cbx5	NM_001106797	994.032	969.383	0.0362245	0.844194	0.96661
1658	Cbx6	NM_001012119	2756.91	1805.39	0.610742	2.52684e-05	0.000248127
1659	Cbx7	NM_199117	136.038	105.185	0.371081	0.146392	0.323032
1660	Cbx8	NM_001034078	295.43	259.038	0.189653	0.301455	0.534504
1661	Cby1	NM_145676	366.049	264.582	0.468325	0.0075532	0.0317248
1662	Cc2d1a	NM_001013869	1099.63	991.748	0.148979	0.292206	0.524197
1663	Cc2d1b	NM_001270984	2386.86	2426.9	-0.0240012	0.849976	0.969266
1664	Ccar1	NM_001108535	3266.24	3679.61	-0.171923	0.147067	0.324021
1665	Ccar2	NM_001170472	3813.76	3933.3	-0.0445238	0.700823	0.883053
1666	Ccbl1	NM_001013164	702.822	655.043	0.101569	0.539025	0.768773
1667	Ccdc101	NM_001114502	413.434	429.392	-0.0546378	0.744769	0.90948
1668	Ccdc102a	NM_001108437	503.415	1008.42	-1.00228	7.29018e-13	3.78241e-11
1669	Ccdc103	NM_001109049	13.4204	7.90205	0.764129	0.318398	0.55408
1670	Ccdc104	NM_001024866	1409.65	1313.15	0.102298	0.396112	0.637174
1671	Ccdc105	NM_001025774	0	0.434253	---	1	1
1672	Ccdc112	NM_001109124	291.523	278.251	0.0672247	0.601765	0.81818
1673	Ccdc114	NM_001126277	93.2439	39.8452	1.2266	0.000216871	0.00157793
1674	Ccdc115	NM_001108793	644.789	918.344	-0.510209	0.000513163	0.00333112
1675	Ccdc116	NM_001024740	3.32035	0.377164	3.13807	0.205231	0.412196
1676	Ccdc117	NM_001017502	517.484	484.127	0.0961295	0.485479	0.724184
1677	Ccdc12	NM_001108783	724.794	793.566	-0.13078	0.303489	0.537043
1678	Ccdc120	NM_001191729	180.971	191.894	-0.0845536	0.715616	0.892986
1679	Ccdc124	NM_001106071	1854.82	1773.48	0.0646913	0.579676	0.799731
1680	Ccdc125	NM_001134761	218.282	760.126	-1.80005	3.71143e-18	3.91761e-16
1681	Ccdc126	NM_001109232	350.899	347.987	0.0120234	0.884896	0.984229
1682	Ccdc127	NM_198766	452.143	437.972	0.0459408	0.749818	0.913222
1683	Ccdc129	NM_001191973	0.795341	0.904491	-0.185532	1	1
1684	Ccdc130	NM_001037644	333.749	313.581	0.0899265	0.587163	0.805775
1685	Ccdc132	NM_001173511	1963.77	2385.7	-0.280787	0.0170994	0.0609782
1686	Ccdc134	NM_001024355	594.358	599.779	-0.0130988	0.97083	1
1687	Ccdc135	NM_001106169	10.8452	3.80898	1.50958	0.143893	0.319246
1688	Ccdc137	NM_001143896	504.936	512.358	-0.0210502	0.872007	0.977206
1689	Ccdc146	NM_001025044	26.2539	13.4852	0.961158	0.081109	0.209459
1690	Ccdc148	NM_001107732	18.0226	14.8265	0.281629	0.62182	0.833612
1691	Ccdc150	NM_001191806	14.1655	11.2172	0.336679	0.777661	0.934031
1692	Ccdc152	NM_001191959	3.59833	14.541	-2.01473	0.0207403	0.0714444
1693	Ccdc153	NM_001013953	29.3542	26.5893	0.142719	0.884198	0.983999
1694	Ccdc163	NM_001025656	279.234	303.203	-0.118811	0.546216	0.774385
1695	Ccdc166	NM_001130509,NM_001163519	0.864835	0.301497	1.52028	0.860298	0.970712
1696	Ccdc167	NM_001109548	199.113	151.022	0.398832	0.0560473	0.158322
1697	Ccdc169	NM_001109184	0	0	---	---	---
1698	Ccdc17	NM_001014067	199.985	205.19	-0.037069	0.859466	0.970712
1699	Ccdc172	NM_001014169	0	0	---	---	---
1700	Ccdc173	NM_001127486	19.0766	13.1663	0.534954	0.33408	0.571746
1701	Ccdc174	NM_001009659	423.078	442.551	-0.0649202	0.718294	0.894139
1702	Ccdc175	NM_001164400	42.9136	44.6454	-0.0570775	0.949654	1
1703	Ccdc176	NM_001134631	39.7322	23.1788	0.777503	0.0937365	0.233165
1704	Ccdc179	NM_001195599	0	0	---	---	---
1705	Ccdc181	NM_001014131	944.234	725.095	0.380974	0.00652555	0.0282141
1706	Ccdc182	NM_001277485	0	0	---	---	---
1707	Ccdc183	NM_001025040	0	0.301497	---	1	1
1708	Ccdc184	NM_001024909	37.1377	37.9892	-0.032705	0.985102	1
1709	Ccdc185	NM_001170428	0	0	---	---	---
1710	Ccdc19	NM_001024882	59.8126	24.4816	1.28875	0.00118203	0.00669254
1711	Ccdc22	NM_001135837	1207.32	1533.75	-0.345253	0.00614021	0.0268244
1712	Ccdc23	NM_001038992,NM_001038994	335.896	351.595	-0.0659008	0.673386	0.866345
1713	Ccdc24	NM_001134626	2.45552	0.980158	1.32494	0.60896	0.824271
1714	Ccdc25	NM_001108382	1258.15	1388.39	-0.14211	0.285258	0.516308
1715	Ccdc27	NM_001191063	0.864835	0.434253	0.99389	0.85553	0.970712
1716	Ccdc28a	NM_001037789	136.088	194.847	-0.517802	0.0236188	0.0797052
1717	Ccdc28b	NM_001134689	276.303	346.79	-0.32781	0.059403	0.165441
1718	Ccdc32	NM_001024245	1088.03	1331.26	-0.291078	0.0229097	0.077976
1719	Ccdc33	NM_001014091	0	0	---	---	---
1720	Ccdc34	NM_001108587	298.658	243.812	0.292727	0.148463	0.326239
1721	Ccdc39	NM_001107667	183.476	135.872	0.433349	0.0428438	0.128208
1722	Ccdc40	NM_001134688	217.286	112.003	0.956053	1.4099e-05	0.000147158
1723	Ccdc42	NM_001107009	0	0	---	---	---
1724	Ccdc43	NM_001100728	989.36	1002.02	-0.018338	0.95656	1
1725	Ccdc47	NM_001013974	6234.26	5942.48	0.0691524	0.4908	0.72892
1726	Ccdc50	NM_182736	617.388	662.882	-0.102574	0.462165	0.703453
1727	Ccdc51	NM_001014098	340.023	272.438	0.319706	0.0652266	0.177673
1728	Ccdc53	NM_001106776	867.136	1019.37	-0.233345	0.0917441	0.229449
1729	Ccdc58	NM_001105875	524.094	566.769	-0.112935	0.450237	0.692388
1730	Ccdc59	NM_001108090	461.347	488.394	-0.0821934	0.627829	0.838908
1731	Ccdc60	NM_001034945	23.6092	8.37228	1.49566	0.0256363	0.0852631
1732	Ccdc61	NM_001106229	242.382	235.473	0.0417186	0.929574	1
1733	Ccdc62	NM_001134766	83.2134	56.0503	0.570094	0.0792281	0.205682
1734	Ccdc63	NM_001025665	0	0.73575	---	0.899321	0.991233
1735	Ccdc64	NM_001191667	113.791	50.977	1.15847	9.6478e-05	0.000787383
1736	Ccdc64b	NM_001106982	2.52501	1.80898	0.481113	0.962193	1
1737	Ccdc65	NM_001014203	170.705	99.4661	0.779226	0.000893243	0.00532729
1738	Ccdc67	NM_001014087	32.2383	14.5025	1.15247	0.0260193	0.0862354
1739	Ccdc68	NM_001077667	11.8297	8.52362	0.472878	0.573171	0.795293
1740	Ccdc69	NM_001109031	27.2076	40.3056	-0.566972	0.193045	0.393617
1741	Ccdc7	NM_001011561	2.26633	1.24567	0.863436	0.700925	0.883053
1742	Ccdc71	NM_001024904	642.001	470.494	0.448398	0.00259676	0.0129638
1743	Ccdc77	NM_001191752	273.361	280.223	-0.0357645	0.814041	0.959023
1744	Ccdc8	NM_001009533	123.393	71.1991	0.793334	0.00314779	0.0152972
1745	Ccdc80	NM_022543	1553.76	600.153	1.37236	8.77278e-12	3.80456e-10
1746	Ccdc81	NM_001014021	2.33582	1.41441	0.723731	0.84292	0.965749
1747	Ccdc82	NM_001007660	384.775	523.452	-0.444043	0.00782184	0.0327087
1748	Ccdc85a	NM_001191553	0.397671	1.24567	-1.64728	0.948808	1
1749	Ccdc86	NM_001006974	673.718	681.322	-0.0161922	0.858021	0.970712
1750	Ccdc87	NM_001109527,NM_001109527_2	1.26251	0.678661	0.895528	0.860344	0.970712
1751	Ccdc89	NM_001134833,NM_001134833_2	22.8139	10.8625	1.07056	0.100289	0.244812
1752	Ccdc90b	NM_001024885	568.625	796.903	-0.486926	0.000592095	0.00376429
1753	Ccdc91	NM_001014061	1111.81	1093.55	0.0238888	0.840779	0.965291
1754	Ccdc92	NM_001083898	1637.05	1425.67	0.199462	0.131538	0.298045
1755	Ccdc93	NM_001024997	1335.66	2003.29	-0.584815	1.67953e-06	2.29756e-05
1756	Ccdc94	NM_001109673	969.365	1088.16	-0.166775	0.194075	0.395015
1757	Ccdc97	NM_001106235	2317.2	2427.38	-0.0670171	0.58994	0.808362
1758	Ccer1	NM_001025052	0	0	---	---	---
1759	Cchcr1	NM_001002822	807.895	981.924	-0.281444	0.0483336	0.14097
1760	Ccin	NM_001005904	0.795341	1.24567	-0.647276	1	1
1761	Cck	NM_012829	0.864835	3.90575	-2.1751	0.342378	0.580931
1762	Cckar	NM_012688	0	0	---	---	---
1763	Cckbr	NM_013165	15.3778	6.14898	1.32243	0.102931	0.250021
1764	Ccl1	NM_001191092	0	0.434253	---	1	1
1765	Ccl11	NM_019205	0.397671	1.28165	-1.68836	0.796987	0.946434
1766	Ccl12	NM_001105822	8427.03	27736	-1.71866	0.0312832	0.100123
1767	Ccl17	NM_057151	0	0.602994	---	0.921816	1
1768	Ccl19	NM_001108661	0	0	---	---	---
1769	Ccl2	NM_031530	10686.7	35186	-1.71919	0.00178053	0.00943359
1770	Ccl20	NM_019233	455.239	627.095	-0.46206	0.432122	0.673312
1771	Ccl21	NM_001008513	0	0	---	---	---
1772	Ccl22	NM_057203	3.996	106.587	-4.73733	2.58333e-07	4.45696e-06
1773	Ccl24	NM_001013045	43.7591	381.476	-3.12394	4.50016e-44	5.35069e-41
1774	Ccl25	NM_001037203	2.99218	1.41441	1.08099	0.611907	0.8263
1775	Ccl26	NM_001109488	0	0	---	---	---
1776	Ccl27	NM_001108660	4.39367	4.58071	-0.0601455	0.94178	1
1777	Ccl28	NM_053700	4.79134	3.41441	0.488794	0.713186	0.891168
1778	Ccl3	NM_013025	8809.75	13349.7	-0.599635	0.552024	0.779906
1779	Ccl4	NM_053858	1647.01	2499.18	-0.601606	0.604233	0.819963
1780	Ccl5	NM_031116	15.2196	47.9124	-1.65447	0.000500146	0.00325998
1781	Ccl6	NM_001004202	1440.66	1320.14	0.126047	0.638796	0.845251
1782	Ccl7	NM_001007612	5865.43	23938.9	-2.02905	0.00758507	0.0318305
1783	Ccl9	NM_001012357	105.904	124.255	-0.230554	0.602197	0.818306
1784	Ccm2	NM_001126275	1407.65	1768.75	-0.329443	0.00846735	0.0348362
1785	Ccna1	NM_001011949	112.421	79.7179	0.495935	0.0694627	0.18611
1786	Ccna2	NM_053702	740.982	786.055	-0.0851902	0.548413	0.776651
1787	Ccnb1	NM_171991	1044.2	1102.21	-0.0780023	0.556364	0.782937
1788	Ccnb1ip1	NM_001025141	0.934329	1.71591	-0.876968	0.843044	0.965761
1789	Ccnb2	NM_001009470	1080.1	1202.88	-0.155326	0.239778	0.45823
1790	Ccnc	NM_001100472	1571.61	1592.6	-0.0191411	0.942908	1
1791	Ccnd1	NM_171992	10219.1	18369.6	-0.846055	1.63587e-09	4.72482e-08
1792	Ccnd2	NM_022267	1048.52	927.092	0.177571	0.172188	0.362838
1793	Ccnd3	NM_012766	2650.18	3894.11	-0.555202	1.74425e-06	2.37471e-05
1794	Ccndbp1	NM_001013204	1044.17	1073.57	-0.0400545	0.752881	0.915413
1795	Ccne1	NM_001100821	464.845	524.38	-0.173861	0.211369	0.419736
1796	Ccne2	NM_001108656	472.239	590.92	-0.323445	0.217019	0.42792
1797	Ccnf	NM_001100474	844.813	837.004	0.0133973	0.932699	1
1798	Ccng1	NM_012923	10836	14794.6	-0.449234	0.000409317	0.00273053
1799	Ccng2	NM_001105725	891.051	1187.38	-0.4142	0.0133198	0.0498943
1800	Ccnh	NM_052981	791.444	782.127	0.0170844	0.871505	0.976874
1801	Ccni	NM_001105998	6266.83	6721.18	-0.10098	0.405821	0.646523
1802	Ccnj	NM_001106369,NM_001106369_2	545.557	457.532	0.253855	0.0686864	0.184784
1803	Ccnjl	NM_001037773	1323.04	1122.08	0.23768	0.211421	0.41975
1804	Ccnk	NM_001109672	1639.17	1485.66	0.141861	0.248888	0.470774
1805	Ccnl1	NM_053662	1002.68	899.77	0.156239	0.221289	0.433555
1806	Ccnl2	NM_001013094	597.64	483.493	0.30578	0.0436762	0.130153
1807	Ccno	NM_001109175	71.6347	39.5648	0.85644	0.0380746	0.116802
1808	Ccnt1	NM_001108110	342.587	403.888	-0.237487	0.135224	0.303983
1809	Ccnt2	NM_001107171	1009.17	847.563	0.251783	0.0594027	0.165441
1810	Ccny	NM_001191833	2628.3	2619.99	0.00457351	0.92888	1
1811	Ccp110	NM_001108501	836.145	969.767	-0.213885	0.110905	0.264171
1812	Ccpg1	NM_001108770	1319.52	1058.43	0.318085	0.0130216	0.0490131
1813	Ccr1	NM_020542	18.231	97.3331	-2.41653	0.21957	0.431103
1814	Ccr10	NM_001108836	9.56339	7.81033	0.292139	0.694047	0.878418
1815	Ccr1l1	NM_001106872	0	0.678661	---	0.908476	0.995862
1816	Ccr3	NM_053958	0	0	---	---	---
1817	Ccr4	NM_133532	0	0	---	---	---
1818	Ccr5	NM_053960	114.17	220.123	-0.947129	0.00153405	0.0083192
1819	Ccr6	NM_001013145	0	1.11291	---	0.684733	0.873237
1820	Ccr7	NM_199489	0	0	---	---	---
1821	Ccr9	NM_172329	7.10787	7.31646	-0.0417284	1	1
1822	Ccrl2	NM_001108191	109.077	340.534	-1.64245	0.00106197	0.00612347
1823	Ccrn4l	NM_138526	263.358	230.622	0.191492	0.272571	0.500069
1824	Ccs	NM_053425,NM_053425_2	1151.29	1067.57	0.108917	0.422127	0.663462
1825	Ccsap	NM_001107441	261.551	207.625	0.333115	0.0662634	0.179676
1826	Ccser1	NM_001134622	66.8317	32.1144	1.05731	0.00511005	0.0229205
1827	Cct2	NM_001005905	9140.44	10011.4	-0.131307	0.243773	0.463445
1828	Cct3	NM_199091	10098.2	11462.6	-0.182828	0.106152	0.255884
1829	Cct4	NM_182814	8629.33	9586.26	-0.151719	0.179579	0.374215
1830	Cct5	NM_001004078	11995.2	12664.3	-0.078312	0.468369	0.710018
1831	Cct6a	NM_001033684	7979.96	7686.17	0.0541166	0.63068	0.841046
1832	Cct6b	NM_001014228	19.3353	14.7086	0.394575	0.551995	0.779906
1833	Cct7	NM_001106603	11139.2	12024.9	-0.110383	0.328233	0.565198
1834	Cct8	NM_001105897	8884.21	8941.33	-0.00924718	0.956519	1
1835	Cct8l1	NM_001037794,NM_001037794_2	1.332	1.28165	0.0555867	1	1
1836	Ccz1	NM_001014126	1934.18	2437.23	-0.33352	0.00469104	0.0213747
1837	Cd101	NM_001271217	6.64071	9.98024	-0.587737	0.671762	0.864966
1838	Cd14	NM_021744	16306.6	25000.5	-0.616505	0.0369284	0.114238
1839	Cd151	NM_022523,NM_022523_2	6204.06	5673.27	0.129032	0.224335	0.43715
1840	Cd163	NM_001107887	0	0	---	---	---
1841	Cd163l1	NM_001106312	0	0	---	---	---
1842	Cd164	NM_031812	5312.86	6716.88	-0.338303	0.00390442	0.018265
1843	Cd177	NM_001191948	50.867	58.8358	-0.209964	0.682477	0.872456
1844	Cd180	NM_001106405	2568.98	5503.73	-1.09921	3.43169e-08	7.37399e-07
1845	Cd19	NM_001013237	0.397671	0	---	0.840503	0.965291
1846	Cd1d1	NM_017079	360.258	1180.94	-1.71283	1.68661e-32	6.01615e-30
1847	Cd2	NM_012830	0	0	---	---	---
1848	Cd200	NM_031518	230.594	264.435	-0.197555	0.331423	0.56862
1849	Cd200r1	NM_023953	564.197	1546.65	-1.45487	2.00805e-06	2.6877e-05
1850	Cd209a	NM_001105904	0	0	---	---	---
1851	Cd209b	NM_001170397	0	0	---	---	---
1852	Cd209e	NM_001192005	0	0	---	---	---
1853	Cd22	NM_001107503	80.2907	241.091	-1.58627	0.000150929	0.00115521
1854	Cd226	NM_001107370	0	0	---	---	---
1855	Cd24	NM_012752	475.3	565.475	-0.250623	0.50609	0.740984
1856	Cd244	NM_022259	177.677	232.831	-0.390024	0.0759453	0.199372
1857	Cd247	NM_001205304,NM_170789	64.4457	70.4335	-0.128179	0.613012	0.827065
1858	Cd248	NM_001106325,NM_001106325_2,NM_001106325_3	82.3409	46.3441	0.829223	0.0081524	0.0338332
1859	Cd27	NM_001024335	8.37038	4.3189	0.954629	0.349614	0.589166
1860	Cd274	NM_001191954	278.43	313.363	-0.170517	0.632452	0.841842
1861	Cd276	NM_182824	2412.67	2326.88	0.0522315	0.664222	0.859836
1862	Cd28	NM_013121	2.92268	5.37472	-0.878897	0.577826	0.798444
1863	Cd2ap	NM_181475	1254.94	1500.56	-0.257882	0.0349269	0.109237
1864	Cd2bp2	NM_001106297	3169.76	3304.9	-0.0602326	0.595196	0.812656
1865	Cd300a	NM_001205348	320.109	834.206	-1.38184	6.36394e-10	2.03589e-08
1866	Cd300e	NM_001166577	0.864835	0.73575	0.23321	1	1
1867	Cd300lb	NM_001167664	0	0	---	---	---
1868	Cd300le	NM_001202463	67.9938	67.7675	0.00480971	1	1
1869	Cd300lf	NM_001025111	520.094	530.639	-0.0289576	0.836568	0.965291
1870	Cd302	NM_001013916	2508.4	11386.9	-2.18254	1.23467e-52	1.95736e-49
1871	Cd320	NM_001014201	792.239	857.919	-0.114905	0.455781	0.69752
1872	Cd34	NM_001107202,NM_001107202_2	3.25086	8.30031	-1.35235	0.297212	0.529615
1873	Cd36	NM_031561	45.5583	44.9386	0.0197578	0.877956	0.981561
1874	Cd37	NM_017124	1471.13	3603.21	-1.29236	3.99911e-19	4.83553e-17
1875	Cd38	NM_013127	182.233	270.037	-0.567371	0.00417416	0.0193681
1876	Cd3d	NM_013169	0	2.69606	---	0.181944	0.377817
1877	Cd3e	NM_001108140	0	0	---	---	---
1878	Cd3eap	NM_001109416	858.249	876.181	-0.029834	0.739289	0.906255
1879	Cd3g	NM_001077646	0	0	---	---	---
1880	Cd4	NM_012705	4735.89	15746.4	-1.73332	3.05508e-35	1.453e-32
1881	Cd40	NM_134360	488.794	1231.8	-1.33347	0.00221443	0.0113202
1882	Cd40lg	NM_053353	0	0	---	---	---
1883	Cd44	NM_012924	5087.51	11492.6	-1.17568	0.0488446	0.142111
1884	Cd46	NM_019190	15.6558	11.6739	0.423417	0.661759	0.85786
1885	Cd47	NM_019195	2091.68	3144.75	-0.588283	7.79073e-07	1.18505e-05
1886	Cd48	NM_139103	2054.17	5105.33	-1.31345	2.67645e-06	3.45902e-05
1887	Cd5	NM_019295	0.467165	1.64024	-1.8119	0.653759	0.853271
1888	Cd52	NM_053983	0	0.678661	---	0.908476	0.995862
1889	Cd53	NM_012523	2531.53	5700.61	-1.1711	1.24014e-15	9.49962e-14
1890	Cd55	NM_022269	7.24686	5.92568	0.290375	0.719593	0.894396
1891	Cd59	NM_012925	796.317	441.41	0.851224	5.96553e-09	1.54757e-07
1892	Cd5l	NM_001025685	13.6482	12.9393	0.07695	0.945108	1
1893	Cd6	NM_175577	67.8432	106.99	-0.657203	0.116763	0.273828
1894	Cd63	NM_017125	16944.3	22693.7	-0.421494	0.0178711	0.0631152
1895	Cd68	NM_001031638	4399.8	7817.3	-0.829232	4.10525e-08	8.61379e-07
1896	Cd69	NM_134327	80.5687	302.693	-1.90956	0.310696	0.544998
1897	Cd7	NM_001107074	34.9216	13.6727	1.35282	0.0124231	0.0472296
1898	Cd70	NM_001106878	2.05785	0.434253	2.24453	0.425073	0.666257
1899	Cd72	NM_001015016	1874.91	2252.13	-0.26447	0.238536	0.456408
1900	Cd74	NM_013069	94.9427	259.995	-1.45335	1.66489e-09	4.79892e-08
1901	Cd79b	NM_133533	62.7739	143.237	-1.19017	2.5416e-06	3.3027e-05
1902	Cd80	NM_012926	43.7591	181.154	-2.04956	2.03169e-14	1.30577e-12
1903	Cd81	NM_013087	21232.3	23459.5	-0.143912	0.190601	0.390564
1904	Cd82	NM_031797	4458.68	10024.6	-1.16885	4.90719e-06	5.85417e-05
1905	Cd83	NM_001108410	981.159	4691.16	-2.25738	2.14992e-05	0.000214511
1906	Cd84	NM_001192006	132.239	274.061	-1.05135	0.00193723	0.0101173
1907	Cd86	NM_020081	353.675	1324.38	-1.90482	2.61595e-06	3.38696e-05
1908	Cd8a	NM_031538	22.6247	28.0608	-0.310659	0.637459	0.84406
1909	Cd8b	NM_031539	63.0365	117.306	-0.896019	0.0104387	0.0410754
1910	Cd9	NM_053018	15001.4	14576.8	0.04142	0.613671	0.827369
1911	Cd93	NM_053383	1253.44	973.862	0.364099	0.0909274	0.227765
1912	Cd96	NM_001025032	0	0	---	---	---
1913	Cd97	NM_001012164	3134.45	6609.8	-1.0764	0.000312832	0.00218366
1914	Cd99	NM_001100804	2839.56	2962.64	-0.0612121	0.764373	0.923852
1915	Cd99l2	NM_134459,NM_134459_2	817.899	434.241	0.913426	7.65449e-07	1.16682e-05
1916	Cda	NM_001108688,NM_001108688_2	0.795341	1.11291	-0.484696	1	1
1917	Cdadc1	NM_001012156	487.292	496.17	-0.0260463	0.861332	0.971423
1918	Cdc123	NM_053877	1479.66	1603.6	-0.116047	0.355623	0.595543
1919	Cdc14a	NM_001107718,NM_001134856	297.187	477.854	-0.685202	2.69865e-05	0.000262292
1920	Cdc14b	NM_001108404	340.768	231.517	0.557673	0.00237845	0.0120382
1921	Cdc16	NM_001024744	2060.3	2074.8	-0.0101208	0.964526	1
1922	Cdc20	NM_171993	1768.35	1758.22	0.00828692	0.978738	1
1923	Cdc23	NM_001100659	1748.06	1687.99	0.050455	0.653123	0.853271
1924	Cdc25a	NM_133571	1092.86	1375.16	-0.331494	0.00756504	0.0317558
1925	Cdc25b	NM_133572	404.48	414.631	-0.035758	0.771707	0.929033
1926	Cdc25c	NM_001107396	230.579	292.29	-0.342137	0.171919	0.362485
1927	Cdc26	NM_001013240,NM_001267054,NM_001267055	802.953	864.19	-0.106033	0.467146	0.708616
1928	Cdc27	NM_001024793	1776.12	2367.79	-0.414814	0.000659463	0.00413047
1929	Cdc34	NM_001013103	1696.91	2014.33	-0.247392	0.0490292	0.142532
1930	Cdc37	NM_053743	6449.77	7953.81	-0.302398	0.00798488	0.0332397
1931	Cdc37l1	NM_001011941	1280.74	1093.13	0.228507	0.0650562	0.177345
1932	Cdc40	NM_001108538	1520.53	1661.2	-0.127653	0.314177	0.548762
1933	Cdc42	NM_171994	9007.24	12308.1	-0.450455	6.99052e-05	0.000597608
1934	Cdc42bpa	NM_053657	1518.51	1338.57	0.181964	0.118233	0.276187
1935	Cdc42bpb	NM_053620	5109.39	5367.44	-0.0710852	0.531107	0.762358
1936	Cdc42bpg	NM_001130013	678.614	629.065	0.109383	0.437618	0.678689
1937	Cdc42ep1	NM_001079700	751.681	958.474	-0.350619	0.00782051	0.0327087
1938	Cdc42ep2	NM_001009689	158.732	263.298	-0.730105	0.000863336	0.00517536
1939	Cdc42ep3	NM_001048044	478.154	558.808	-0.224879	0.142969	0.317558
1940	Cdc42ep4	NM_001107063	1612.77	1711.5	-0.0857135	0.491131	0.729207
1941	Cdc42ep5	NM_001108469	146.42	71.6361	1.03135	0.000822103	0.00497235
1942	Cdc42se1	NM_001039044	9777.74	12412.6	-0.344229	0.00234366	0.0118916
1943	Cdc42se2	NM_001126089	7309.01	7422.5	-0.0222287	0.85681	0.970712
1944	Cdc45	NM_001105866	298.658	293.142	0.0268919	0.88942	0.986492
1945	Cdc5l	NM_053527	3120.54	3695.24	-0.243874	0.0371687	0.114633
1946	Cdc6	NM_001108298	276.091	342.994	-0.313039	0.0526133	0.15074
1947	Cdc7	NM_001108352	362.505	374.417	-0.0466446	0.719737	0.894453
1948	Cdc73	NM_001024769	694.945	785.241	-0.176236	0.236439	0.453673
1949	Cdca2	NM_001107273	528.418	468.579	0.173388	0.253789	0.477186
1950	Cdca3	NM_001007648	961.793	960.825	0.00145343	0.941514	1
1951	Cdca4	NM_001037214	752.94	1087.47	-0.530364	0.000104952	0.000844116
1952	Cdca5	NM_001115042	168.983	153.653	0.137198	0.572566	0.794939
1953	Cdca7	NM_001025693	219.83	186.109	0.240244	0.258665	0.483509
1954	Cdca7l	NM_001034953	585.914	615.832	-0.071848	0.593958	0.811742
1955	Cdca8	NM_001025050	586.713	654.604	-0.157965	0.217008	0.42792
1956	Cdcp1	NM_001106869	5.39749	1.79157	1.59106	0.311546	0.545755
1957	Cdh1	NM_031334	19.3044	71.5316	-1.88965	6.60648e-07	1.02347e-05
1958	Cdh10	NM_001168631	274.593	290.477	-0.0811289	0.75167	0.914804
1959	Cdh11	NM_053392	1280.77	863.106	0.569403	9.23505e-05	0.000758582
1960	Cdh13	NM_138889	1433.96	945.694	0.600559	1.14553e-06	1.66208e-05
1961	Cdh15	NM_207613	19.424	17.0734	0.186094	0.685561	0.873824
1962	Cdh16	NM_001012055	1.19301	0	---	0.495409	0.73195
1963	Cdh17	NM_053977	2.52501	2.30149	0.133719	0.95137	1
1964	Cdh19	NM_001009448	6.91868	25.6887	-1.89257	0.00364214	0.017253
1965	Cdh2	NM_031333	6336.09	4679.12	0.437355	9.20673e-05	0.000756691
1966	Cdh20	NM_001012748	1875.67	1391.26	0.431012	0.000375573	0.00254448
1967	Cdh22	NM_019161	248.181	221.278	0.165531	0.381235	0.622518
1968	Cdh23	NM_053644	9.49389	13.9914	-0.55947	0.476686	0.717179
1969	Cdh26	NM_001191745	0	0	---	---	---
1970	Cdh3	NM_053938	1000.35	258.647	1.95145	9.91459e-08	1.89626e-06
1971	Cdh5	NM_001107407	94.6068	141.19	-0.577619	0.0218271	0.0747011
1972	Cdh6	NM_012927	449.545	343.814	0.386835	0.0265517	0.0876538
1973	Cdh7	NM_001012737	0	0	---	---	---
1974	Cdh8	NM_053393	9.44369	10.5461	-0.159283	0.980421	1
1975	Cdh9	NM_001168630	0	0	---	---	---
1976	Cdhr1	NM_053572	136.188	64.4796	1.07869	7.31695e-05	0.000622901
1977	Cdhr5	NM_138525	5.58668	7.60055	-0.444112	0.726773	0.898033
1978	Cdip1	NM_001008360	1993.91	1460.34	0.449292	0.000236794	0.00170549
1979	Cdipt	NM_138899	3152.51	3796.11	-0.268021	0.0230394	0.0782681
1980	Cdk1	NM_019296	1428.34	1529.4	-0.0986264	0.381711	0.622571
1981	Cdk10	NM_001025722,NM_001109936,NM_001109937	1292.15	1150.69	0.16728	0.178073	0.371993
1982	Cdk11b	NM_145766	3075.32	3193.16	-0.0542468	0.62315	0.834924
1983	Cdk12	NM_001033867,NM_138916	1555.28	1798.36	-0.209513	0.0979399	0.240702
1984	Cdk13	NM_001271295,NM_001271296	2360.09	2585.29	-0.131487	0.28121	0.511306
1985	Cdk14	NM_001108617	1557.94	1263.34	0.302399	0.00985208	0.0392542
1986	Cdk16	NM_001004132,NM_031077	4379.82	4375.59	0.00139389	0.983556	1
1987	Cdk17	NM_001108082	1412.32	2092.71	-0.567302	6.62537e-06	7.6296e-05
1988	Cdk18	NM_001100506	1438.37	941.222	0.611829	0.000989656	0.00578706
1989	Cdk19	NM_001107634	2682.69	2615.21	0.0367551	0.742933	0.908586
1990	Cdk2	NM_199501	1214.63	1300.63	-0.098685	0.447506	0.689155
1991	Cdk20	NM_001025752	530.908	551.271	-0.0542978	0.651776	0.853169
1992	Cdk2ap1	NM_001113751	10054.5	12675.7	-0.334217	0.00347803	0.0165913
1993	Cdk2ap2	NM_001109498	1271.22	1863.01	-0.551421	9.57555e-06	0.000105176
1994	Cdk4	NM_053593	8499.1	6991.3	0.281749	0.0133611	0.0499834
1995	Cdk5	NM_080885	1118.17	1011.89	0.144097	0.288539	0.520269
1996	Cdk5r1	NM_053891	131.219	133.72	-0.0272311	0.947453	1
1997	Cdk5r2	NM_001109309	23.2618	18.1826	0.355401	0.495794	0.73195
1998	Cdk5rap1	NM_145721	313.607	308.123	0.0254494	0.871481	0.976874
[truncated: 15,170 more rows]
