# Supplementary material for: Mechanical Strain Promotes Oligodendrocyte Differentiation by Global Changes of Gene Expression
Source: Front Cell Neurosci. 2017 Apr 20;11:93. doi: 10.3389/fncel.2017.00093 (PMC5397481; doi:10.3389/fncel.2017.00093)
Supplement: Supplementary Table 2 — Ingenuity Canonical Pathways. [file Table2.xlsx]

## Sheet: Sheet0
© 2000-2014 QIAGEN. All rights reserved.
Ingenuity Canonical Pathways	p-value	Ratio	z-score	Molecules
Axonal Guidance Signaling	1.99526e-32	4.09E-01		SLIT3,RAF1,RAC2,BMP4,ITSN1,ARPC5,NCK1,VEGFA,EPHB1,GNA15,ECE2,BAIAP2,PLCB1,SRGAP2,PLXNB2,PLCL1,PLXNB3,PRKD3,GNG12,ITGA4,EFNA2,ACTR2,STK36,CFL1,KALRN,RRAS,SEMA5A,MMP2,PLCL2,RAP1A,GNG10,MYL9,DOCK1,SRGAP3,ARPC2,PLCG2,ARHGEF6,PIK3R6,PIK3CD,NRP1,RAP1B,FYN,ADAM17,LRRC4C,PLXNA3,RGS3,ARPC1B,VEGFB,SEMA6C,ACTR3,AKT1,WNT7A,IGF1,TUBA8,RHOD,NGFR,ADAM19,DCC,ARPC3,TUBB4A,PSMD14,RASSF5,GNG5,MYL12B,MYL12A,BMP1,SEM…
Integrin Signaling	5.01187e-22	4.62E-01	-2.712	RAP2B,RAC2,RAF1,MAP3K11,ARHGAP26,ITGA8,ARPC5,TLN1,NCK1,ITGB3,PTEN,Ppp1r12b,PARVB,RHOG,MAPK3,CAV1,MRAS,ITGB4,TSPAN4,ITGA4,CAPN5,RND2,ITGAD,ACTR2,CAPN6,RRAS,RALB,ITGA6,RAC1,TSPAN2,RHOJ,BCAR3,TNK2,RAP1A,PDGFB,MYL9,PIK3R3,ARHGAP5,DOCK1,RHOQ,ACTA2,RND3,ARF3,CAPN1,RHOA,PLCG2,ARPC2,PIK3R6,ZYX,CAPN2,PIK3CD,ACTN4,ITGA7,CTTN,FNBP1,RAP1B,FYN,ARPC1B,PIK3R5,ABL1,ITGA10,BCAR1,RHOH,ITGB7,SHC1,ARF6,AKT1,ACTR3,RH…
Molecular Mechanisms of Cancer	3.16228e-21	3.73E-01		RAP2B,RAC2,RAF1,BMP4,ARHGEF1,MAPK13,RBL1,CCND1,RB1,BBC3,CCND3,GNA15,PLCB1,PRKD3,FASLG,ITGA4,RND2,STK36,RRAS,RALB,NFKB2,RAP1A,CDH1,APH1A,IRS1,ARHGEF6,PIK3R6,ARHGEF18,MAP2K3,PIK3CD,CFLAR,ARHGEF9,RAP1B,FYN,ATP,LRP6,CDK4,JAK2,MAP3K5,SYNGAP1,ARHGEF19,WNT7A,AKT1,JUN,RHOD,BID,CASP8,BMP1,GRB2,GNA12,ADCY6,FOS,RASGRP1,ADCY1,CDKN1A,RBPJ,BMP7,JAK3,BMP6,PRKCB,CTNND1,FZD7,PSEN1,CDKN2A,PLCB2,JAK1,FZD3,TGFBR2,E2…
Signaling by Rho Family GTPases	3.16228e-18	4.12E-01	-3.362	RAF1,MAP3K11,SEPT9,ARPC5,LIMK2,ARHGEF1,CDC42EP2,PIP5K1B,SLC9A1,NOX1,LIMK1,ROCK2,MAP3K10,RHOG,GNA15,EZR,MAPK3,BAIAP2,MRAS,CYBB,CDC42EP1,GFAP,CDH13,GNG12,ITGA4,RND2,ACTR2,CFL1,GNG2,RAC1,WASF1,RHOJ,NFKB2,PKN1,PLD1,GNG10,MYL9,PIK3R3,CDH2,CDH1,RHOQ,ACTA2,RND3,CYFIP1,RHOA,ARPC2,CDH20,ARHGEF6,NCF2,GNAO1,PIK3R6,ARHGEF18,PIK3CD,ARHGEF9,PIP4K2A,FNBP1,PPP1R12C,ARPC1B,PTK2B,CDC42EP5,PIK3R5,NFKB1,IQGAP1,RHOH,…
Ephrin Receptor Signaling	1.58489e-16	4.34E-01		RAF1,RAC2,ITSN1,EPHB2,ARPC5,LIMK2,NCK1,LIMK1,VEGFA,ROCK2,EPHB1,GNA15,MAPK3,MRAS,RASA1,GNG12,ITGA4,EPHA7,EFNA2,ACTR2,KALRN,CFL1,RRAS,SH2D3C,GNG2,RAC1,STAT3,CREB5,RAP1A,PDGFB,GNG10,SDCBP,PTPN11,RHOA,ARPC2,GNAO1,DOK1,RAP1B,FYN,RGS3,ARPC1B,PDGFA,PTPN13,ABL1,VEGFB,JAK2,PDGFC,BCAR1,GRINA,EPHB6,SHC1,ACTR3,AKT1,SDC2,ARPC3,GNG5,MAP2K1,GRIN3B,PAK6,ANGPT1,CXCR4,GRB2,GNA12,EFNA4,FGF1,GNAI2,ROCK1,EPHA10,WIPF1…
Role of Macrophages, Fibroblasts and Endothelial Cells in Rheumatoid Arthritis	1.99526e-16	3.66E-01		RAF1,LTB,CCND1,VEGFA,TLR10,PLCB1,PLCL1,PRKD3,SELE,RRAS,STAT3,PLCL2,CREB5,TLR9,IL7,PLCG2,PIK3R6,PIK3CD,MAP2K3,SFRP1,FN1,Calm1 (includes others),FGF2,IL1RL1,LRP6,VEGFB,CCL5,JAK2,AKT1,JUN,WNT7A,NGFR,TLR7,CEBPA,TNFRSF1B,FCGR3A/FCGR3B,TRAF1,C5AR1,TNFRSF1A,MYD88,IRAK3,CEBPE,IL16,FOS,CSF1,TCF7L2,IRAK4,PRKCB,FZD7,PLCB2,FZD3,IL17RC,FCGR1A,IL18R1,ROCK2,IKBKB,PLCE1,TGFB1,PPP3R1,MAPK3,TLR1,MRAS,FZD2,TNFSF13B…
Colorectal Cancer Metastasis Signaling	1.25893e-15	3.85E-01	-3.534	JAK1,ADRBK1,FZD3,CCND1,PTGER1,TGFBR2,VEGFA,TLR10,RHOG,TGFB1,ADCY5,MAPK3,TLR1,MRAS,FZD2,GNG12,RALGDS,RND2,RRAS,ADRBK2,WNT9A,IL6R,GNG2,TYK2,RAC1,IFNGR1,RHOJ,FZD9,MMP2,NFKB2,STAT3,TLR9,APC,GNG10,PIK3R3,TLR2,CDH1,RHOQ,RND3,RHOA,FZD6,TGFB3,PIK3R6,PIK3CD,FNBP1,IL6ST,FZD10,ATP,MMP15,LRP6,PIK3R5,VEGFB,JAK2,NFKB1,RHOH,PDGFC,PRKAG1,WNT7A,JUN,AKT1,ARRB1,RHOD,PRKAR1B,TLR7,DCC,SMO,TGFB2,MMP11,STAT1,GNG5,MAP2K…
Actin Cytoskeleton Signaling	1.25893e-15	3.99E-01		MYH10,RAF1,RAC2,PFN1,F2R,ARPC5,LIMK2,ARHGEF1,TLN1,PIP5K1B,SLC9A1,LIMK1,ROCK2,Ppp1r12b,EZR,MAPK3,BAIAP2,MRAS,TMSB10/TMSB4X,GNG12,ITGA4,ACTR2,CFL1,RRAS,MYH14,RAC1,WASF1,FGD1,GSN,APC,PDGFB,MYL9,PIK3R3,DOCK1,ACTA2,CYFIP1,RHOA,ARPC2,ARHGEF6,PIK3R6,SSH3,ARHGAP35,PIK3CD,VAV1,ACTN4,PIP4K2A,MYH6,FGD3,FN1,ARPC1B,PDGFA,FGF2,PIK3R5,MYH11,IQGAP1,BCAR1,PDGFC,FGF13,SHC1,DIAPH1,ACTR3,ARPC3,VCL,MAP2K1,ACTN1,MYL12…
Glioblastoma Multiforme Signaling	1.99526e-14	4.36E-01	-0.508	CDKN2A,RAF1,PLCB2,FZD3,NF2,CCND1,PTEN,RB1,E2F6,PLCE1,RHOG,MAPK3,TSC2,MRAS,PLCB1,PLCL1,FZD2,PDGFRB,RND2,ITPR2,RRAS,WNT9A,RAC1,FZD9,RHOJ,PLCL2,PDGFB,APC,PIK3R3,IGF2,RHOQ,RND3,RHOA,PLCG2,PRKCD,ITPR3,FZD6,PIK3R6,PLCB3,PIK3CD,FNBP1,FZD10,PDGFA,CDK4,PIK3R5,PDGFC,RHOH,SHC1,WNT7A,AKT1,IGF1,RHOD,IGF1R,SMO,MAP2K1,GRB2,WNT2B,RHOV,RRAS2,FZD4,FOXO1,CDKN1A,PIK3CB,CDKN1B,FZD7
IL-8 Signaling	1.99526e-14	4.05E-01	-4.542	RAF1,RAC2,PLD2,PLCB2,LIMK2,CCND1,NOX1,ITGB3,LIMK1,VEGFA,RAB11FIP2,ROCK2,IKBKB,RHOG,CCND3,MAPK3,CYBB,MRAS,PRKD3,GNG12,RND2,PLD3,RRAS,GNG2,RAC1,RHOJ,MMP2,PLD1,GNG10,MYL9,PIK3R3,CDH1,ARRB2,RHOQ,RND3,RHOA,PRKCD,NCF2,PIK3R6,PIK3CD,PRKCH,FNBP1,PTK2B,PIK3R5,VEGFB,IQGAP1,NFKB1,PDGFC,RHOH,JUN,AKT1,RHOD,CXCR2,GNG5,MAP2K1,VASP,MYL12B,PRKCA,ANGPT1,GNA12,FLT4,IRAK3,CSTB,GNAI2,PLD4,ROCK1,ITGB2,FOS,RHOV,RRAS2,P…
RhoGDI Signaling	6.30957e-14	4.08E-01	0.762	ARHGDIG,ARPC5,LIMK2,ARHGEF1,PIP5K1B,LIMK1,ROCK2,RHOG,GNA15,EZR,MRAS,CDH13,GNG12,ITGA4,RND2,ACTR2,CFL1,GNG2,RAC1,GRIP1,RHOJ,WASF1,ARHGDIB,GNG10,MYL9,ARHGAP5,CDH2,CDH1,RHOQ,ACTA2,RND3,RHOA,ARPC2,CDH20,GNAO1,ARHGEF6,ARHGAP35,ARHGEF18,PIP4K2A,ARHGEF9,FNBP1,PPP1R12C,ARPC1B,RHOH,CDH11,ARHGEF19,ACTR3,RHOD,CDH3,ARPC3,ARHGEF2,GNG5,MYL12B,PRKCA,MYL12A,ARHGEF12,PAK6,GNA12,ARHGAP4,GDI2,CDH19,GNAI2,ROCK1,DGKZ…
Production of Nitric Oxide and Reactive Oxygen Species in Macrophages	1.58489e-13	3.97E-01	-5.737	MAP3K11,JAK1,MAPK13,SPI1,IKBKB,MAP3K10,RHOG,CYBA,MAPK3,PPM1L,CYBB,PPP1CA,PRKD3,RND2,PTPN6,MAP3K13,TYK2,RAC1,RHOJ,IFNGR1,NFKB2,NCF4,RAP1A,PIK3R3,TLR2,NCF1,RHOQ,RND3,PPP2R3A,RHOA,PLCG2,PRKCD,NCF2,PIK3R6,PIK3CD,PRKCH,IRF8,SIRPA,FNBP1,APOD,RAP1B,NFKBIE,PIK3R5,MAP3K5,JAK2,NFKB1,RHOH,LYZ,JUN,AKT1,NFKBIA,RHOD,NGFR,S100A8,STAT1,TNFRSF1B,MAP2K1,PRKCA,TNFRSF1A,MAP3K1,IFNGR2,PPP2R5A,TLR4,FOS,RHOV,MAPK14,CAT…
Germ Cell-Sertoli Cell Junction Signaling	3.98107e-13	4.1E-01		RAC2,MAP3K11,LIMK2,LIMK1,TGFBR2,MAP3K10,CTNNA2,RHOG,TGFB1,MAPK3,MRAS,RND2,CFL1,RRAS,MAP3K13,ITGA6,RAC1,RHOJ,GSN,PIK3R3,CDH2,CDH1,RHOQ,RND3,ACTA2,RHOA,TGFB3,PIK3R6,ZYX,PIK3CD,MAP2K3,ACTN4,CLINT1,FNBP1,EPN3,PVRL3,PIK3R5,MAP3K5,IQGAP1,BCAR1,RHOH,AKT1,TUBA8,RHOD,PPAP2B,TGFB2,TUBB4A,MAP2K1,ACTN1,RAB8B,PAK6,TJP1,TNFRSF1A,ACTN2,MAP3K1,TUBA4A,RHOV,RRAS2,MAPK14,TUBA1A,Pak2,MAP3K8,PIK3CB,A2M,MAP3K3,CTNND1
Leukocyte Extravasation Signaling	3.98107e-13	3.84E-01	-3.207	RAC2,JAM2,MAPK13,NOX1,ITGB3,ROCK2,CTNNA2,CYBA,EZR,CYBB,PRKD3,TIMP2,ITGA4,ITGA6,RAC1,MMP2,NCF4,RAP1A,ARHGAP5,PIK3R3,NCF1,PTPN11,ACTA2,RAP1GAP,RHOA,PLCG2,PRKCD,NCF2,PIK3R6,ARHGAP35,PECAM1,PIK3CD,PRKCH,CLDN14,VAV1,ACTN4,CTTN,RAP1B,SPN,PTK2B,MMP15,ABL1,PIK3R5,RHOH,BCAR1,SIPA1,MMP11,CLDN9,RASSF5,VCL,VASP,ACTN1,MMP19,PRKCA,TIMP3,CXCR4,ACTN2,ARHGAP4,MMP10,SELPLG,GNAI2,ROCK1,BTK,ITGB2,WIPF1,MAPK14,ARHGAP…
RhoA Signaling	3.98107e-13	4.54E-01	-2.941	PFN1,SEPT9,ARPC5,ARHGEF1,LIMK2,PIP5K1B,CDC42EP2,LIMK1,Ppp1r12b,ROCK2,EZR,BAIAP2,CDC42EP1,ACTR2,CFL1,WASF1,PKN1,PLD1,MYL9,ARHGAP5,RND3,ACTA2,RHOA,ARPC2,ARHGAP35,PIP4K2A,ARPC1B,PTK2B,CDC42EP5,RAPGEF6,ACTR3,IGF1,IGF1R,ARPC3,SEMA3F,MYL12B,MYL12A,SEPT5,ARHGEF12,NRP2,GNA12,RTKN,ARHGAP4,SEPT1,ROCK1,LPAR6,RHPN2,ARHGAP9,PLEKHG5,SEPT6,ARPC4,SEPT2,ARHGAP8/PRR5-ARHGAP8,MSN
Phospholipase C Signaling	6.30957e-13	3.6E-01	-4.036	RAF1,PLD2,PLCB2,ARHGEF1,Ppp1r12b,LCK,PLCE1,RHOG,ADCY5,PPP3R1,MAPK3,HDAC11,PLA2G5,MRAS,PLCB1,PRKD3,GNG12,RALGDS,ITGA4,RND2,PLD3,RRAS,ITPR2,RALB,GNG2,RAC1,RHOJ,NFKB2,CREB5,RAP1A,PLD1,MEF2B,GNG10,MYL9,RHOQ,RND3,RHOA,PLCG2,PRKCD,SYK,ITPR3,PLA2G4B,ARHGEF6,PLCB3,PRKCH,ARHGEF18,ARHGEF9,LCP2,FNBP1,RAP1B,PEBP1,FYN,Calm1 (includes others),RPS6KA3,NFKB1,RHOH,NFATC1,ARHGEF19,SHC1,NFAT5,AHNAK,RHOD,ARHGEF2,GNG…
B Cell Receptor Signaling	6.30957e-13	3.92E-01		RAP2B,RAF1,RAC2,MAP3K11,MAPK13,BCL6,PTEN,PTPRC,IKBKB,MAP3K10,PPP3R1,MAPK3,MRAS,PTPN6,CFL1,RRAS,MAP3K13,RAC1,NFKB2,CREB5,RAP1A,PIK3R3,SYNJ2,PTPN11,PLCG2,SYK,PIK3R6,PIK3CD,MAP2K3,PIK3AP1,VAV1,BCL2A1,RAP1B,Calm1 (includes others),PTK2B,POU2F2,NFKBIE,ABL1,PIK3R5,INPPL1,MAP3K5,NFKB1,NFATC1,SHC1,NFKBIA,JUN,AKT1,NFAT5,INPP5B,CD22,RASSF5,MAP2K1,CD79B,APBB1IP,FCGR2A,GRB2,CSK,MAP3K1,INPP5D,BTK,RRAS2,MAPK14…
Hepatic Fibrosis / Hepatic Stellate Cell Activation	7.94328e-13	3.83E-01		MYH10,CCR5,CTGF,KLF6,COL8A1,LTB,TGFBR2,VEGFA,TGFB1,COL11A2,FASLG,TNFSF13B,PDGFRB,TIMP2,MYH14,IL6R,FGFR2,BAMBI,MMP2,IFNGR1,NFKB2,PDGFB,MYL9,IGF2,ACTA2,CD40,TGFB3,IL10RA,IFNAR1,MYH6,TNFSF4,FN1,IL1RL1,LEPR,PDGFA,FGF2,COL4A3,VEGFB,MYH11,CCL5,NFKB1,PDGFC,COL1A2,COL16A1,COL5A1,IGF1,TNFSF12,NGFR,IGF1R,TGFB2,TNFSF15,STAT1,TNFRSF1B,COL18A1,COL5A2,COL6A2,TNFRSF1A,FLT4,IFNGR2,SMAD7,IL1R1,FGF1,COL1A1,TLR4,LY…
Actin Nucleation by ARP-WASP Complex	1.58489e-12	5.89E-01	-3.286	PPP1R12C,ARPC1B,ARPC5,NCK1,RHOH,ROCK2,RHOG,ACTR3,RHOD,BAIAP2,MRAS,ARPC3,VASP,ITGA4,RND2,ACTR2,RRAS,GRB2,GNA12,RAC1,WASF1,RHOJ,ROCK1,RHOV,WIPF1,RRAS2,RHOQ,RND3,WAS,ARPC2,RHOA,FNBP1,ARPC4
Cardiac Hypertrophy Signaling	3.16228e-12	3.6E-01	-3.623	RAF1,PLCB2,MAP3K11,MAPK13,TGFBR2,ROCK2,MAP3K10,PLCE1,RHOG,GNA15,TGFB1,ADCY5,MAPK3,PPP3R1,MRAS,PLCB1,PLCL1,GNG12,RND2,RRAS,MAP3K13,IL6R,GNG2,RHOJ,PLCL2,MEF2B,GNG10,MYL9,PIK3R3,RHOQ,RND3,RHOA,PLCG2,IRS1,GNAO1,TGFB3,PIK3R6,PLCB3,PIK3CD,MAP2K3,RPS6KA1,FNBP1,HSPB1,Calm1 (includes others),ATP,PIK3R5,ATF6,MAP3K5,RHOH,PRKAG1,JUN,AKT1,IGF1,RHOD,PRKAR1B,IGF1R,TGFB2,MAPKAPK2,GNG5,MAP2K1,MYL12B,MYL12A,ADCY2,…
CXCR4 Signaling	1.58489e-11	3.95E-01	-2.994	RAF1,PLCB2,CD4,ROCK2,RHOG,GNA15,ADCY5,MAPK3,MRAS,PLCB1,PRKD3,GNG12,RND2,ITPR2,RRAS,GNG2,RAC1,RHOJ,GNG10,MYL9,PIK3R3,DOCK1,RHOQ,RND3,RHOA,PRKCD,ITPR3,GNAO1,PIK3R6,PLCB3,PIK3CD,PRKCH,FNBP1,ATP,PIK3R5,RHOH,BCAR1,ELMO3,JUN,AKT1,RHOD,GNG5,MAP2K1,MYL12B,MYL12A,PRKCA,ADCY2,PAK6,CXCR4,GNA12,ADCY6,GNAI2,ROCK1,FOS,RHOV,RRAS2,Pak2,ADCY1,LYN,PIK3CB,ADCY7,PRKCB
NF-κB Signaling	2.51189e-11	3.82E-01	-3.000	RAF1,BMP4,TGFBR3,TGFBR2,FGFR3,IKBKB,TLR10,LCK,TNIP1,TLR1,MRAS,TNFSF13B,PDGFRB,RRAS,FGFR2,TBK1,NFKB2,TLR9,PIK3R3,IL33,TLR2,IL18,CD40,IL1RN,PLCG2,PIK3R6,PIK3CD,AZI2,NFKBIE,PIK3R5,NFKB1,NGF,TANK,NFKBIA,AKT1,NGFR,IGF1R,TLR7,CASP8,TNFRSF1B,TNFRSF1A,MYD88,HDAC1,FLT4,MAP3K1,IRAK3,IL1R1,TNFRSF11A,IGF2R,TLR4,RRAS2,NTRK2,BCL10,TLR6,FCER1G,IL1B,MAP3K8,PIK3CB,BTRC,EIF2AK2,KDR,MAP4K4,MAP3K3,IRAK4,PRKCB
Fcγ Receptor-mediated Phagocytosis in Macrophages and Monocytes	3.16228e-11	4.55E-01	-4.621	FYN,RAC2,PLD2,ARPC1B,PTK2B,ARPC5,TLN1,NCK1,FCGR1A,PTEN,ARF6,AKT1,ACTR3,MAPK3,EZR,HCK,ARPC3,PRKD3,VASP,FGR,FCGR3A/FCGR3B,PRKCA,ACTR2,PLD3,FCGR2A,RAC1,FYB,PLD1,INPP5D,PLD4,PIK3R3,DOCK1,NCF1,ACTA2,WAS,PRKCD,ARPC2,SYK,LYN,RAB11A,VAV1,PRKCH,LCP2,ARPC4,PRKCB
PI3K Signaling in B Lymphocytes	3.98107e-11	4.12E-01	-4.041	RAF1,PLCB2,PLEKHA3,PTEN,PTPRC,IKBKB,PLCE1,PPP3R1,MAPK3,MRAS,PLCB1,IRS2,PLCL1,ITPR2,RRAS,RAC1,NFKB2,PLCL2,CD40,CD180,SYK,PLCG2,IRS1,ITPR3,PLCB3,PIK3CD,VAV1,PIK3AP1,FYN,Calm1 (includes others),ATF5,NFKBIE,ABL1,ATF6,NFKB1,NFATC1,NFKBIA,JUN,AKT1,NFAT5,MAP2K1,CD79B,ATF1,INPP5D,BTK,TLR4,FOS,RRAS2,DAPP1,BCL10,SH2B2,LYN,PIK3CB,PRKCB
Thrombin Signaling	5.01187e-11	3.65E-01	-3.750	RAF1,PLCB2,F2R,ARHGEF1,MAPK13,Ppp1r12b,ROCK2,IKBKB,PLCE1,RHOG,GNA15,ADCY5,MAPK3,MRAS,PLCB1,PLCL1,PRKD3,GNG12,RND2,ITPR2,RRAS,GNG2,RHOJ,PLCL2,NFKB2,GNG10,MYL9,PIK3R3,RHOQ,RND3,RHOA,PLCG2,PRKCD,ITPR3,GNAO1,ARHGEF6,PIK3R6,PLCB3,PIK3CD,PRKCH,ARHGEF9,FNBP1,F2RL3,PIK3R5,NFKB1,RHOH,SHC1,AKT1,RHOD,CAMK1G,ARHGEF2,GNG5,MAP2K1,MYL12B,PRKCA,MYL12A,ADCY2,ARHGEF12,GRB2,GNA12,ADCY6,GNAI2,ROCK1,RHOV,RRAS2,MAPK14…
Protein Kinase A Signaling	6.30957e-11	3.04E-01		RAF1,MYH10,PTPRC,PHKB,PTPRO,DUSP11,PLCB1,PLCL1,PRKD3,GNG12,PTPRG,PPP1R1B,PTPN18,PLCL2,NFKB2,CREB5,RAP1A,GNG10,PDE1C,PDE8A,MYL9,AKAP13,PLCG2,ITPR3,EYA3,PDE1B,CREM,AKAP12,RAP1B,FLNB,ATP,Calm1 (includes others),PTK2B,PTPN2,PTPN13,DUSP6,PTPN12,DUSP2,AKAP2,PTPRJ,NGFR,DCC,CNGB3,Ptprt,GNG5,MYL12B,MYL12A,PTPN7,PTPRK,ADCY6,CDC14B,ADCY1,PTPN22,TCF7L2,CDC27,PRKCB,ENPP6,PLCB2,YWHAH,PDE3A,DUSP15,PTEN,TGFBR2,R…
PDGF Signaling	7.94328e-11	4.81E-01	-3.042	RAF1,JAK1,PDGFA,PIK3R5,ABL1,INPPL1,JAK2,PDGFC,SHC1,JUN,INPP5B,MAPK3,MRAS,CAV1,STAT1,RASA1,MAP2K1,CAV3,PDGFRB,PRKCA,RRAS,GRB2,TYK2,MAP3K1,STAT3,PDGFB,INPP5D,SYNJ2,PIK3R3,FOS,RRAS2,SYNJ1,PLCG2,PIK3R6,PIK3CB,PIK3CD,EIF2AK2,JAK3,PRKCB
Clathrin-mediated Endocytosis Signaling	7.94328e-11	3.68E-01		RAB5C,EPS15,F2R,EPHB2,CLTB,ARPC5,Ubb,SH3GLB1,AP1B1,ITGB3,VEGFA,SNX9,PPP3R1,AMPH,ITGB4,SH3KBP1,SNAP91,DNM2,ACTR2,RAC1,DNM3,AP2S1,PDGFB,PIK3R3,SH3GL1,ARRB2,ACTA2,ARPC2,CLTA,PIK3R6,RAB11A,PIK3CD,CTTN,APOD,SH3BP4,ARPC1B,PICALM,FGF2,PDGFA,GAK,NUMB,PIK3R5,VEGFB,PDGFC,ITGB7,FGF13,ARF6,LYZ,ACTR3,ARRB1,IGF1,ARPC3,S100A8,LDLRAP1,AP2M1,GRB2,SH3GL3,HIP1,FGF1,ITGB2,SYNJ1,TF,PIK3CB,MYO1E,ARPC4,CLU,HIP1R
Rac Signaling	1.44544e-10	4.34E-01	-4.025	RAF1,MAP3K11,ARPC1B,PTK2B,ARPC5,PIK3R5,LIMK2,PIP5K1B,NFKB1,IQGAP1,NOX1,LIMK1,JUN,ACTR3,MAPK3,BAIAP2,MRAS,CYBB,ARPC3,MAP2K1,ITGA4,ACTR2,CFL1,PAK6,RRAS,MAP3K1,RAC1,BRK1,WASF1,NFKB2,PLD1,PIK3R3,MCF2L,RRAS2,CYFIP1,ARPC2,RHOA,Pak2,NCF2,PIK3R6,SH3RF1,PIK3CB,PIK3CD,PIP4K2A,ELK4,ARPC4
Tec Kinase Signaling	1.94984e-10	3.8E-01	-4.525	JAK1,LCK,RHOG,GNA15,MRAS,PRKD3,FASLG,FGR,GNG12,ITGA4,RND2,STAT6,GNG2,TYK2,RHOJ,NFKB2,STAT3,GNG10,PIK3R3,RHOQ,RND3,ACTA2,PRKCD,PLCG2,RHOA,GNAO1,PIK3R6,PIK3CD,PRKCH,VAV1,STAT2,FNBP1,FYN,PTK2B,GTF2I,PIK3R5,JAK2,NFKB1,RHOH,RHOD,TNFSF12,HCK,GNG5,STAT1,STAT5B,PRKCA,PAK6,GNA12,BTK,GNAI2,FOS,TLR4,RHOV,WAS,Pak2,FCER1G,LYN,PIK3CB,JAK3,PRKCB
Semaphorin Signaling in Neurons	4.36516e-10	5.47E-01		FYN,RND1,DPYSL3,DPYSL4,LIMK2,RHOH,LIMK1,ROCK2,RHOG,RHOD,MAPK3,RND2,ARHGEF12,CFL1,FES,PAK6,RAC1,RHOJ,DPYSL5,ROCK1,RHOV,SEMA4D,RHOQ,RND3,RHOA,Pak2,FNBP1,NRP1,SEMA7A
D-myo-inositol-5-phosphate Metabolism	4.67735e-10	3.87E-01		PLCB2,EPHX2,PPFIBP2,ACP5,PPP4C,PTEN,PTPRC,PLCE1,PTPRO,PDCD1,PPP1R13B,DUSP11,PLCB1,PPP1CA,RASA1,CDC25A,PTPN6,PPP1R1B,PAWR,FIG4,PTPN11,PPP2R3A,PLCG2,SSH3,PLCB3,PIP4K2A,SIRPA,ATP,PPP1R12C,PTPN2,PTPN13,PPP1R1A,NUDT9,NUDT12,NT5C,PTPN12,PTPRF,PLCH1,DUSP2,MTMR6,PTPRJ,PTPN1,NUDT4,PTPN7,DUSP27,DOT1L,PPP4R1,DUSP14,PPP2R5A,PLD4,TNS3,SYNJ1,PPP1R16B,PTPN22,DUSP16
mTOR Signaling	5.7544e-10	3.52E-01	-1.633	PLD2,PRKAB1,RPS27,RPS7,VEGFA,RHOG,RPS20,MAPK3,TSC2,PPM1L,PRKAA1,MRAS,PRKD3,RND2,PLD3,DDIT4,RRAS,RAC1,RHOJ,PLD1,PIK3R3,RPS6,RHOQ,RND3,PPP2R3A,RHOA,PRKCD,IRS1,PIK3R6,PIK3CD,PRKCH,RPS25,RPS15A,RPS6KA1,FNBP1,ULK1,RPS18,RPS6KA3,PIK3R5,RPS8,VEGFB,HIF1A,PRR5L,PDGFC,RHOH,PRKAG1,AKT1,RHOD,RPS9,PRKAA2,RPS6KA2,RPS24,PRKCA,RPS19,RPS21,PPP2R5A,RPS12,PLD4,DGKZ,RHOV,RRAS2,RPS27L,RPS27A,PIK3CB,RPS4Y2,PRKCB,RPS14…
Sphingosine-1-phosphate Signaling	6.45654e-10	4.18E-01	-1.543	PLCB2,PTK2B,PDGFA,PIK3R5,CASP4,RHOH,PDGFC,NAAA,RHOG,PLCE1,AKT1,SMPD4,ADCY5,RHOD,MAPK3,CASP1,PLCB1,PLCL1,CASP8,SMPD3,PDGFRB,RND2,ADCY2,S1PR2,GNA12,RAC1,ADCY6,RHOJ,PLCL2,PDGFB,GNAI2,PIK3R3,S1PR3,RHOV,RHOQ,RND3,PLCG2,RHOA,ADCY1,PIK3R6,S1PR1,PLCB3,PIK3CB,PIK3CD,ADCY7,FNBP1
Renin-Angiotensin Signaling	8.51138e-10	4.07E-01	-3.464	RAF1,ATP,PTK2B,PIK3R5,MAPK13,JAK2,CCL5,NFKB1,PRKAG1,NOX1,SHC1,JUN,ADCY5,MAPK3,MRAS,PRKAR1B,STAT1,MAP2K1,PRKD3,ACE,PRKCA,PTPN6,ADCY2,PAK6,ITPR2,GRB2,RRAS,MAP3K1,RAC1,ADCY6,STAT3,NFKB2,PIK3R3,FOS,MAPK14,PRKAR2B,RRAS2,PRKCD,PLCG2,Pak2,ADCY1,ITPR3,PIK3R6,PIK3CB,PRKCH,PIK3CD,ADCY7,PRKCB
Superpathway of Inositol Phosphate Compounds	9.33254e-10	3.43E-01		PLCB2,EPHX2,PPFIBP2,ACP5,PIP5K1B,PPP4C,PTEN,PTPRC,IPMK,PLCE1,ITPKB,PTPRO,PDCD1,PPP1R13B,PLCB1,DUSP11,PPP1CA,RASA1,CDC25A,PTPN6,PPP1R1B,FIG4,PAWR,SYNJ2,PIK3R3,PTPN11,PI4K2A,PPP2R3A,PLCG2,SSH3,PIK3R6,PLCB3,PIK3CD,PIP4K2A,SIRPA,ATP,PPP1R12C,PTPN2,PTPN13,PPP1R1A,NUDT9,NUDT12,PIK3R5,NT5C,INPPL1,PTPN12,DUSP2,PLCH1,PTPRF,MTMR6,PTPRJ,INPP5B,PTPN1,IP6K2,NUDT4,PI4KB,PTPN7,DOT1L,DUSP27,PPP4R1,INPP5D,PPP2R5A…
fMLP Signaling in Neutrophils	1.04713e-09	4.09E-01	-4.323	RAF1,PLCB2,Calm1 (includes others),ARPC1B,NFKBIE,ARPC5,PIK3R5,NFKB1,NFATC1,NOX1,ACTR3,NFAT5,NFKBIA,PPP3R1,MAPK3,CYBB,MRAS,ARPC3,PLCB1,GNG5,MAP2K1,PRKD3,GNG12,PRKCA,ACTR2,ITPR2,RRAS,GNG2,RAC1,NFKB2,GNG10,GNAI2,PIK3R3,NCF1,RRAS2,WAS,PRKCD,ARPC2,NCF2,ITPR3,PIK3R6,PLCB3,PIK3CB,PRKCH,PIK3CD,ARPC4,PRKCB
Cholecystokinin/Gastrin-mediated Signaling	1.38038e-09	4.19E-01	-3.618	RAF1,PLCB2,PTK2B,BCAR1,RHOH,ROCK2,SHC1,RHOG,JUN,RHOD,MAPK3,MRAS,PLCB1,MAP2K1,PRKD3,PRKCA,RND2,ITPR2,GRB2,RRAS,GNA12,RHOJ,MEF2B,IL33,ROCK1,FOS,RHOV,IL18,MAPK14,RRAS2,RHOQ,RND3,IL1RN,PRKCD,RHOA,MEF2D,CREM,ITPR3,PLCB3,IL1B,MAP2K3,PRKCH,FNBP1,PRKCB
Gαq Signaling	2.23872e-09	3.68E-01	-3.709	RAF1,PLCB2,PLD2,ADRBK1,ROCK2,IKBKB,RHOG,GNA15,PPP3R1,MAPK3,MRAS,PLCB1,ARHGEF25,PRKD3,GNG12,RND2,PLD3,ITPR2,GNG2,RHOJ,NFKB2,PLD1,GNG10,PIK3R3,RHOQ,RND3,RHOA,PRKCD,PLCG2,ITPR3,PIK3R6,PLCB3,PIK3CD,PRKCH,FNBP1,Calm1 (includes others),RGS18,PTK2B,NFKBIE,PIK3R5,NFKB1,RHOH,NFATC1,HTR2C,NFKBIA,AKT1,RHOD,GNG5,MAP2K1,PRKCA,CSK,BTK,PLD4,ROCK1,RHOV,PIK3CB,PRKCB
Regulation of Actin-based Motility by Rho	3.71535e-09	4.33E-01	-3.452	RAC2,PFN1,ARPC1B,ARPC5,PIP5K1B,RHOH,LIMK1,Ppp1r12b,RHOG,ACTR3,RHOD,BAIAP2,ARPC3,MYL12B,MYL12A,ITGA4,RND2,ACTR2,CFL1,PAK6,RAC1,WASF1,RHOJ,GSN,MYL9,ROCK1,WIPF1,RHOV,RHOQ,RND3,ACTA2,WAS,ARPC2,RHOA,Pak2,ARHGDIA,PIP4K2A,ARPC4,FNBP1
PTEN Signaling	3.98107e-09	3.95E-01	0.603	MAST2,RAF1,RAC2,YWHAH,TGFBR3,PIK3R5,INPPL1,NFKB1,BCAR1,CCND1,PTEN,FGFR3,TGFBR2,SHC1,IKBKB,AKT1,MAPK3,INPP5B,NGFR,IGF1R,MRAS,MAP2K1,FASLG,PDGFRB,ITGA4,RRAS,GRB2,FLT4,RAC1,FGFR2,NFKB2,TNFRSF11A,CNKSR3,IGF2R,INPP5D,SYNJ2,PIK3R3,NTRK2,RRAS2,SYNJ1,FOXO1,CDKN1A,PIK3CB,PIK3CD,CDKN1B,KDR,MAGI3
Mouse Embryonic Stem Cell Pluripotency	4.46684e-09	4.26E-01	-0.316	IL6ST,RAF1,FZD10,JAK1,BMP4,FZD3,PIK3R5,JAK2,MAPK13,SMAD5,SOX2,LIFR,AKT1,MAPK3,SMO,MRAS,FZD2,MAP2K1,RRAS,GRB2,TYK2,FZD9,STAT3,ID3,APC,XIAP,PIK3R3,RRAS2,MAPK14,FZD4,PTPN11,PIK3R6,FZD6,PIK3CB,DVL3,PIK3CD,JAK3,TCF7L2,ID4,FZD7
IL-6 Signaling	6.30957e-09	3.98E-01	-3.920	IL6ST,RAF1,IL1RL1,NFKBIE,PIK3R5,MAPK13,JAK2,NFKB1,VEGFA,IKBKB,SHC1,AKT1,NFKBIA,JUN,MAPK3,NGFR,MRAS,TNFRSF1B,MAPKAPK2,MAP2K1,MCL1,TNFRSF1A,RRAS,GRB2,IL6R,IL1R1,STAT3,NFKB2,IL33,PIK3R3,COL1A1,FOS,IL18,MAPK14,RRAS2,PTPN11,IL1RN,PIK3R6,IL1B,PIK3CB,MAP2K3,PIK3CD,A2M,MAP4K4,HSPB1
IL-3 Signaling	6.91831e-09	4.65E-01	-4.004	RAF1,JAK1,PIK3R5,JAK2,SHC1,JUN,AKT1,MAPK3,PPP3R1,MRAS,STAT5B,STAT1,MAP2K1,PRKD3,PRKCA,STAT6,PTPN6,RRAS,GRB2,RAC1,STAT3,INPP5D,PIK3R3,FOS,CSF2RB,RRAS2,FOXO1,PRKCD,PIK3R6,PIK3CB,PRKCH,PIK3CD,PRKCB
Role of Osteoblasts, Osteoclasts and Chondrocytes in Rheumatoid Arthritis	8.70964e-09	3.26E-01		BMP4,FZD3,ACP5,IL18R1,ITGB3,IKBKB,RUNX2,TGFB1,PPP3R1,MAPK3,FZD2,ADAMTS5,BIRC3,SPP1,WNT9A,FZD9,GSN,IL7,APC,PIK3R3,IL33,IL18,IL1RN,PIK3R6,FZD6,PIK3CD,MAP2K3,SFRP1,FZD10,ADAM17,Calm1 (includes others),PTK2B,IL1RL1,NFKBIE,LRP6,PIK3R5,SMAD5,MAP3K5,NFKB1,NFATC1,NFKBIA,WNT7A,JUN,AKT1,NFAT5,IGF1,DKK3,NGFR,SMO,TNFRSF1B,BMP1,TNFRSF1A,DLX5,WNT2B,SMAD6,IL1R1,TNFRSF11A,CSF1R,XIAP,COL1A1,FOS,MAPK14,FZD4,FOXO1,…
CD28 Signaling in T Helper Cells	1.02329e-08	3.85E-01	-4.629	FYN,Calm1 (includes others),ARPC1B,CD4,NFKBIE,ARPC5,PIK3R5,NFKB1,NFATC1,PTPRC,IKBKB,LCK,LOC100909593/RT1-DMa,NFKBIA,JUN,AKT1,NFAT5,ACTR3,LOC100909630/RT1-DMb,PPP3R1,ARPC3,MAP2K1,ACTR2,PTPN6,ITPR2,GRB2,CSK,MAP3K1,RAC1,NFKB2,PIK3R3,FOS,CD80,PTPN11,WAS,BCL10,SYK,ARPC2,ITPR3,PIK3R6,FCER1G,CD86,VAV1,PIK3CB,PIK3CD,LCP2,ARPC4
JAK/Stat Signaling	1.07152e-08	4.58E-01	-2.959	RAF1,JAK1,PIAS2,PIK3R5,JAK2,NFKB1,SHC1,JUN,AKT1,MAPK3,PTPN1,MRAS,STAT1,STAT5B,MAP2K1,STAT6,PTPN6,RRAS,GRB2,TYK2,STAT3,NFKB2,PIK3R3,FOS,RRAS2,PTPN11,CDKN1A,PIK3R6,PIK3CB,STAT2,PIK3CD,JAK3,SOCS5
Role of Pattern Recognition Receptors in Recognition of Bacteria and Viruses	1.09648e-08	3.81E-01	-5.240	CNTF,Oas1b,PIK3R5,C1QC,C1QA,C1QB,CCL5,EIF2S1,NFKB1,RNASEL,IFIH1,TGFB1,MAPK3,TLR1,TGFB2,CASP1,TLR7,NOD1,RIPK2,PRKD3,PRKCA,OAS1,C5AR1,NLRP3,OAS2,MYD88,NFKB2,OAS3,TLR9,TLR2,PIK3R3,TLR4,NOD2,IRF7,CLEC7A,IL18,SYK,PLCG2,PRKCD,TLR6,PIK3R6,TGFB3,IL1B,PIK3CB,PRKCH,PIK3CD,EIF2AK2,PRKCB
D-myo-inositol (1,4,5,6)-Tetrakisphosphate Biosynthesis	1.09648e-08	3.81E-01		ATP,PPP1R12C,PTPN2,PTPN13,PPP1R1A,NUDT9,EPHX2,NUDT12,PPFIBP2,NT5C,ACP5,PPP4C,PTPN12,DUSP2,PTPRF,PTEN,PTPRC,MTMR6,IPMK,PTPRJ,PTPRO,PDCD1,PPP1R13B,PTPN1,DUSP11,NUDT4,PPP1CA,RASA1,CDC25A,PTPN7,PTPN6,PPP1R1B,DUSP27,DOT1L,FIG4,PAWR,PPP4R1,PPP2R5A,DUSP14,TNS3,SYNJ1,PTPN11,PPP1R16B,PPP2R3A,SSH3,PTPN22,SIRPA,DUSP16
D-myo-inositol (3,4,5,6)-tetrakisphosphate Biosynthesis	1.09648e-08	3.81E-01		ATP,PPP1R12C,PTPN2,PTPN13,PPP1R1A,NUDT9,EPHX2,NUDT12,PPFIBP2,NT5C,ACP5,PPP4C,PTPN12,DUSP2,PTPRF,PTEN,PTPRC,MTMR6,IPMK,PTPRJ,PTPRO,PDCD1,PPP1R13B,PTPN1,DUSP11,NUDT4,PPP1CA,RASA1,CDC25A,PTPN7,PTPN6,PPP1R1B,DUSP27,DOT1L,FIG4,PAWR,PPP4R1,PPP2R5A,DUSP14,TNS3,SYNJ1,PTPN11,PPP1R16B,PPP2R3A,SSH3,PTPN22,SIRPA,DUSP16
Role of NFAT in Cardiac Hypertrophy	1.09648e-08	3.41E-01		RAF1,PLCB2,MAPK13,TGFBR2,PLCE1,ADCY5,TGFB1,PPP3R1,HDAC11,MAPK3,MRAS,PLCB1,PLCL1,PRKD3,GNG12,ITPR2,RRAS,GNG2,SLC8A2,PLCL2,GNG10,MEF2B,PIK3R3,PRKCD,PLCG2,ITPR3,TGFB3,PIK3R6,PLCB3,PIK3CD,PRKCH,MAP2K3,IL6ST,Calm1 (includes others),ATP,PIK3R5,PRKAG1,SHC1,AKT1,IGF1,TGFB2,CAMK1G,IGF1R,PRKAR1B,GNG5,MAP2K1,PRKCA,HDAC9,ADCY2,GRB2,MAP3K1,HDAC1,ADCY6,GNAI2,CTF1,RRAS2,PRKAR2B,MAPK14,MEF2D,ADCY1,PIK3CB,ADCY7,P…
Dendritic Cell Maturation	1.12202e-08	3.47E-01		PLCB2,LTB,MAPK13,FCGR1A,IKBKB,CD1D,PLCE1,MAPK3,FSCN2,PLCB1,PLCL1,COL11A2,NFKB2,PLCL2,TLR9,CREB5,PIK3R3,IL33,TLR2,IL18,CD40,IL1RN,PLCG2,PIK3R6,PLCB3,CD86,PIK3CD,STAT2,IRF8,IFNAR1,B2M,HLA-A,LEPR,NFKBIE,PIK3R5,CD83,JAK2,NFKB1,COL1A2,LOC100909593/RT1-DMa,NFKBIA,AKT1,LOC100909630/RT1-DMb,NGFR,COL18A1,TNFRSF1B,STAT1,FCGR3A/FCGR3B,TNFRSF1A,FCGR2A,MYD88,TYROBP,COL1A1,TLR4,COL5A3,MAPK14,CD80,FCER1G,IL1B,P…
Role of Tissue Factor in Cancer	1.34896e-08	3.98E-01		FYN,CTGF,PTK2B,PIK3R5,RPS6KA3,LIMK2,JAK2,MAPK13,LIMK1,PTEN,ITGB3,VEGFA,LCK,ARRB1,AKT1,GNA15,MAPK3,MRAS,HCK,PLCB1,RPS6KA2,STAT5B,FGR,PRKCA,CFL1,RRAS,GNA12,ITGA6,RAC1,F3,PIK3R3,ARRB2,MAPK14,RRAS2,PTPN11,CSF1,PIK3R6,LYN,IL1B,PIK3CB,PIK3CD,RPS6KA1,CYR61
Virus Entry via Endocytic Pathways	1.41254e-08	4.22E-01		B2M,RAC2,FYN,FLNB,ITSN1,HLA-A,CLTB,PIK3R5,ABL1,AP1B1,ITGB7,ITGB3,MRAS,CAV1,ITGB4,PRKD3,DNM2,ITGA4,PRKCA,AP2M1,RRAS,RAC1,ITGA6,AP2S1,FOLR1,PIK3R3,ITGB2,RRAS2,ACTA2,CLTA,PRKCD,PLCG2,PIK3R6,PIK3CB,PRKCH,PIK3CD,CXADR,PRKCB
14-3-3-mediated Signaling	1.62181e-08	3.88E-01		RAF1,PLCB2,YWHAH,TP73,PIK3R5,MAP3K5,SRPK2,PLCE1,JUN,AKT1,TUBA8,MAPK3,TSC2,MRAS,PLCB1,GFAP,TUBB4A,PLCL1,PDCD6IP,MAP2K1,PRKD3,PRKCA,GRB2,TNFRSF1A,YWHAB,RRAS,TUBA4A,PLCL2,PIK3R3,FOS,RRAS2,TUBA1A,FOXO1,PRKCD,PLCG2,MAPT,PIK3R6,PLCB3,PIK3CB,PRKCH,PIK3CD,CDKN1B,RPS6KA1,SNCA,PRKCB
Sertoli Cell-Sertoli Cell Junction Signaling	1.8197e-08	3.41E-01		RAF1,MAP3K11,TGFBR3,JAM2,MAPK13,PTEN,OCLN,MAP3K10,CTNNA2,TJAP1,MAPK3,MRAS,GUCY1B3,ITGA4,RRAS,MAP3K13,RAC1,TJP3,CDH1,ACTA2,TGFB3,MAP2K3,CLDN14,SPTAN1,ACTN4,CLINT1,SPTBN1,EPN3,ATP,PVRL3,SYMPK,SPTA1,MAP3K5,BCAR1,PRKAG1,JUN,AKT1,TUBA8,PPAP2B,PRKAR1B,TUBB4A,CLDN9,MAP2K1,RAB8B,ACTN1,TNFRSF1A,TJP1,ACTN2,MAP3K1,TUBA4A,YBX3,RRAS2,PRKAR2B,MAPK14,TUBA1A,CLDN1,WAS,MAP3K8,A2M,MAP3K3,CLDN3
Regulation of the Epithelial-Mesenchymal Transition Pathway	1.8197e-08	3.41E-01		RAF1,JAK1,FZD3,TGFBR2,FGFR3,TGFB1,MAPK3,MRAS,FZD2,PDGFRB,NOTCH3,RRAS,WNT9A,TYK2,FGFR2,MMP2,FZD9,NFKB2,STAT3,APC,PIK3R3,CDH2,CDH1,PTPN11,RHOA,APH1A,FZD6,TGFB3,PIK3R6,PIK3CD,MAP2K3,JAG1,FZD10,ADAM17,FGF2,PIK3R5,PARD6B,HIF1A,JAK2,NFKB1,FGF13,NOTCH2,WNT7A,AKT1,TGFB2,SMO,MAP2K1,ESRP2,GRB2,WNT2B,FGF1,RRAS2,FZD4,DVL3,PIK3CB,RBPJ,JAK3,TCF7L2,CLDN3,PSEN1,FZD7
Epithelial Adherens Junction Signaling	2.23872e-08	3.64E-01		MYH10,TGFBR3,ARPC5,PTEN,TGFBR2,CTNNA2,BAIAP2,MRAS,FARP2,ACTR2,NOTCH3,RRAS,MYH14,RAC1,WASF1,RAP1A,APC,MYL9,CDH2,CDH1,ACTA2,RHOA,ARPC2,ZYX,ACTN4,CLINT1,EPN3,RAP1B,MYH6,ARPC1B,PVRL3,MYH11,IQGAP1,NOTCH2,ACTR3,AKT1,TUBA8,TGFB2,ARPC3,TUBB4A,VCL,ACTN1,ACTN2,TUBA4A,FGF1,RRAS2,TUBA1A,WAS,TCF7L2,ARPC4,CTNND1
3-phosphoinositide Biosynthesis	3.0903e-08	3.48E-01		EPHX2,PPFIBP2,ACP5,PIP5K1B,PPP4C,PTEN,PTPRC,PTPRO,PDCD1,PPP1R13B,DUSP11,PPP1CA,RASA1,CDC25A,PTPN6,PPP1R1B,PAWR,FIG4,PIK3R3,PTPN11,PI4K2A,PPP2R3A,PIK3R6,SSH3,PIK3CD,PIP4K2A,SIRPA,ATP,PPP1R12C,PTPN2,PTPN13,PPP1R1A,NUDT9,NUDT12,PIK3R5,NT5C,PTPN12,PTPRF,DUSP2,MTMR6,PTPRJ,PTPN1,NUDT4,PI4KB,PTPN7,DUSP27,DOT1L,PPP4R1,PPP2R5A,DUSP14,TNS3,SYNJ1,PPP1R16B,PIK3CB,PTPN22,DUSP16
Natural Killer Cell Signaling	3.80189e-08	3.83E-01		RAF1,FYN,RAC2,PIK3R5,INPPL1,NCK1,CD300A,SHC1,LCK,AKT1,INPP5B,MAPK3,MRAS,HCST,MAP2K1,PRKD3,FCGR3A/FCGR3B,PRKCA,PTPN6,PAK6,TYROBP,FCGR2A,RRAS,GRB2,RAC1,SH3BP2,INPP5D,SYNJ2,PIK3R3,RRAS2,SYNJ1,PTPN11,SYK,PRKCD,PLCG2,Pak2,PIK3R6,FCER1G,VAV1,PIK3CB,PRKCH,PIK3CD,LCP2,PRKCB
Gα12/13 Signaling	3.80189e-08	3.83E-01	-4.012	RAF1,F2R,F2RL3,PTK2B,NFKBIE,PIK3R5,ARHGEF1,MAP3K5,NFKB1,CDH11,ROCK2,IKBKB,NFKBIA,AKT1,JUN,CDH3,MAPK3,MRAS,RASA1,CDH13,MAP2K1,MYL12B,MYL12A,RRAS,GNA12,MAP3K1,NFKB2,CDH19,MEF2B,ROCK1,BTK,PIK3R3,MYL9,CDH1,CDH2,LPAR6,RRAS2,CDH20,RHOA,MEF2D,PIK3R6,VAV1,PIK3CB,PIK3CD
Oncostatin M Signaling	4.36516e-08	5.88E-01	-2.828	IL6ST,TIMP3,RAF1,EPAS1,JAK1,GRB2,RRAS,TYK2,JAK2,STAT3,SHC1,RRAS2,MAPK3,MRAS,PLAU,STAT5B,STAT1,CHI3L1,JAK3,MAP2K1
ILK Signaling	4.67735e-08	3.35E-01	-0.516	MYH10,CCND1,PTEN,ITGB3,VEGFA,PARVB,RHOG,MAPK3,PPM1L,IRS2,ITGB4,TMSB10/TMSB4X,RND2,CFL1,MYH14,FERMT2,RHOJ,NFKB2,CREB5,MYL9,PIK3R3,DOCK1,CDH1,RHOQ,ACTA2,RND3,PPP2R3A,RHOA,IRS1,ARHGEF6,PIK3R6,PIK3CD,KRT18,ACTN4,FNBP1,FLNB,MYH6,FN1,PIK3R5,VEGFB,MYH11,HIF1A,NFKB1,PDGFC,RHOH,ITGB7,JUN,AKT1,RHOD,PPAP2B,ACTN1,PARVA,TNFRSF1A,ACTN2,PPP2R5A,ITGB2,FOS,RHOV,SH2B2,PIK3CB
FAK Signaling	5.12861e-08	4.11E-01		RAF1,FYN,ARHGAP26,PIK3R5,TLN1,BCAR1,PTEN,AKT1,MAPK3,MRAS,VCL,MAP2K1,ITGA4,CAPN5,CAPN6,PAK6,RRAS,GRB2,ASAP1,CSK,RAC1,GIT2,PIK3R3,DOCK1,RRAS2,CAPNS1,ACTA2,WAS,PLCG2,CAPN1,Pak2,ARHGEF6,PIK3R6,PIK3CB,CAPN2,PIK3CD,TNS1
Paxillin Signaling	5.12861e-08	3.96E-01	-1.257	PTK2B,ITGA8,PIK3R5,TLN1,NCK1,MAPK13,ITGA10,BCAR1,PTPN12,ITGB7,ITGB3,ARF6,MRAS,VCL,ITGB4,ACTN1,ITGA4,ITGAD,PARVA,PAK6,RRAS,GRB2,CSK,ACTN2,ITGA6,RAC1,GIT2,PIK3R3,DOCK1,ITGB2,MAPK14,RRAS2,ACTA2,Pak2,ARHGEF6,PIK3R6,PIK3CB,PIK3CD,ACTN4,ITGA7
3-phosphoinositide Degradation	6.45654e-08	3.54E-01		EPHX2,PPFIBP2,ACP5,PPP4C,PTEN,PTPRC,PDCD1,PTPRO,PPP1R13B,DUSP11,PPP1CA,RASA1,CDC25A,PTPN6,PPP1R1B,PAWR,FIG4,SYNJ2,PTPN11,PPP2R3A,SSH3,SIRPA,PPP1R12C,PTPN2,PTPN13,PPP1R1A,NUDT9,NUDT12,INPPL1,NT5C,PTPN12,PTPRF,DUSP2,MTMR6,PTPRJ,INPP5B,PTPN1,NUDT4,PTPN7,DOT1L,DUSP27,PPP4R1,INPP5D,PPP2R5A,DUSP14,TNS3,INPP5J,SYNJ1,PPP1R16B,PTPN22,DUSP16
STAT3 Pathway	6.60693e-08	4.38E-01		RAF1,MAP3K11,PTPN2,TGFBR3,JAK2,MAPK13,FGFR3,TGFBR2,MAP3K10,PIM1,NGFR,MAPK3,MRAS,IGF1R,MAP2K1,CDC25A,PDGFRB,PTPN6,RRAS,TYK2,FLT4,RAC1,FGFR2,STAT3,TNFRSF11A,IGF2R,RRAS2,MAPK14,NTRK2,CDKN1A,KDR,SOCS5
GM-CSF Signaling	7.24436e-08	4.6E-01	-4.426	RUNX1,RAF1,PIK3R5,JAK2,CCND1,SHC1,AKT1,PIM1,CSF2RA,MAPK3,PPP3R1,HCK,MRAS,STAT1,STAT5B,MAP2K1,RRAS,GRB2,STAT3,PIK3R3,CSF2RB,RRAS2,PTPN11,LYN,PIK3R6,PIK3CB,PIK3CD,BCL2A1,PRKCB
Breast Cancer Regulation by Stathmin1	8.31764e-08	3.25E-01		RAF1,PLCB2,LIMK2,ARHGEF1,LIMK1,ROCK2,E2F6,ADCY5,MAPK3,PPM1L,MRAS,PLCB1,PPP1CA,PRKD3,GNG12,ITPR2,RRAS,GNG2,RAC1,GNG10,PIK3R3,PPP2R3A,PRKCD,RHOA,ITPR3,ARHGEF6,PIK3R6,PLCB3,PIK3CD,PRKCH,ARHGEF18,ARHGEF9,Calm1 (includes others),ATP,PIK3R5,PRKAG1,ARHGEF19,SHC1,TUBA8,CAMK1G,PRKAR1B,ARHGEF2,TUBB4A,GNG5,MAP2K1,PRKCA,ADCY2,ARHGEF12,GRB2,ADCY6,TUBA4A,PPP2R5A,GNAI2,ROCK1,RRAS2,PRKAR2B,TUBA1A,CDKN1A,ADCY1,PI…
Glioma Signaling	8.91251e-08	3.94E-01	-1.333	CDKN2A,RAF1,Calm1 (includes others),PDGFA,PIK3R5,CDK4,ABL1,RBL1,CCND1,PDGFC,PTEN,RB1,E2F6,SHC1,AKT1,IGF1,MAPK3,IGF1R,CAMK1G,MRAS,MAP2K1,PRKD3,PDGFRB,PRKCA,GRB2,RRAS,IGF2R,PDGFB,PIK3R3,IGF2,RRAS2,PRKCD,PLCG2,CDKN1A,PIK3R6,PIK3CB,PRKCH,PIK3CD,PRKCB
NF-κB Activation by Viruses	9.77237e-08	4.32E-01	-4.490	RAF1,CCR5,CD4,NFKBIE,PIK3R5,NFKB1,ITGB3,IKBKB,LCK,AKT1,NFKBIA,MAPK3,MRAS,PRKD3,PRKCA,ITGA4,RRAS,MAP3K1,ITGA6,NFKB2,TNFRSF14,PIK3R3,ITGB2,RRAS2,PRKCD,PIK3R6,PIK3CB,PRKCH,PIK3CD,CXCR5,EIF2AK2,PRKCB
Role of NFAT in Regulation of the Immune Response	1.20226e-07	3.31E-01	-4.919	RAF1,PLCB2,CD4,FCGR1A,IKBKB,LCK,GNA15,PPP3R1,MAPK3,MRAS,PLCB1,XPO1,GNG12,ITPR2,RRAS,GNG2,NFKB2,MEF2B,GNG10,PIK3R3,SYK,PLCG2,ITPR3,GNAO1,PIK3R6,PLCB3,CD86,PIK3CD,LCP2,FYN,Calm1 (includes others),NFKBIE,PIK3R5,NFKB1,NFATC1,LOC100909593/RT1-DMa,NFKBIA,JUN,AKT1,NFAT5,LOC100909630/RT1-DMb,GNG5,MAP2K1,FCGR3A/FCGR3B,ORAI1,CD79B,GRB2,FCGR2A,GNA12,BTK,GNAI2,FOS,RRAS2,CD80,MEF2D,FCER1G,LYN,PIK3CB
GNRH Signaling	1.34896e-07	3.56E-01	-2.598	RAF1,PLCB2,ATP,MAP3K11,MAP3K5,MAPK13,NFKB1,PRKAG1,MAP3K10,JUN,GNA15,ADCY5,MAPK3,MRAS,PRKAR1B,PLCB1,MAP2K1,PRKD3,DNM2,PRKCA,ADCY2,PAK6,RRAS,GRB2,ITPR2,MAP3K13,MAP3K1,RAC1,ADCY6,DNM3,NFKB2,CREB5,GNAI2,FOS,MAPK14,PRKAR2B,RRAS2,PRKCD,Pak2,ADCY1,ITPR3,PLCB3,MAP3K8,MAP2K3,PRKCH,ADCY7,MAP3K3,PRKCB
HGF Signaling	1.41254e-07	3.8E-01	-3.244	CDKN2A,RAP1B,RAF1,MAP3K11,PIK3R5,MAP3K5,CCND1,MAP3K10,ELF4,JUN,AKT1,ETS2,MAPK3,MRAS,MAP2K1,PRKD3,ITGA4,PRKCA,RRAS,GRB2,MAP3K13,MAP3K1,RAC1,STAT3,RAP1A,PIK3R3,DOCK1,FOS,RRAS2,PTPN11,PRKCD,PLCG2,CDKN1A,PIK3R6,PIK3CB,MAP3K8,PRKCH,PIK3CD,MAP3K3,ELK3,PRKCB
Pancreatic Adenocarcinoma Signaling	1.41254e-07	3.8E-01	-3.773	CDKN2A,RAF1,PLD2,JAK1,PIK3R5,CDK4,ABL1,VEGFB,JAK2,NFKB1,CCND1,PDGFC,TGFBR2,VEGFA,RB1,E2F6,AKT1,TGFB1,MAPK3,TGFB2,ERBB2,STAT1,MAP2K1,RALGDS,PLD3,GRB2,TYK2,RAC1,STAT3,NFKB2,RALBP1,PLD1,PLD4,PIK3R3,CDKN1A,PIK3R6,TGFB3,PIK3CB,PIK3CD,CDKN1B,JAK3
HMGB1 Signaling	1.62181e-07	3.67E-01	-3.507	CNTF,PIK3R5,MAPK13,NFKB1,RHOH,RHOG,JUN,AKT1,RHOD,TGFB1,NGFR,MAPK3,TGFB2,MRAS,TNFRSF1B,MAP2K1,PLAT,RND2,SELE,TNFRSF1A,RRAS,IFNGR2,RAC1,IFNGR1,RHOJ,IL1R1,NFKB2,PIK3R3,TLR4,FOS,RHOV,IL18,MAPK14,RRAS2,RHOQ,RND3,RHOA,PIK3R6,TGFB3,IL1B,PIK3CB,MAP2K3,PIK3CD,FNBP1
P2Y Purigenic Receptor Signaling Pathway	1.69824e-07	3.59E-01	-3.015	RAF1,PLCB2,ATP,PIK3R5,NFKB1,PRKAG1,ITGB3,PLCE1,JUN,AKT1,ADCY5,MAPK3,MRAS,PRKAR1B,PLCB1,GNG5,PLCL1,MAP2K1,PRKD3,GNG12,PRKCA,ADCY2,RRAS,GNG2,ADCY6,PLCL2,NFKB2,CREB5,GNG10,GNAI2,PIK3R3,FOS,PRKAR2B,RRAS2,P2RY6,PRKCD,PLCG2,ADCY1,PIK3R6,PLCB3,P2RY1,PIK3CB,PRKCH,PIK3CD,ADCY7,PRKCB
NGF Signaling	1.99526e-07	3.72E-01	-4.111	RAP1B,RAF1,MAP3K11,PIK3R5,RPS6KA3,MAP3K5,NGF,NFKB1,ROCK2,SHC1,IKBKB,MAP3K10,AKT1,RHOG,SMPD4,MAPK3,NGFR,MRAS,RPS6KA2,MAP2K1,SMPD3,RRAS,GRB2,MAP3K13,MAP3K1,RAC1,NFKB2,CREB5,RAP1A,ROCK1,PIK3R3,RRAS2,PTPN11,PRKCD,PLCG2,RHOA,PIK3R6,PIK3CB,MAP3K8,PIK3CD,RPS6KA1,MAP3K3
CNTF Signaling	2.04174e-07	4.81E-01	-2.200	IL6ST,RAF1,JAK1,CNTF,RPS6KA3,PIK3R5,JAK2,LIFR,AKT1,MAPK3,MRAS,RPS6KA2,STAT1,MAP2K1,RRAS,GRB2,TYK2,STAT3,PIK3R3,RRAS2,PTPN11,PIK3R6,PIK3CB,PIK3CD,RPS6KA1
Thrombopoietin Signaling	2.39883e-07	4.58E-01	-3.272	RAF1,PIK3R5,JAK2,SHC1,JUN,MAPK3,MRAS,IRS2,STAT5B,STAT1,PRKD3,MAP2K1,PRKCA,RRAS,GRB2,STAT3,PIK3R3,FOS,RRAS2,PTPN11,PLCG2,PRKCD,PIK3R6,PIK3CB,PIK3CD,PRKCH,PRKCB
Macropinocytosis Signaling	2.5704e-07	4.39E-01	-2.524	PDGFA,PIK3R5,NGF,PDGFC,ITGB7,ITGB3,ARF6,MRAS,ITGB4,PRKD3,PRKCA,RRAS,RAC1,CSF1R,PDGFB,PIK3R3,ITGB2,RRAS2,ABI1,CSF1,PLCG2,PRKCD,RHOA,PIK3R6,PIK3CB,PRKCH,PIK3CD,ACTN4,PRKCB
p70S6K Signaling	2.75423e-07	3.61E-01	-3.086	RAF1,PLCB2,JAK1,F2R,F2RL3,YWHAH,PIK3R5,SHC1,PLCE1,AKT1,MAPK3,PPM1L,MRAS,PLCB1,PLCL1,BCAP31,MAP2K1,PRKD3,PRKCA,CD79B,YWHAB,GRB2,RRAS,PLCL2,PLD1,PPP2R5A,GNAI2,RPS6,BTK,PIK3R3,RRAS2,PPP2R3A,SYK,MAPT,PRKCD,IRS1,PLCG2,PIK3R6,LYN,PLCB3,PIK3CB,PRKCH,PIK3CD,PRKCB
Leptin Signaling in Obesity	2.95121e-07	4.16E-01		PLCB2,ATP,LEPR,PDE3A,PIK3R5,JAK2,PRKAG1,PLCE1,AKT1,ADCY5,MAPK3,PRKAR1B,PLCB1,PLCL1,MAP2K1,NPY,ADCY2,GRB2,ADCY6,STAT3,PLCL2,PIK3R3,PRKAR2B,PTPN11,FOXO1,PLCG2,ADCY1,PIK3R6,PLCB3,PIK3CB,PIK3CD,ADCY7
iNOS Signaling	4.16869e-07	4.89E-01	-4.583	JAK1,Calm1 (includes others),MYD88,NFKBIE,TYK2,IFNGR2,IFNGR1,IRAK3,NFKB2,JAK2,HMGA1,MAPK13,NFKB1,IKBKB,TLR4,FOS,LY96,MAPK14,JUN,NFKBIA,STAT1,JAK3,IRAK4
ErbB2-ErbB3 Signaling	4.2658e-07	4.56E-01	-1.633	RAF1,PIK3R5,CCND1,PTEN,NRG1,SHC1,AKT1,JUN,MAPK3,MRAS,ERBB2,STAT5B,MAP2K1,RRAS,GRB2,TYK2,ERBB3,STAT3,PIK3R3,RRAS2,FOXO1,PIK3R6,PIK3CD,PIK3CB,CDKN1B,JAK3
PPARα/RXRα Activation	4.57088e-07	3.22E-01	1.697	RAF1,PLCB2,GPD1,PRKAB1,TGFBR3,ADIPOR1,TGFBR2,IKBKB,PLCE1,GNA15,ADCY5,TGFB1,MAPK3,LPL,PRKAA1,MRAS,PLCB1,PLCL1,RRAS,NFKB2,PLCL2,PLCG2,IRS1,TGFB3,PLCB3,MAP2K3,ATP,IL1RL1,NFKBIE,JAK2,NFKB1,PRKAG1,SHC1,HSP90B1,NFKBIA,JUN,TGFB2,PRKAA2,PRKAR1B,STAT5B,MAP2K1,PRKCA,ADCY2,GRB2,ADCY6,BCL3,IL1R1,RRAS2,MAPK14,PRKAR2B,ADCY1,IL1B,NCOR2,MAP4K4,ADCY7,PRKCB,PPARGC1A
Chemokine Signaling	5.24807e-07	4.13E-01	-3.413	RAF1,PLCB2,CCR5,Calm1 (includes others),PTK2B,CCL24,LIMK2,CCL5,MAPK13,NOX1,LIMK1,ROCK2,Ppp1r12b,JUN,MAPK3,MRAS,CAMK1G,PLCB1,MAP2K1,PRKCA,CFL1,RRAS,CXCR4,GNAI2,FOS,RRAS2,MAPK14,PLCG2,RHOA,PLCB3,PRKCB
Melanocyte Development and Pigmentation Signaling	5.24807e-07	3.95E-01	-1.768	RAF1,ATP,SOX10,PIK3R5,RPS6KA3,PRKAG1,SHC1,ADCY5,MAPK3,MRAS,PRKAR1B,KIT,RPS6KA2,MAP2K1,PTPN6,ADCY2,RRAS,GRB2,MITF,ADCY6,CREB5,PIK3R3,TYRP1,PRKAR2B,RRAS2,PTPN11,PLCG2,SH2B2,ADCY1,PIK3R6,PIK3CB,PIK3CD,RPS6KA1,ADCY7
ErbB Signaling	5.24807e-07	3.95E-01		RAF1,BTC,PIK3R5,NCK1,MAPK13,NRG1,SHC1,AKT1,JUN,ERBB4,MAPK3,MRAS,ERBB2,MAP2K1,PRKD3,PRKCA,PAK6,RRAS,GRB2,ERBB3,PIK3R3,FOS,MAPK14,RRAS2,FOXO1,PRKCD,PLCG2,Pak2,PIK3R6,PIK3CB,MAP2K3,PRKCH,PIK3CD,PRKCB
CCR3 Signaling in Eosinophils	6.0256e-07	3.55E-01		RAF1,PLCB2,Calm1 (includes others),PIK3R5,CCL24,LIMK2,MAPK13,LIMK1,ROCK2,Ppp1r12b,MAPK3,PLA2G5,MRAS,PLCB1,GNG5,MAP2K1,PRKD3,GNG12,PRKCA,CFL1,PAK6,RRAS,ITPR2,GNG2,RAC1,GNG10,GNAI2,ROCK1,PIK3R3,PLA2G4A,MAPK14,RRAS2,PRKCD,RHOA,Pak2,PLA2G4B,ITPR3,PIK3R6,PLCB3,PIK3CB,PRKCH,PIK3CD,PRKCB
TREM1 Signaling	6.45654e-07	4.17E-01	-5.477	TREM1,LAT2,CD83,JAK2,NFKB1,TLR10,AKT1,MAPK3,TLR1,CASP1,TLR7,NOD1,STAT5B,NLRP3,Nlrp1a,TYROBP,GRB2,MYD88,STAT3,NFKB2,TLR9,TLR2,TLR4,NOD2,IL18,CD40,PLCG2,TLR6,CD86,IL1B
Toll-like Receptor Signaling	6.45654e-07	4.17E-01	-4.264	TICAM2,Ubb,MAPK13,NFKB1,IKBKB,TLR10,JUN,NFKBIA,TLR1,TLR7,TRAF1,MYD88,MAP3K1,NFKB2,IRAK3,TLR9,TLR2,IL33,FOS,TLR4,LY96,IL18,MAPK14,IL1RN,TLR6,IL1B,MAP2K3,EIF2AK2,MAP4K4,IRAK4
IGF-1 Signaling	6.60693e-07	3.78E-01	-2.414	RAF1,JAK1,CTGF,YWHAH,PIK3R5,JAK2,IGFBP7,PRKAG1,SHC1,JUN,AKT1,IGF1,MAPK3,IGF1R,MRAS,PRKAR1B,IRS2,RASA1,MAP2K1,YWHAB,RRAS,GRB2,STAT3,IGFBP2,GRB10,PIK3R3,FOS,PRKAR2B,RRAS2,FOXO1,PTPN11,IRS1,PIK3R6,PIK3CB,PIK3CD,CYR61,SOCS5
Acute Myeloid Leukemia Signaling	7.4131e-07	4.08E-01	-1.512	RUNX1,RAF1,PIK3R5,NFKB1,CCND1,SPI1,AKT1,PIM1,CSF2RA,MAPK3,RARA,CEBPA,MRAS,KIT,STAT5B,MAP2K1,CSF3R,RRAS,GRB2,STAT3,NFKB2,CSF1R,PIK3R3,CSF2RB,RRAS2,PIK3R6,PIK3CB,MAP2K3,PIK3CD,TCF7L2,PIM2
G-Protein Coupled Receptor Signaling	7.4131e-07	2.9E-01		ENPP6,RAF1,PLCB2,ADRBK1,PDE3A,IKBKB,HTR1B,GNA15,ADCY5,CNR2,MAPK3,RGS10,MRAS,PLCB1,RGS14,RASA1,GRM8,RRAS,PDE10A,SSTR3,PDE4B,STAT3,NFKB2,CREB5,RAP1A,PDE1C,S1PR3,PIK3R3,PDE8A,NPR3,RAP1GAP,PDE1B,GNAO1,PIK3R6,PLCB3,PIK3CD,RPS6KA1,GPR17,FYN,ATP,RGS18,PTK2B,NFKBIE,DUSP6,PIK3R5,NFKB1,PDE1A,PRKAG1,SYNGAP1,SHC1,HTR2C,LAMTOR3,AKT1,NFKBIA,CXCR2,PRKAR1B,HCAR2,MAP2K1,PTGER4,PRKCA,ADCY2,PTGIR,GRB2,ADCY6,GNAI2,G…
PI3K/AKT Signaling	7.76247e-07	3.49E-01	-2.967	RAF1,JAK1,YWHAH,NFKBIE,INPPL1,MAP3K5,JAK2,NFKB1,CCND1,PTEN,SHC1,IKBKB,HSP90B1,NFKBIA,AKT1,MAPK3,INPP5B,TSC2,PPM1L,MRAS,MAP2K1,MCL1,ITGA4,CDC37,GRB2,RRAS,YWHAB,TYK2,NFKB2,MAPK8IP1,INPP5D,PPP2R5A,SYNJ2,PIK3R3,RRAS2,FOXO1,SYNJ1,PPP2R3A,CDKN1A,PIK3CB,MAP3K8,PIK3CD,CDKN1B,JAK3
Endothelin-1 Signaling	8.51138e-07	3.17E-01	-2.292	RAF1,PLD2,PLCB2,MAPK13,PLA2G7,PLCE1,GNA15,LCAT,ECE2,ADCY5,MAPK3,PLA2G5,MRAS,PLCB1,PLCL1,PRKD3,GUCY1B3,PLD3,ITPR2,MAPK4,RRAS,PLCL2,PLD1,PIK3R3,PLCG2,PRKCD,ITPR3,GNAO1,PLA2G4B,PIK3R6,PLCB3,PIK3CD,PRKCH,ATP,PIK3R5,CASP4,SHC1,JUN,CASP1,CASP8,PRKCA,ADCY2,GRB2,GNA12,PTGS1,ADCY6,PLD4,GNAI2,FOS,PLA2G4A,RRAS2,MAPK14,ADCY1,EDNRA,PIK3CB,ADCY7,PRKCB
LPS-stimulated MAPK Signaling	9.12011e-07	4.11E-01	-3.900	RAF1,NFKBIE,PIK3R5,MAP3K5,MAPK13,NFKB1,IKBKB,JUN,NFKBIA,MAPK3,MRAS,PRKD3,MAP2K1,PRKCA,ATF1,RRAS,RAC1,NFKB2,PIK3R3,FOS,TLR4,MAPK14,RRAS2,PRKCD,PIK3R6,MAP2K3,PIK3CB,PRKCH,PIK3CD,PRKCB
Role of NANOG in Mammalian Embryonic Stem Cell Pluripotency	9.54993e-07	3.64E-01	-2.558	IL6ST,RAF1,FZD10,JAK1,BMP4,FZD3,PIK3R5,JAK2,SMAD5,SOX2,LIFR,SHC1,AKT1,WNT7A,MAPK3,SMO,MRAS,FZD2,MAP2K1,BMP1,RRAS,GRB2,WNT9A,TYK2,WNT2B,FZD9,STAT3,APC,PIK3R3,RRAS2,FZD4,PIK3R6,FZD6,PIK3CB,BMP7,PIK3CD,BMP6,JAK3,FZD7
Apoptosis Signaling	1e-06	3.86E-01	0.354	RAF1,NFKBIE,MAP3K5,NFKB1,DFFA,IKBKB,NFKBIA,MAPK3,MRAS,BID,TNFRSF1B,CASP8,MAP2K1,BIRC3,FASLG,PRKCA,MCL1,CAPN5,CAPN6,TNFRSF1A,RRAS,APAF1,NFKB2,XIAP,ROCK1,CAPNS1,RRAS2,PLCG2,CAPN1,CAPN2,SPTAN1,RPS6KA1,BCL2A1,MAP4K4
CREB Signaling in Neurons	1.09648e-06	3.16E-01	-1.286	RAF1,PLCB2,PLCE1,GRIK5,GNA15,ADCY5,MAPK3,MRAS,PLCB1,PLCL1,PRKD3,GNG12,GRIK1,ITPR2,RRAS,GRM8,GNG2,GRIA2,PLCL2,CREB5,GNG10,PIK3R3,PLCG2,PRKCD,ITPR3,GNAO1,PIK3R6,PLCB3,PIK3CD,PRKCH,RPS6KA1,Calm1 (includes others),ATP,GRID2,PIK3R5,PRKAG1,SHC1,AKT1,PRKAR1B,GRIK2,GNG5,MAP2K1,PRKCA,ADCY2,GRB2,GNA12,GRIK3,ADCY6,GNAI2,RRAS2,PRKAR2B,GRIK4,ADCY1,PIK3CB,ADCY7,PRKCB
VEGF Signaling	1.12202e-06	3.75E-01	-1.219	RAF1,PTK2B,PIK3R5,VEGFB,HIF1A,EIF2S1,PDGFC,ROCK2,VEGFA,SHC1,AKT1,MAPK3,MRAS,VCL,MAP2K1,ACTN1,PRKCA,PTPN6,RRAS,GRB2,ACTN2,FLT4,PIK3R3,ROCK1,EIF2S2,RRAS2,PTPN11,FOXO1,ACTA2,PLCG2,PIK3R6,PIK3CB,PIK3CD,ACTN4,KDR,PRKCB
Erythropoietin Signaling	1.14815e-06	4.14E-01		RAF1,NFKBIE,PIK3R5,JAK2,NFKB1,SHC1,AKT1,JUN,NFKBIA,MAPK3,MRAS,STAT5B,MAP2K1,PRKD3,PRKCA,PTPN6,RRAS,GRB2,NFKB2,PIK3R3,FOS,RRAS2,PLCG2,PRKCD,PIK3R6,PIK3CB,PRKCH,PIK3CD,PRKCB
Relaxin Signaling	1.23027e-06	3.36E-01		ENPP6,RAP1B,ATP,PDE3A,NFKBIE,PIK3R5,PDE1A,NFKB1,PRKAG1,VEGFA,JUN,AKT1,NFKBIA,GNA15,ADCY5,MAPK3,MRAS,PRKAR1B,GNG5,MAP2K1,GUCY1B3,GNG12,ADCY2,PDE10A,GNA12,GNG2,ADCY6,PDE4B,NFKB2,RAP1A,GNG10,PDE1C,GNAI2,PDE8A,PIK3R3,FOS,PRKAR2B,NPR1,GNAO1,ADCY1,PDE1B,PIK3R6,PDE5A,PIK3CB,PIK3CD,ADCY7,NPR2
HER-2 Signaling in Breast Cancer	1.28825e-06	4.05E-01		PIK3R5,PARD6B,MAP3K5,CCND1,ITGB7,ITGB3,NRG1,AKT1,TSC2,MRAS,ITGB4,ERBB2,PRKD3,PRKCA,RRAS,GRB2,ERBB3,MMP2,PIK3R3,ITGB2,RRAS2,FOXO1,PRKCD,CDKN1A,PIK3R6,PIK3CB,PRKCH,PIK3CD,CDKN1B,PRKCB
RANK Signaling in Osteoclasts	1.34896e-06	3.82E-01		RAF1,Calm1 (includes others),MAP3K11,PTK2B,NFKBIE,PIK3R5,MAP3K5,MAPK13,NFKB1,NFATC1,MAP3K10,IKBKB,NFKBIA,JUN,AKT1,PPP3R1,MAPK3,MAP2K1,BIRC3,MITF,MAP3K13,MAP3K1,NFKB2,TNFRSF11A,GSN,XIAP,PIK3R3,FOS,MAPK14,PIK3R6,MAP3K8,PIK3CB,PIK3CD,MAP3K3
Tight Junction Signaling	1.34896e-06	3.25E-01		MYH10,JAM2,PTEN,OCLN,TGFBR2,MPDZ,TGFB1,PPM1L,CSTF2,RAB13,MYH14,RAC1,NFKB2,MYL9,TJP3,ACTA2,PPP2R3A,RHOA,TGFB3,CLDN14,SPTAN1,MYH6,PVRL3,CDK4,SYMPK,MYH11,NFKB1,CPSF4,PRKAG1,JUN,AKT1,LLGL1,NGFR,CEBPA,PRKAR1B,TGFB2,ARHGEF2,CLDN9,VCL,TNFRSF1B,VASP,TJP1,TNFRSF1A,YBX3,CASK,CNKSR3,PPP2R5A,FOS,PRKAR2B,CLDN1,CLDN3
IL-15 Signaling	1.41254e-06	4.18E-01		RAF1,JAK1,PIK3R5,JAK2,MAPK13,NFKB1,SHC1,LCK,AKT1,MAPK3,MRAS,STAT5B,MAP2K1,FASLG,STAT6,RRAS,TYK2,STAT3,NFKB2,AXL,PIK3R3,MAPK14,RRAS2,SYK,PIK3R6,PIK3CB,PIK3CD,JAK3
Chronic Myeloid Leukemia Signaling	1.41254e-06	3.76E-01		CDKN2A,RAF1,PIK3R5,CDK4,ABL1,RBL1,NFKB1,CCND1,TGFBR2,E2F6,RB1,IKBKB,AKT1,TGFB1,MAPK3,HDAC11,CTBP2,TGFB2,MRAS,STAT5B,MAP2K1,HDAC9,RRAS,GRB2,HDAC1,NFKB2,PIK3R3,RRAS2,PTPN11,CDKN1A,PIK3R6,TGFB3,PIK3CB,PIK3CD,CDKN1B
Human Embryonic Stem Cell Pluripotency	1.58489e-06	3.38E-01		FZD10,BMP4,FGF2,PDGFA,FZD3,PIK3R5,SMAD5,NGF,PDGFC,FGFR3,SOX2,TGFBR2,WNT7A,AKT1,TGFB1,TGFB2,SMO,MRAS,FZD2,PDGFRB,BMP1,S1PR2,WNT9A,WNT2B,SMAD7,SMAD6,FGFR2,FZD9,APC,PDGFB,PIK3R3,S1PR3,NTRK2,FZD4,FOXO1,PIK3R6,S1PR1,TGFB3,FZD6,PIK3CB,BMP7,PIK3CD,BMP6,TCF7L2,FZD7
T Cell Receptor Signaling	2.04174e-06	3.63E-01		RAF1,FYN,Calm1 (includes others),CD4,PIK3R5,NFKB1,CD8B,NFATC1,PTPRC,IKBKB,LCK,JUN,NFKBIA,NFAT5,PPP3R1,MAPK3,MRAS,RASA1,MAP2K1,PTPN7,RRAS,GRB2,CSK,MAP3K1,RAC1,NFKB2,PIK3R3,BTK,FOS,RRAS2,BCL10,RASGRP1,PIK3R6,PIK3CB,VAV1,PIK3CD,LCP2
Fc Epsilon RI Signaling	2.13796e-06	3.51E-01	-2.846	RAC2,RAF1,FYN,PIK3R5,INPPL1,MAPK13,AKT1,INPP5B,MAPK3,PLA2G5,MRAS,PRKD3,MAP2K1,PRKCA,RRAS,GRB2,RAC1,INPP5D,PIK3R3,BTK,SYNJ2,PLA2G4A,RRAS2,MAPK14,SYNJ1,PTPN11,SYK,PRKCD,PLCG2,PLA2G4B,PIK3R6,FCER1G,LYN,VAV1,PIK3CB,MAP2K3,PRKCH,PIK3CD,LCP2,PRKCB
Corticotropin Releasing Hormone Signaling	2.13796e-06	3.47E-01		RAP1B,RAF1,ATP,Calm1 (includes others),ARPC5,MAPK13,PRKAG1,VEGFA,JUN,GLI3,ADCY5,MAPK3,SMO,PRKAR1B,JUND,MAP2K1,PRKD3,FASLG,GUCY1B3,PRKCA,ADCY2,ITPR2,ADCY6,CREB5,RAP1A,MEF2B,GNAI2,FOS,MAPK14,PRKAR2B,NPR1,PRKCD,PLCG2,MEF2D,GNAO1,ADCY1,ITPR3,PRKCH,ADCY7,NPR2,PRKCB
Prolactin Signaling	2.51189e-06	3.95E-01	-2.785	RAF1,FYN,PIK3R5,JAK2,SHC1,JUN,MAPK3,MRAS,STAT5B,STAT1,PRKD3,MAP2K1,PRKCA,RRAS,GRB2,STAT3,PIK3R3,FOS,RRAS2,PTPN11,PLCG2,IRS1,PRKCD,PIK3R6,PIK3CB,NMI,PRKCH,PIK3CD,SOCS5,PRKCB
Glioma Invasiveness Signaling	2.5704e-06	4.31E-01	-1.800	F2R,PIK3R5,RHOH,ITGB3,RHOG,RHOD,MAPK3,MRAS,TIMP2,RND2,TIMP3,RRAS,RHOJ,MMP2,PIK3R3,RHOV,RRAS2,RHOQ,RND3,RHOA,PIK3R6,PIK3CB,PIK3CD,PLAU,FNBP1
Notch Signaling	2.81838e-06	5E-01	0.000	FURIN,ADAM17,DTX3,NOTCH3,CNTN1,HES5,MFNG,NUMB,HES1,DTX2,NUMBL,NOTCH2,MAG,APH1A,LFNG,RBPJ,JAG1,PSEN1,HEY1
Role of JAK1 and JAK3 in γc Cytokine Signaling	3.0903e-06	4.19E-01		JAK1,PTK2B,PIK3R5,JAK2,SHC1,MAPK3,MRAS,IRS2,STAT1,STAT5B,STAT6,FES,RRAS,GRB2,STAT3,IL7,PIK3R3,RRAS2,PTPN11,IRS1,SYK,SH2B2,PIK3R6,PIK3CD,PIK3CB,JAK3
ERK/MAPK Signaling	3.89045e-06	3.03E-01	-3.266	RAF1,RAC2,YWHAH,TLN1,ETS2,MAPK3,PLA2G5,PPM1L,MRAS,PPP1CA,ITGA4,RRAS,YWHAB,RAC1,STAT3,CREB5,RAP1A,PIK3R3,DOCK1,PPP2R3A,PLCG2,PRKCD,PLA2G4B,PIK3R6,PIK3CD,RPS6KA1,ELK3,HSPB1,RAP1B,FYN,PTK2B,DUSP6,PIK3R5,BCAR1,PRKAG1,NFATC1,DUSP2,SHC1,ELF4,LAMTOR3,MKNK1,PRKAR1B,STAT1,MAP2K1,PRKCA,PAK6,ATF1,GRB2,MKNK2,PPP2R5A,FOS,PLA2G4A,RRAS2,PRKAR2B,Pak2,PIK3CB,PRKCB
PKCθ Signaling in T Lymphocytes	4.36516e-06	3.39E-01	-4.841	RAC2,FYN,MAP3K11,CD4,NFKBIE,PIK3R5,MAP3K5,NFKB1,NFATC1,IKBKB,MAP3K10,LCK,LOC100909593/RT1-DMa,NFKBIA,JUN,NFAT5,LOC100909630/RT1-DMb,PPP3R1,MAPK3,MRAS,RRAS,GRB2,MAP3K13,MAP3K1,RAC1,NFKB2,PIK3R3,FOS,RRAS2,CD80,BCL10,PLCG2,PIK3R6,FCER1G,CD86,MAP3K8,PIK3CB,VAV1,PIK3CD,MAP3K3,LCP2
G Beta Gamma Signaling	4.36516e-06	3.61E-01		RAF1,ATP,CAV2,PRKAG1,SHC1,AKT1,GNA15,MAPK3,PRKAR1B,CAV1,MRAS,GNG5,CAV3,PRKD3,DNM2,GNG12,PRKCA,ADCY2,RRAS,GRB2,GNA12,GNG2,GNG10,BTK,GNAI2,RRAS2,PRKAR2B,PRKCD,PLCG2,KCNJ9,ARHGEF6,GNAO1,ADCY1,PRKCH,PRKCB
IL-4 Signaling	4.67735e-06	3.85E-01		JAK1,PIK3R5,INPPL1,JAK2,NFATC1,SHC1,LOC100909593/RT1-DMa,NFAT5,AKT1,LOC100909630/RT1-DMb,INPP5B,MRAS,STAT6,PTPN6,IL13RA1,RRAS,GRB2,TYK2,HMGA1,INPP5D,SYNJ2,PIK3R3,RRAS2,SYNJ1,IRS1,PIK3R6,NR3C2,PIK3CB,PIK3CD,JAK3
Remodeling of Epithelial Adherens Junctions	5.01187e-06	4.03E-01	-3.000	RAB5C,ARPC1B,ARPC5,IQGAP1,ARF6,CTNNA2,ACTR3,TUBA8,ARPC3,TUBB4A,VCL,ACTN1,DNM2,ACTR2,ACTN2,TUBA4A,DNM3,APC,CDH1,TUBA1A,ACTA2,ARPC2,ZYX,ACTN4,ARPC4,MAPRE3,CTNND1
Growth Hormone Signaling	5.49541e-06	3.94E-01	-2.200	RPS6KA3,PIK3R5,JAK2,IGF1,MAPK3,IGF1R,CEBPA,RPS6KA2,STAT5B,STAT1,PRKD3,PRKCA,PTPN6,STAT3,PIK3R3,FOS,IGF2,PLCG2,IRS1,PRKCD,PIK3R6,PIK3CD,PRKCH,PIK3CB,RPS6KA1,A2M,SOCS5,PRKCB
PEDF Signaling	5.49541e-06	3.94E-01	-2.200	RAF1,NFKBIE,PIK3R5,MAPK13,NFKB1,NGF,ROCK2,IKBKB,NFKBIA,SOD2,AKT1,MAPK3,MRAS,CASP8,FASLG,RRAS,RAC1,NFKB2,PNPLA2,ROCK1,PIK3R3,MAPK14,RRAS2,RHOA,PIK3R6,PIK3CB,PIK3CD,CFLAR
Role of JAK1, JAK2 and TYK2 in Interferon Signaling	5.62341e-06	5.83E-01	-1.414	RAF1,PTPN6,JAK1,PTPN2,TYK2,IFNGR2,IFNGR1,STAT3,JAK2,NFKB2,NFKB1,STAT2,STAT1,IFNAR1
Atherosclerosis Signaling	5.62341e-06	3.39E-01		PDGFA,ALOX12,NFKB1,PLA2G7,PDGFC,TNFRSF12A,COL1A2,LYZ,LCAT,TNFSF12,TGFB1,LPL,PLA2G5,S100A8,COL18A1,COL11A2,ITGA4,ALOX15,SELE,CXCR4,NFKB2,F3,TNFRSF14,PDGFB,SELPLG,IL33,PLA2G4A,COL1A1,ITGB2,COL5A3,IL18,CD40,IL1RN,CSF1,PLA2G4B,IL1B,ALOX5,TNFSF14,CLU,APOD
PPAR Signaling	7.24436e-06	3.63E-01	2.611	RAF1,PDGFA,IL1RL1,NFKBIE,NFKB1,PDGFC,SHC1,IKBKB,HSP90B1,JUN,NFKBIA,MAPK3,NGFR,MRAS,TNFRSF1B,STAT5B,MAP2K1,PDGFRB,TNFRSF1A,RRAS,GRB2,IL1R1,NFKB2,PDGFB,IL33,FOS,IL18,RRAS2,IL1RN,IL1B,NCOR2,MAP4K4,PPARGC1A
LPS/IL-1 Mediated Inhibition of RXR Function	7.58578e-06	2.93E-01	-2.858	ABCG1,CHST15,ALDH1L1,ACSBG1,RARA,ACSL5,XPO1,CHST11,HS3ST1,ALDH6A1,ALDH7A1,MGST1,ACSL3,CPT1A,GSTM3,ACSL6,SLCO1A2,IL33,IL18,IL1RN,CPT2,PLTP,ACOX3,ABCC4,NDST1,GSTP1,ABCG5,GSTM5,IL1RL1,ALAS1,SOD3,GSTT2/GSTT2B,JUN,UST,NGFR,CHST3,HS6ST2,ACSL4,CPT1C,TNFRSF1B,HMGCS1,ALDH5A1,GSTM1,TNFRSF1A,MYD88,MGMT,MAP3K1,IL1R1,CHST12,SULT2B1,CHST1,TLR4,LY96,SREBF1,CAT,IL1B,NDST2,ACSL1,MAOA,PPARGC1A
Type II Diabetes Mellitus Signaling	8.12831e-06	3.26E-01		ATP,PRKAB1,NFKBIE,PKM,PIK3R5,MAP3K5,NFKB1,ADIPOR1,PRKAG1,IKBKB,AKT1,ACSBG1,NFKBIA,SMPD4,MAPK3,NGFR,ACSL5,ABCC8,PRKAA2,PRKAA1,ACSL4,IRS2,TNFRSF1B,SMPD3,NSMAF,PRKD3,PRKCA,ACSL3,TNFRSF1A,MAP3K1,ACSL6,NFKB2,PIK3R3,PRKCD,IRS1,SH2B2,PIK3R6,PIK3CB,PRKCH,PIK3CD,SOCS5,ACSL1,PRKCB
CTLA4 Signaling in Cytotoxic T Lymphocytes	8.91251e-06	3.69E-01		B2M,FYN,HLA-A,CLTB,PIK3R5,JAK2,AP1B1,CD8B,LCK,AKT1,PPM1L,PTPN6,AP2M1,GRB2,AP1S2,PPP2R5A,AP2S1,AP1S1,PIK3R3,CD80,PTPN11,PPP2R3A,CLTA,SYK,PIK3R6,FCER1G,CD86,PIK3CB,PIK3CD,LCP2,PTPN22
Melanoma Signaling	9.77237e-06	4.55E-01		CDKN2A,RAF1,RRAS,MITF,CDK4,PIK3R5,CCND1,PTEN,PIK3R3,RB1,CDH1,RRAS2,AKT1,MAPK3,CDKN1A,MRAS,PIK3R6,PIK3CB,PIK3CD,MAP2K1
ErbB4 Signaling	1.09648e-05	4.03E-01	-2.711	RAF1,ADAM17,PIK3R5,NRG1,SHC1,AKT1,MAPK3,ERBB4,MRAS,PRKD3,MAP2K1,PRKCA,RRAS,GRB2,PIK3R3,RRAS2,PLCG2,PRKCD,APH1A,PIK3R6,PIK3CB,PRKCH,PIK3CD,PSEN1,PRKCB
Reelin Signaling in Neurons	1.09648e-05	3.77E-01		FYN,MAP3K11,PIK3R5,ARHGEF1,ITGB3,MAP3K10,LCK,AKT1,CNR2,HCK,ARHGEF2,MAP4K1,FGR,ITGA4,ARHGEF12,ITGA6,MAPK8IP3,VLDLR,MAPK8IP1,PIK3R3,APBB1,ITGB2,MAPT,ARHGEF6,PIK3R6,LYN,PIK3CB,PIK3CD,ARHGEF9
VEGF Family Ligand-Receptor Interactions	1.14815e-05	3.7E-01	-1.890	RAF1,PIK3R5,VEGFB,VEGFA,SHC1,AKT1,MAPK3,PLA2G5,MRAS,PRKD3,MAP2K1,PRKCA,NRP2,RRAS,GRB2,FLT4,PIK3R3,FOS,PLA2G4A,RRAS2,PLCG2,PRKCD,PLA2G4B,PIK3R6,PIK3CB,PRKCH,PIK3CD,KDR,NRP1,PRKCB
Insulin Receptor Signaling	1.20226e-05	3.19E-01		RAF1,FYN,ASIC2,ATP,JAK1,TRIP10,SGK1,PIK3R5,INPPL1,NCK1,STXBP4,JAK2,PRKAG1,PTPRF,PTEN,SHC1,AKT1,MAPK3,INPP5B,PTPN1,TSC2,PRKAR1B,MRAS,IRS2,PPP1CA,MAP2K1,GRB2,RRAS,VAMP2,INPP5D,GRB10,SYNJ2,PIK3R3,PRKAR2B,RRAS2,RHOQ,SYNJ1,FOXO1,PTPN11,IRS1,SH2B2,PIK3R6,PIK3CB,PIK3CD
IL-2 Signaling	1.20226e-05	4.18E-01	-3.411	RAF1,JAK1,PTK2B,GRB2,RRAS,PIK3R5,PIK3R3,FOS,SHC1,LCK,RRAS2,AKT1,JUN,PTPN11,SYK,MAPK3,MRAS,PIK3R6,PIK3CB,PIK3CD,STAT5B,JAK3,MAP2K1
IL-1 Signaling	1.23027e-05	3.55E-01	-3.024	ATP,NFKBIE,MAPK13,NFKB1,PRKAG1,IKBKB,JUN,NFKBIA,GNA15,ADCY5,PRKAR1B,MRAS,GNG5,GNG12,ADCY2,MYD88,GNA12,MAP3K1,GNG2,ADCY6,IRAK3,IL1R1,NFKB2,GNG10,GNAI2,FOS,PRKAR2B,MAPK14,GNAO1,ADCY1,MAP2K3,ADCY7,IRAK4
GDNF Family Ligand-Receptor Interactions	1.31826e-05	3.86E-01	-2.858	RAF1,PIK3R5,NCK1,SHC1,JUN,MAPK3,MRAS,IRS2,MAP2K1,RASA1,GRB2,RRAS,DOK2,ITPR2,RAC1,GFRA2,DOK3,PIK3R3,FOS,RRAS2,PLCG2,IRS1,ITPR3,PIK3R6,PIK3CB,PIK3CD,DOK1
p38 MAPK Signaling	1.47911e-05	3.33E-01	-3.430	TIFA,IL1RL1,RPS6KA3,MAP3K5,MAPK13,TGFBR2,TGFB1,MKNK1,PLA2G5,TGFB2,MAP4K1,RPS6KA2,STAT1,TNFRSF1B,MAPKAPK2,FASLG,MAPKAPK3,ATF1,TNFRSF1A,IRAK3,IL1R1,MKNK2,CREB5,MEF2B,IL33,PLA2G4A,IL18,MAPK14,IL1RN,MAPT,MEF2D,PLA2G4B,TGFB3,IL1B,MAP2K3,RPS6KA1,IRAK4,HSPB1
Angiopoietin Signaling	1.65959e-05	3.88E-01	-0.447	NFKBIE,PIK3R5,NCK1,NFKB1,IKBKB,TNIP1,NFKBIA,AKT1,MRAS,STAT5B,RASA1,ANGPT1,PAK6,DOK2,RRAS,GRB2,NFKB2,TIE1,PIK3R3,RRAS2,FOXO1,PTPN11,Pak2,PIK3R6,PIK3CB,PIK3CD
Gαi Signaling	1.7378e-05	3.25E-01	0.816	RAF1,GPR17,ATP,PRKAG1,SHC1,HTR1B,ADCY5,CXCR2,MAPK3,CNR2,RGS10,CAV1,MRAS,PRKAR1B,RGS14,GNG5,HCAR2,RALGDS,GNG12,ADCY2,RRAS,GRM8,GRB2,RALB,SSTR3,GNG2,ADCY6,STAT3,RAP1A,GNG10,GNAI2,S1PR3,GABBR2,PRKAR2B,RRAS2,NPR3,RAP1GAP,ADCY1,S1PR1,ADCY7
RAR Activation	1.77828e-05	2.96E-01		NR2F2,SMARCD2,MAPK13,RBP1,PTEN,VEGFA,TNIP1,ADCY5,TGFB1,RARA,PRKD3,RAC1,NFKB2,PIK3R3,CSF2RB,DHRS9,PRKCD,TGFB3,PRKCH,PIK3CD,DHRS7C,SMAD5,JAK2,MAP3K5,NFKB1,PRKAG1,JUN,AKT1,RDH14,PNRC1,PRKAR1B,TGFB2,MAPKAPK2,STAT5B,MAP2K1,PRKCA,ADCY2,DHRS3,CSK,MAP3K1,SMAD6,SMAD7,ADCY6,FOS,MAPK14,PRKAR2B,ADCY1,PIK3CB,NCOR2,HLTF,ADCY7,PRKCB,PPARGC1A
Amyotrophic Lateral Sclerosis Signaling	1.94984e-05	3.36E-01		RAB5C,GRID2,GPX1,PIK3R5,VEGFB,PDGFC,GRINA,VEGFA,GRIK5,IGF1,CASP1,BID,GRIK2,BIRC3,GRIK1,CAPN5,CAPN6,GRIN3B,CACNA1D,GRIK3,GRIA2,APAF1,RAC1,NEFH,XIAP,PIK3R3,CAPNS1,GRIK4,CAPN1,CAT,PIK3R6,SLC1A2,GLUL,PIK3CB,CAPN2,PIK3CD
Ovarian Cancer Signaling	1.94984e-05	3.18E-01		CDKN2A,RAF1,FZD10,FZD3,PIK3R5,CDK4,ABL1,VEGFB,CCND1,PDGFC,PRKAG1,PTEN,VEGFA,RB1,ARRB1,WNT7A,AKT1,MAPK3,SMO,MRAS,PRKAR1B,FZD2,MAP2K1,GJA1,RRAS,WNT9A,PTGS1,WNT2B,MMP2,FZD9,APC,PIK3R3,PRKAR2B,RRAS2,FZD4,PIK3R6,FZD6,EDNRA,PIK3CB,PIK3CD,TCF7L2,FZD7
Ceramide Signaling	1.99526e-05	3.61E-01	-1.461	RAF1,PIK3R5,NFKB1,AKT1,JUN,SMPD4,MAPK3,NGFR,PPM1L,MRAS,TNFRSF1B,SMPD3,MAP2K1,NSMAF,S1PR2,RRAS,TNFRSF1A,MAP3K1,CERK,NFKB2,PPP2R5A,S1PR3,PIK3R3,FOS,RRAS2,PPP2R3A,S1PR1,PIK3R6,PIK3CB,PIK3CD
Adipogenesis pathway	2.13796e-05	3.23E-01		CDKN2A,FZD10,BMP4,FGF2,FZD3,NR2F2,HIF1A,SMAD5,RBP1,FGFR3,LPIN1,AKT1,TGFB1,HDAC11,LPL,CTBP2,SMO,CEBPA,TBL1XR1,STAT5B,FZD2,HDAC9,ARNTL,TXNIP,TNFRSF1A,HDAC1,FGFR2,FZD9,FGF1,ZNF423,SIRT2,FZD4,FOXO1,DLK1,SREBF1,KLF5,FZD6,BMP7,RPS6KA1,FZD7
Interferon Signaling	2.45471e-05	4.72E-01	-3.500	IFIT3,OAS1,JAK1,PTPN2,MX1,TYK2,IFNGR2,IRF9,IFNGR1,IFI35,PSMB8,JAK2,TAP1,IFITM2,STAT2,STAT1,IFNAR1
α-Adrenergic Signaling	2.5704e-05	3.44E-01	-0.557	RAF1,ATP,Calm1 (includes others),PRKAG1,PHKB,ADCY5,MAPK3,PRKAR1B,MRAS,GNG5,PRKD3,MAP2K1,GNG12,PRKCA,ADCY2,RRAS,ITPR2,GNG2,ADCY6,SLC8A2,PYGL,GNG10,GNAI2,PRKAR2B,RRAS2,PYGM,PRKCD,PLCG2,ADCY1,ITPR3,PRKCH,ADCY7,PRKCB
PAK Signaling	2.63027e-05	3.52E-01	-1.826	RAF1,PTK2B,PDGFA,PIK3R5,LIMK2,NCK1,PDGFC,LIMK1,SHC1,MAPK3,MRAS,MAP2K1,MYL12B,MYL12A,ITGA4,PDGFRB,PAK6,CFL1,RRAS,GRB2,RAC1,GIT1,PDGFB,PIK3R3,MYL9,RRAS2,Pak2,ARHGEF6,PIK3R6,PIK3CB,PIK3CD
UVA-Induced MAPK Signaling	2.63027e-05	3.52E-01	-1.528	PLCB2,PIK3R5,RPS6KA3,MAPK13,PARP9,TNKS,PLCE1,JUN,SMPD4,MAPK3,MRAS,PLCB1,RPS6KA2,PLCL1,STAT1,SMPD3,PRKCA,PARP14,RRAS,ZC3HAV1,PLCL2,PIK3R3,FOS,MAPK14,RRAS2,PLCG2,PIK3R6,PLCB3,PIK3CB,PIK3CD,RPS6KA1
Ephrin A Signaling	2.63027e-05	4.2E-01		EFNA2,EPHA7,FYN,CFL1,RAC1,PIK3R5,BCAR1,EFNA4,LIMK1,PIK3R3,ROCK2,ROCK1,EPHA10,PTPN11,NGFR,RHOA,ADAM10,PIK3R6,PIK3CB,VAV1,PIK3CD
Gap Junction Signaling	2.75423e-05	2.99E-01		RAF1,PLCB2,PLCE1,ADCY5,MAPK3,PPP3R1,CAV1,MRAS,PLCB1,PLCL1,PRKD3,GUCY1B3,ITPR2,RRAS,PLCL2,PIK3R3,ACTA2,PLCG2,PRKCD,NPR1,ITPR3,PIK3R6,PLCB3,PIK3CD,PRKCH,NPR2,ATP,PIK3R5,PRKAG1,HTR2C,AKT1,TUBA8,PRKAR1B,TUBB4A,MAP2K1,PRKCA,ADCY2,GRB2,TUBA4A,ADCY6,GNAI2,PRKAR2B,RRAS2,TUBA1A,ADCY1,SGSM3,PIK3CB,ADCY7,PRKCB
CD40 Signaling	2.88403e-05	3.85E-01	-3.266	NFKBIE,PIK3R5,MAPK13,NFKB1,TANK,IKBKB,NFKBIA,JUN,MAPK3,MAPKAPK2,MAP2K1,TRAF1,ATF1,PTGS1,STAT3,NFKB2,PIK3R3,FOS,MAPK14,CD40,PIK3R6,PIK3CB,MAP2K3,PIK3CD,JAK3
EIF2 Signaling	3.23594e-05	2.89E-01	-5.048	RPL11,RAF1,RPL27A,RPS27,RPL39,RPL35A,RPS7,RPS20,MAPK3,MRAS,RPL19,PPP1CA,RPL36AL,RRAS,RPLP0,PIK3R3,RPS6,PIK3R6,RPS25,RPS15A,PIK3CD,RPL41,RPL13A,RPL24,RPS18,PIK3R5,Rpl22l1,RPS8,RPL26,EIF2S1,SHC1,AKT1,RPS9,MAP2K1,RPL18,RPS24,GRB2,RPL17,RPL30,RPS19,RPL23,RPS21,RPL9,RPS12,EIF2S2,RRAS2,AGO3,RPS27L,RPS27A,RPL5,PIK3CB,RPS4Y2,EIF2AK2,RPS14
Regulation of IL-2 Expression in Activated and Anergic T Lymphocytes	3.31131e-05	3.58E-01		FYN,RAF1,Calm1 (includes others),NFKBIE,NFKB1,NFATC1,TGFBR2,IKBKB,NFAT5,JUN,NFKBIA,TGFB1,PPP3R1,MAPK3,TGFB2,MRAS,MAP2K1,RRAS,GRB2,MAP3K1,RAC1,NFKB2,FOS,RRAS2,CD80,BCL10,PLCG2,TGFB3,VAV1
Regulation of Cellular Mechanics by Calpain Protease	3.31131e-05	3.97E-01	-0.775	CAPN5,CAPN6,GRB2,RRAS,ACTN2,CDK4,TLN1,CCND1,RB1,CAPNS1,RRAS2,EZR,CAPN1,MAPK3,MRAS,CNGB3,CAPN2,CAST,VCL,CDKN1B,ACTN4,ACTN1,ITGA4
Wnt/Ca+ pathway	3.31131e-05	3.97E-01	0.000	FZD10,PLCB2,FZD3,FZD9,PLCL2,NFKB2,NFKB1,CREB5,ROR1,NFATC1,FZD4,NFAT5,PLCE1,PLCG2,SMO,FZD6,PLCB3,PLCB1,DVL3,PLCL1,FZD2,PRKCA,FZD7
eNOS Signaling	3.38844e-05	3.03E-01	0.649	ATP,Calm1 (includes others),PRKAB1,CHRNB1,PIK3R5,VEGFB,HSPA5,PDGFC,HSPA1L,PRKAG1,VEGFA,HSP90B1,AKT1,ADCY5,PRKAR1B,PRKAA2,PRKAA1,CAV1,CNGB3,CASP8,PRKD3,DNM2,GUCY1B3,PRKCA,ADCY2,CHRNA4,ITPR2,FLT4,ADCY6,AQP1,HSPA2,NOSTRIN,PIK3R3,LPAR6,PRKAR2B,PRKCD,PLCG2,ADCY1,ITPR3,PIK3R6,PIK3CB,PRKCH,PIK3CD,KDR,ADCY7,PRKCB
FLT3 Signaling in Hematopoietic Progenitor Cells	4.16869e-05	3.65E-01		RAF1,RPS6KA3,PIK3R5,MAPK13,SHC1,AKT1,MAPK3,MRAS,RPS6KA2,STAT5B,STAT1,MAP2K1,STAT6,RRAS,GRB2,STAT3,CREB5,INPP5D,PIK3R3,MAPK14,RRAS2,PTPN11,PIK3R6,PIK3CB,PIK3CD,STAT2,RPS6KA1
Ephrin B Signaling	4.16869e-05	3.65E-01	-0.500	RAC2,RGS3,ITSN1,EPHB2,LIMK1,EPHB6,ROCK2,EPHB1,GNA15,MAPK3,MRAS,GNG5,GNG12,KALRN,CFL1,CXCR4,GNA12,GNG2,RAC1,GNG10,ROCK1,GNAI2,ABI1,RHOA,GNAO1,CAP1,VAV1
SAPK/JNK Signaling	4.2658e-05	3.4E-01	-3.651	RAC2,MAP3K11,PIK3R5,MAP3K5,NFATC1,MAP3K10,SHC1,LCK,JUN,GADD45A,MRAS,MAP4K1,GNG5,MAP4K2,RRAS,GRB2,MAP3K13,GNA12,GNG2,MAP3K1,RAC1,MAPK8IP3,MAPK8IP1,PIK3R3,RRAS2,IRS1,PIK3R6,FCER1G,PIK3CB,PIK3CD,MAP4K4,MAP3K3
Role of JAK2 in Hormone-like Cytokine Signaling	4.46684e-05	4.71E-01		PTPN6,JAK1,TYK2,STAT3,JAK2,SHC1,PTPN11,IRS1,PTPN1,SH2B2,IRS2,STAT1,STAT5B,SOCS5,HLTF,SIRPA
Caveolar-mediated Endocytosis Signaling	5.37032e-05	3.66E-01		B2M,FLNB,FYN,RAB5C,ITSN1,HLA-A,ITGA8,ABL1,ITGA10,ITGB7,ITGB3,DYRK3,PTPN1,CAV1,ITGB4,DNM2,PRKCA,ITGA4,ITGAD,ITGA6,CD48,FLOT1,ITGB2,ACTA2,ITGA7,PTRF
T Helper Cell Differentiation	5.37032e-05	3.66E-01		IL6ST,BCL6,IL18R1,TGFBR2,LOC100909593/RT1-DMa,LOC100909630/RT1-DMb,TGFB1,NGFR,TNFRSF1B,STAT1,STAT6,TNFRSF1A,IL6R,IFNGR2,IFNGR1,IL12RB2,STAT3,IL18,CD80,CD40,ICOS,IL10RA,IL10RB,FCER1G,CD86,CXCR5
Death Receptor Signaling	5.49541e-05	3.41E-01	-1.976	NFKBIE,MAP3K5,NFKB1,PARP9,DFFA,LIMK1,TANK,IKBKB,TNKS,NFKBIA,TNFSF12,BID,TNFSF15,CASP8,TNFRSF1B,BIRC3,FASLG,PARP14,TNFRSF1A,APAF1,ZC3HAV1,TBK1,NFKB2,XIAP,ARHGDIB,ROCK1,ACTA2,SPTAN1,CFLAR,MAP4K4,HSPB1
BMP signaling pathway	5.49541e-05	3.6E-01		RAF1,MAGED1,BMP4,SMAD5,MAPK13,NFKB1,PRKAG1,JUN,RUNX2,MAPK3,MRAS,PRKAR1B,MAP2K1,BMP1,RRAS,GRB2,SMAD6,SMAD7,NFKB2,XIAP,ZNF423,SOSTDC1,MAPK14,PRKAR2B,RRAS2,BMP7,BMP6
EGF Signaling	6.30957e-05	3.83E-01	-2.711	RAF1,JAK1,ITPR2,GRB2,MAP3K1,PIK3R5,STAT3,MAPK13,PIK3R3,FOS,SHC1,JUN,MAPK14,AKT1,MAPK3,ITPR3,PIK3R6,PIK3CB,PIK3CD,STAT1,MAP2K1,RASA1,PRKCA
Aldosterone Signaling in Epithelial Cells	6.91831e-05	2.95E-01		RAF1,CRYAB,PLCB2,ASIC2,SGK1,DNAJC6,PIK3R5,HSPB8,DNAJB2,PIP5K1B,DNAJA1,HSPA5,SLC9A1,HSPA1L,HSP90B1,PLCE1,MAPK3,PLCB1,PLCL1,DNAJC22,MAP2K1,PRKD3,HSPB6,AHCY,PRKCA,ITPR2,SLC12A2,HSPH1,PLCL2,HSPA2,HSPA12A,PIK3R3,PRKCD,PLCG2,ITPR3,PIK3R6,DNAJC18,PLCB3,PIK3CB,NR3C2,PRKCH,PIK3CD,PIP4K2A,DNAJB5,HSPB1,PRKCB
Cdc42 Signaling	7.07946e-05	2.91E-01		B2M,RAF1,FGD3,H2-T24,H2-T22,MAP3K11,ARPC1B,HLA-A,CDC42EP5,ARPC5,LIMK2,MAPK13,CDC42EP2,IQGAP1,LIMK1,Ppp1r12b,LOC100909593/RT1-DMa,DIAPH1,JUN,ACTR3,LOC100909630/RT1-DMb,LLGL1,BAIAP2,ARPC3,RASA1,MYL12B,ITGA4,MYL12A,ACTR2,CFL1,RT1-CE14,FGD1,TNK2,APC,MYL9,FOS,WIPF1,MAPK14,EXOC4,APC2,WAS,ARPC2,ARHGEF6,FCER1G,VAV1,CDC42SE1,ARPC4,HLA-E
Bladder Cancer Signaling	7.07946e-05	3.45E-01		CDKN2A,RAF1,FGF2,MMP15,CDK4,ABL1,VEGFB,CCND1,PDGFC,FGF13,FGFR3,VEGFA,RB1,THBS1,MAPK3,MRAS,MMP11,ERBB2,MAP2K1,RASSF1,MMP19,DAPK1,RRAS,MMP10,MMP2,FGF1,CDH1,RRAS2,CDKN1A
Xenobiotic Metabolism Signaling	8.12831e-05	2.65E-01		RAF1,MAP3K11,UGT1A6,MAPK13,CHST15,MAP3K10,ALDH1L1,MAPK3,PPM1L,MRAS,CHST11,HS3ST1,PRKD3,ALDH6A1,ALDH7A1,MGST1,RRAS,GSTM3,MAP3K13,GRIP1,NFKB2,PIK3R3,PPP2R3A,PRKCD,PIK3R6,PIK3CD,PRKCH,MAP2K3,NDST1,GSTP1,GSTM5,PIK3R5,MAP3K5,NFKB1,SOD3,CUL3,GSTT2/GSTT2B,HSP90B1,UST,CHST3,CAMK1G,HS6ST2,MAP2K1,NFE2L2,ALDH5A1,PRKCA,GSTM1,MGMT,MAP3K1,CHST12,PPP2R5A,ESD,SULT2B1,AHRR,CHST1,MAPK14,RRAS2,CAT,IL1B,MAP3K8,PIK3C…
IL-12 Signaling and Production in Macrophages	8.12831e-05	3.04E-01		PIK3R5,ALOX12,MAPK13,NFKB1,SPI1,IKBKB,LYZ,JUN,AKT1,TGFB1,MAPK3,TGFB2,S100A8,STAT1,MAP2K1,PRKD3,PRKCA,STAT6,ALOX15,MYD88,IL12RB2,IFNGR1,NFKB2,PIK3R3,TLR2,TLR4,FOS,IL18,MAPK14,CD40,PRKCD,PIK3R6,TGFB3,MAP3K8,PIK3CB,PRKCH,PIK3CD,IRF8,CLU,APOD,PRKCB
TNFR2 Signaling	9.54993e-05	4.83E-01	-2.496	NFKBIE,MAP3K1,TBK1,NFKB2,NFKB1,XIAP,TANK,IKBKB,FOS,NFKBIA,JUN,TNFRSF1B,BIRC3,TRAF1
Wnt/β-catenin Signaling	9.77237e-05	2.87E-01	0.000	CDKN2A,FZD10,FZD3,SOX10,TGFBR3,SOX12,LRP6,Ubb,CCND1,SOX2,TGFBR2,JUN,AKT1,WNT7A,TGFB1,CDH3,DKK3,RARA,PPM1L,TGFB2,SMO,MAP4K1,FZD2,SOX4,AXIN2,GJA1,WNT9A,WNT2B,HDAC1,FZD9,APC,PPP2R5A,CDH2,CDH1,FZD4,SOX6,APC2,PPP2R3A,GNAO1,TLE3,TGFB3,FZD6,BTRC,SOX8,DVL3,SFRP1,TCF7L2,FZD7
CDK5 Signaling	0.000102329	3.24E-01	0.707	RAF1,ATP,ABL1,MAPK13,NGF,PRKAG1,LAMC1,ADCY5,NGFR,MAPK3,PPM1L,PRKAR1B,MRAS,PPP1CA,MAP2K1,LAMA5,ADCY2,RRAS,PPP1R1B,MAPK4,ITGA6,ADCY6,PPP2R5A,FOSB,RRAS2,PRKAR2B,MAPK14,NTRK2,PPP2R3A,MAPT,CAPN1,ADCY1,ADCY7
NRF2-mediated Oxidative Stress Response	0.000123027	2.83E-01	-1.279	RAF1,DNAJC6,DNAJB2,SOD2,ABCC1,MAPK3,MRAS,JUND,PRKD3,MGST1,RRAS,GSTM3,PIK3R3,ACTA2,PRKCD,DNAJC18,PIK3R6,PIK3CD,PRKCH,MAP2K3,SQSTM1,ABCC4,GSTP1,EPHX1,AKR7A2,GSTM5,PIK3R5,HSPB8,MAP3K5,DNAJA1,SOD3,CUL3,GSTT2/GSTT2B,JUN,AKT1,FKBP5,MAP2K1,NFE2L2,PRKCA,GSTM1,MAP3K1,FOS,MAPK14,RRAS2,CAT,PIK3CB,AOX1,DNAJB5,PRKCB
Cellular Effects of Sildenafil (Viagra)	0.000123027	3.01E-01		MYH10,KCNN3,PLCB2,MYH6,ATP,Calm1 (includes others),PDE3A,MYH11,PDE1A,PRKAG1,Ppp1r12b,PLCE1,GPR37,ADCY5,PRKAR1B,PLCB1,PLCL1,MYL12B,GUCY1B3,MYL12A,CACNG6,ADCY2,CACNA1D,ITPR2,MYH14,ADCY6,PDE4B,PLCL2,PDE1C,MYL9,PRKAR2B,ACTA2,PLCG2,ADCY1,ITPR3,PDE1B,PLCB3,PDE5A,ADCY7,SLC4A10
Role of PKR in Interferon Induction and Antiviral Response	0.000125893	4.25E-01		TNFRSF1A,NFKBIE,APAF1,NFKB2,EIF2S1,NFKB1,RNASEL,FCGR1A,IKBKB,NFKBIA,AKT1,MAPK14,BID,MAP2K3,EIF2AK2,CASP8,STAT1
iCOS-iCOSL Signaling in T Helper Cells	0.000138038	3.12E-01	-3.657	Calm1 (includes others),CD4,NFKBIE,PIK3R5,PLEKHA3,NFKB1,NFATC1,PTEN,PTPRC,SHC1,IKBKB,LCK,LOC100909593/RT1-DMa,NFKBIA,AKT1,NFAT5,LOC100909630/RT1-DMb,PPP3R1,GRB2,ITPR2,CSK,RAC1,NFKB2,INPP5D,PIK3R3,CD80,CD40,ICOS,ITPR3,PIK3R6,FCER1G,PIK3CB,VAV1,PIK3CD,LCP2
TGF-β Signaling	0.000144544	3.33E-01	-1.633	RAF1,BMP4,SMAD5,MAPK13,TGFBR2,JUN,RUNX2,TGFB1,MAPK3,MRAS,TGFB2,MAP4K1,VDR,TFE3,MAP2K1,RRAS,GRB2,HDAC1,SMAD6,SMAD7,ZNF423,FOS,IRF7,MAPK14,RRAS2,TGFB3,BMP7,MAP2K3,PMEPA1
ERK5 Signaling	0.000151356	3.65E-01	-1.964	IL6ST,YWHAH,SGK1,YWHAB,RRAS,GNA12,RPS6KA3,CREB5,NGF,MEF2B,CTF1,FOS,AKT1,RRAS2,PTPN11,MEF2D,MRAS,MAP3K8,RPS6KA2,RPS6KA1,WNK1,MAP3K3,ELK4
Non-Small Cell Lung Cancer Signaling	0.000154882	3.52E-01	-1.342	CDKN2A,RAF1,ABL1,CDK4,PIK3R5,CCND1,RB1,STK4,AKT1,MAPK3,MRAS,ERBB2,RASSF5,MAP2K1,PRKCA,RASSF1,RRAS,GRB2,ITPR2,PIK3R3,RRAS2,ITPR3,PIK3R6,PIK3CB,PIK3CD
Huntington's Disease Signaling	0.000162181	2.64E-01		PLCB2,SGK1,CLTB,Ubb,HSPA5,MAP3K10,GNA15,CPLX2,HDAC11,MAPK3,PLCB1,RASA1,PRKD3,GNG12,DNM2,CAPN5,RGD1305743,CAPN6,GNG2,PSME2,DNM3,CREB5,GNG10,PIK3R3,CAPN1,CLTA,PRKCD,PENK,PIK3R6,PSME4,PLCB3,PIK3CD,PRKCH,CAPN2,SNCA,PIK3R5,CASP4,RCOR2,NGF,HSPA1L,SHC1,AKT1,JUN,IGF1,CASP1,IGF1R,GNG5,CASP8,PRKCA,HDAC9,GRB2,SH3GL3,GLS,HDAC1,APAF1,HIP1,HSPA2,CAPNS1,HAP1,PIK3CB,NCOR2,PRKCB
Aryl Hydrocarbon Receptor Signaling	0.000165959	2.95E-01	-0.928	CDKN2A,NFIX,GSTM5,TP73,CDK4,RBL1,NFKB1,CCND1,GSTT2/GSTT2B,RB1,HSP90B1,ALDH1L1,JUN,CCND3,TGFB1,RARA,MAPK3,NEDD8,TGFB2,NFE2L2,FASLG,ALDH5A1,ALDH6A1,CHEK2,ALDH7A1,GSTM1,MGST1,GSTM3,APAF1,NFKB2,AHRR,FOS,NFIA,CDKN1A,TGFB3,IL1B,NFIB,NCOR2,CDKN1B,GSTP1,HSPB1
Synaptic Long Term Potentiation	0.000169824	3.02E-01		RAP1B,RAF1,PLCB2,ATP,Calm1 (includes others),PPP1R1A,PRKAG1,GRINA,PLCE1,GNA15,MAPK3,PPP3R1,MRAS,PRKAR1B,PLCB1,PLCL1,PPP1CA,MAP2K1,PRKD3,PRKCA,GRIN3B,RRAS,GRM8,ITPR2,GRIA2,PLCL2,CREB5,RAP1A,RRAS2,PRKAR2B,PRKCD,PLCG2,ADCY1,ITPR3,PLCB3,PRKCH,RPS6KA1,PRKCB
IL-9 Signaling	0.000190546	4.41E-01	-1.807	JAK1,PIK3R5,BCL3,STAT3,NFKB2,NFKB1,PIK3R3,IRS1,PIK3R6,PIK3CD,IRS2,PIK3CB,STAT5B,STAT1,JAK3
Neurotrophin/TRK Signaling	0.000199526	3.47E-01	-3.266	RAF1,PIK3R5,MAP3K5,NGF,SHC1,AKT1,JUN,MAPK3,NGFR,MRAS,MAP2K1,GRB2,RRAS,CREB5,PIK3R3,FOS,NTRK2,RRAS2,PTPN11,SPRY2,PIK3R6,PIK3CB,MAP2K3,PIK3CD,RPS6KA1
FcγRIIB Signaling in B Lymphocytes	0.000204174	4E-01	-2.357	CD79B,GRB2,RRAS,PIK3R5,INPP5D,PIK3R3,BTK,SHC1,AKT1,RRAS2,PLCG2,SYK,MRAS,PIK3R6,LYN,PIK3CB,PIK3CD,DOK1
Nitric Oxide Signaling in the Cardiovascular System	0.000218776	3.09E-01	0.174	Calm1 (includes others),PIK3R5,VEGFB,PDE1A,PDGFC,PRKAG1,VEGFA,HSP90B1,AKT1,MAPK3,PRKAR1B,CAV1,PRKAA1,MAP2K1,PRKD3,GUCY1B3,PRKCA,CACNA1D,ITPR2,FLT4,ATP2A3,PDE1C,PIK3R3,PRKAR2B,PRKCD,ITPR3,PDE1B,PIK3R6,PDE5A,PIK3CB,PRKCH,PIK3CD,KDR,PRKCB
Neuregulin Signaling	0.000218776	3.23E-01	-1.569	RAF1,ADAM17,BTC,PTEN,NRG1,SHC1,HSP90B1,AKT1,MAPK3,ERBB4,MRAS,ERBB2,STAT5B,MAP2K1,PRKD3,PRKCA,ITGA4,RRAS,GRB2,ERBB3,RPS6,PIK3R3,RRAS2,PTPN11,PRKCD,PLCG2,PRKCH,CDKN1B,PSEN1,PRKCB
TNFR1 Signaling	0.000223872	3.88E-01	-2.524	MAP4K2,PAK6,TNFRSF1A,NFKBIE,MAP3K1,APAF1,NFKB2,NFKB1,XIAP,TANK,FOS,IKBKB,JUN,MADD,NFKBIA,Pak2,BID,CASP8,BIRC3
Acute Phase Response Signaling	0.000234423	2.83E-01	-4.117	IL6ST,RAF1,FN1,NFKBIE,MAPK13,MAP3K5,JAK2,NFKB1,RBP1,IKBKB,SHC1,SOD2,NFKBIA,AKT1,JUN,MAPK3,NGFR,MRAS,TNFRSF1B,MAP2K1,TTR,TNFRSF1A,RRAS,GRB2,MYD88,MAP3K1,IL6R,STAT3,IL1R1,NFKB2,IL33,PIK3R3,FOS,IL18,MAPK14,RRAS2,TF,PTPN11,IL1RN,IL1B,PIK3CB,MAP2K3,PIK3CD,SOCS5,A2M
Renal Cell Carcinoma Signaling	0.000251189	3.42E-01	-2.683	RAF1,PIK3R5,Ubb,HIF1A,VEGFA,AKT1,JUN,TGFB1,MAPK3,MRAS,MAP2K1,PAK6,RRAS,GRB2,RAC1,RAP1A,PDGFB,PIK3R3,FOS,RRAS2,PTPN11,Pak2,PIK3R6,PIK3CB,PIK3CD
UVC-Induced MAPK Signaling	0.00025704	4.05E-01	-2.668	RAF1,RRAS,MAPK13,FOS,JUN,MAPK14,RRAS2,SMPD4,MAPK3,PRKCD,MRAS,PRKCH,MAP2K1,PRKD3,SMPD3,PRKCA,PRKCB
p53 Signaling	0.000269153	3.19E-01	1.225	CDKN2A,GADD45B,TP73,PLAGL1,CDK4,PIK3R5,HIF1A,CCND1,PTEN,CCNG1,RB1,JUN,BBC3,AKT1,GADD45A,THBS1,PPP1R13B,BAI1,CHEK2,HDAC9,HDAC1,APAF1,PIK3R3,MDM4,MAPK14,CDKN1A,PIK3R6,PIK3CB,PIK3CD,DRAM1
Glucocorticoid Receptor Signaling	0.000275423	2.55E-01		RAF1,JAK1,YWHAH,PRKAB1,SGK1,PBX1,SMARCD2,GTF2E2,MAPK13,HSPA5,FCGR1A,TGFBR2,IKBKB,TGFB1,BAG1,MAPK3,PPP3R1,PRKAA1,MRAS,TAF9,SELE,RRAS,RAC1,STAT3,PIK3R3,IL1RN,TGFB3,PIK3R6,PIK3CD,NR3C2,POU2F2,NFKBIE,PIK3R5,JAK2,CCL5,NFKB1,HSPA1L,PRKAG1,NFATC1,SHC1,HSP90B1,NFKBIA,JUN,AKT1,NFAT5,ANXA1,TGFB2,CEBPA,PRKAA2,FKBP5,STAT5B,STAT1,MAP2K1,GRB2,MAP3K1,HSPA2,FOS,RRAS2,MAPK14,CDKN1A,IL1B,PIK3CB,NCOR2,PLAU,JAK3,A2M…
Neuropathic Pain Signaling In Dorsal Horn Neurons	0.000295121	3.11E-01	-1.061	KCNN3,PLCB2,PIK3R5,PRKAG1,GRINA,PLCE1,GPR37,MAPK3,PRKAR1B,CAMK1G,PLCB1,PLCL1,PRKD3,PRKCA,GRIN3B,GRM8,ITPR2,GRIA2,PLCL2,PIK3R3,FOS,NTRK2,PRKAR2B,PLCG2,PRKCD,ITPR3,PIK3R6,PLCB3,PIK3CB,PRKCH,PIK3CD,PRKCB
VDR/RXR Activation	0.000316228	3.33E-01	-1.147	SERPINB1,IL1RL1,PDGFA,CCL5,HES1,CXCL10,CASR,GADD45A,RUNX2,TGFB2,CEBPA,VDR,SEMA3B,PRKD3,PRKCA,SPP1,THBD,KLF4,CAMP,FOXO1,PRKCD,CDKN1A,PRKCH,NCOR2,CDKN1B,PRKCB
Synaptic Long Term Depression	0.000323594	2.87E-01	-0.781	RAF1,PLCB2,GRID2,PLA2G7,PLCE1,LCAT,IGF1,GNA15,MAPK3,PPM1L,PLA2G5,IGF1R,MRAS,PLCB1,PLCL1,MAP2K1,PRKD3,GUCY1B3,PRKCA,RRAS,GRM8,ITPR2,GNA12,GRIA2,PLCL2,PPP2R5A,GNAI2,PLA2G4A,RRAS2,PPP2R3A,NPR1,PRKCD,PLCG2,GNAO1,PLA2G4B,ITPR3,LYN,PLCB3,PRKCH,NPR2,PRKCB
Role of JAK family kinases in IL-6-type Cytokine Signaling	0.000323594	4.8E-01		IL6ST,JAK1,MAPK14,PTPN11,MAPK3,IL6R,TYK2,STAT3,MAPK13,JAK2,STAT1,STAT5B
Agrin Interactions at Neuromuscular Junction	0.000331131	3.43E-01		RAC2,PAK6,RRAS,ITGA6,RAC1,ERBB3,ITGB3,LAMC1,NRG1,ITGB2,RRAS2,JUN,ACTA2,ERBB4,MAPK3,Pak2,ARHGEF6,UTRN,MRAS,DAG1,ERBB2,AGRN,CTTN,ITGA4
IL-17A Signaling in Airway Cells	0.000331131	3.48E-01		JAK1,NFKBIE,TYK2,PIK3R5,IL17RC,NFKB2,STAT3,MAPK13,JAK2,NFKB1,IL17RA,PTEN,PIK3R3,IKBKB,MAPK14,AKT1,NFKBIA,MAPK3,PIK3R6,PIK3CB,PIK3CD,JAK3,MAP2K1
Regulation of eIF4 and p70S6K Signaling	0.000346737	2.84E-01	-2.683	RAF1,RPS27,RPS18,PIK3R5,RPS8,MAPK13,EIF2S1,RPS7,SHC1,AKT1,RPS20,MAPK3,RPS9,MKNK1,PPM1L,MRAS,MAP2K1,RPS24,ITGA4,RRAS,GRB2,RPS19,RPS21,PPP2R5A,RPS12,RPS6,PIK3R3,EIF2S2,MAPK14,RRAS2,PPP2R3A,IRS1,AGO3,RPS27L,PIK3R6,RPS27A,RPS4Y2,RPS15A,PIK3CB,RPS25,PIK3CD,RPS14
IL-10 Signaling	0.000416869	3.38E-01		CCR5,JAK1,IL1RL1,FCGR2A,NFKBIE,TYK2,NFKB2,STAT3,MAPK13,IL1R1,NFKB1,IL33,IKBKB,FOS,IL18,MAPK14,JUN,NFKBIA,IL1RN,IL10RA,IL10RB,IL1B,MAP2K3,MAP4K4
PCP pathway	0.00042658	3.49E-01	-0.447	FZD10,PFN1,FZD3,WNT9A,WNT2B,RAC1,FZD9,ROCK2,ROCK1,FZD4,JUN,WNT7A,SDC2,RHOA,SMO,FZD6,JUND,DVL3,PRICKLE1,FZD2,FZD7,HSPB1
Sperm Motility	0.000436516	2.91E-01	-1.029	PLCB2,ATP,Calm1 (includes others),TWF1,MAP3K11,PTK2B,PDE1A,PLA2G7,PRKAG1,PLCE1,LCAT,PLA2G5,MRAS,PRKAR1B,PLCB1,CNGB3,PLCL1,PRKD3,GUCY1B3,PRKCA,SLC16A10,ITPR2,SLC12A2,PLCL2,PDE4B,PDE1C,PLA2G4A,PRKAR2B,NPR1,PRKCD,PLCG2,PLA2G4B,ITPR3,PDE1B,PLCB3,PRKCH,PRKCB
Type I Diabetes Mellitus Signaling	0.000489779	3E-01	-4.315	JAK1,HLA-A,NFKBIE,JAK2,MAP3K5,MAPK13,NFKB1,IKBKB,LOC100909593/RT1-DMa,NFKBIA,LOC100909630/RT1-DMb,NGFR,BID,CASP8,STAT1,TNFRSF1B,FASLG,TNFRSF1A,MYD88,APAF1,IFNGR2,IFNGR1,IL1R1,NFKB2,MAPK14,CD80,FCER1G,CD86,IL1B,MAP2K3,SOCS5,HLA-E,CPE
CD27 Signaling in Lymphocytes	0.000549541	3.65E-01		MAP3K11,NFKBIE,MAP3K13,MAP3K1,APAF1,MAP3K5,NFKB2,NFKB1,FOS,IKBKB,MAP3K10,NFKBIA,JUN,BID,MAP2K3,MAP3K8,CASP8,MAP3K3,MAP2K1
Cell Cycle: G1/S Checkpoint Regulation	0.000549541	3.44E-01	-0.943	CDKN2A,RPL11,HDAC9,HDAC1,ABL1,CDK4,RBL1,CCND1,NRG1,E2F6,RB1,CCND3,FOXO1,TGFB1,HDAC11,CDKN1A,TGFB3,TGFB2,RPL5,BTRC,CDKN1B,CDC25A
Antioxidant Action of Vitamin C	0.000588844	3.06E-01	2.646	PLCB2,PLD2,NFKBIE,JAK2,MAPK13,NFKB1,PLA2G7,GLRX,IKBKB,SLC23A2,PLCE1,NFKBIA,LCAT,CSF2RA,MAPK3,PLA2G5,PLCB1,PLCL1,STAT5B,PLD3,PLCL2,NFKB2,PLD1,PLD4,PLA2G4A,CSF2RB,MAPK14,PLCG2,PLA2G4B,PLCB3
Antiproliferative Role of Somatostatin Receptor 2	0.000691831	3.38E-01	-1.698	RAP1B,PTPN6,RRAS,GNG2,PIK3R5,GNG10,PIK3R3,RRAS2,PTPN11,MAPK3,NPR1,CDKN1A,MRAS,PIK3R6,PIK3CB,PIK3CD,CDKN1B,GNG5,MAP2K1,NPR2,GNG12,GUCY1B3
Prostate Cancer Signaling	0.000707946	3.14E-01		RAF1,NFKBIE,ABL1,PIK3R5,NFKB1,CCND1,PTEN,RB1,HSP90B1,AKT1,NFKBIA,MAPK3,MRAS,MAP2K1,RRAS,GRB2,NFKB2,CREB5,PIK3R3,RRAS2,FOXO1,CDKN1A,PIK3R6,PIK3CD,PIK3CB,CDKN1B,GSTP1
Altered T Cell and B Cell Signaling in Rheumatoid Arthritis	0.000707946	3.14E-01		LTB,NFKB1,TLR10,LOC100909593/RT1-DMa,LOC100909630/RT1-DMb,TGFB1,TLR1,TLR7,FASLG,TNFSF13B,SPP1,CD79B,NFKB2,TLR9,TLR2,IL33,TLR4,IL18,CD80,CD40,CSF1,IL1RN,TNFSF13,TLR6,FCER1G,IL1B,CD86
FGF Signaling	0.000707946	3.14E-01	-2.117	RAF1,FGF2,PIK3R5,MAP3K5,MAPK13,FGF13,FGFR3,AKT1,MAPK3,MAPKAPK2,MAP2K1,PRKCA,PTPN6,GRB2,MAP3K1,RAC1,FGFR2,STAT3,CREB5,FGF1,PIK3R3,MAPK14,PTPN11,PIK3R6,MAP2K3,PIK3CB,PIK3CD
Myc Mediated Apoptosis Signaling	0.000724436	3.51E-01		CDKN2A,YWHAH,YWHAB,GRB2,RRAS,APAF1,PIK3R5,PIK3R3,SHC1,RRAS2,AKT1,IGF1,MRAS,IGF1R,PIK3R6,BID,PIK3CB,PIK3CD,CASP8,FASLG
Dopamine-DARPP32 Feedback in cAMP Signaling	0.000776247	2.67E-01	-1.151	PLCB2,ATP,Calm1 (includes others),PRKAG1,GRINA,PLCE1,ADCY5,PPP3R1,PPM1L,PRKAR1B,PLCB1,PPP1CA,PLCL1,PRKD3,GUCY1B3,PRKCA,CALY,KCNJ12,GRIN3B,ADCY2,CACNA1D,ATF1,ITPR2,PPP1R1B,ADCY6,ATP2A3,PAWR,PLCL2,CREB5,PPP2R5A,GNAI2,PRKAR2B,KCNJ10,PPP2R3A,PRKCD,PLCG2,KCNJ1,CREM,KCNJ9,ADCY1,ITPR3,PLCB3,PRKCH,ADCY7,CAMKK2,PRKCB
Endometrial Cancer Signaling	0.000933254	3.52E-01		RAF1,GRB2,RRAS,PIK3R5,CCND1,PTEN,PIK3R3,CDH1,CTNNA2,RRAS2,AKT1,APC2,MAPK3,MRAS,PIK3R6,PIK3CB,PIK3CD,ERBB2,MAP2K1
Hepatic Cholestasis	0.00102329	2.64E-01		ABCG5,ATP,IL1RL1,CNTF,NFKBIE,NFKB1,PRKAG1,SLCO1C1,IKBKB,JUN,NFKBIA,ADCY5,TGFB1,RARA,ABCC1,NGFR,TGFB2,PRKAR1B,TNFRSF1B,PRKD3,PRKCA,MAP4K2,ADCY2,TNFRSF1A,MYD88,ADCY6,SLCO1A2,IL1R1,NFKB2,IRAK3,IL33,TLR4,LY96,IL18,PRKAR2B,SLCO3A1,IL1RN,SREBF1,PRKCD,ADCY1,TGFB3,IL1B,PRKCH,ADCY7,IRAK4,PRKCB
γ-linolenate Biosynthesis II (Animals)	0.00109648	4.76E-01		ACSL3,ATP,ACSBG1,ACSL6,ACSL5,FADS2,ACSL4,CYB5A,ACSL1,FADS1
Factors Promoting Cardiogenesis in Vertebrates	0.00125893	3.03E-01		FZD10,BMP4,FZD3,TGFBR3,LRP6,SMAD5,TGFBR2,TGFB1,TGFB2,SMO,FZD2,PRKD3,BMP1,PRKCA,FZD9,APC,MAPK14,FZD4,PRKCD,FZD6,TGFB3,PRKCH,BMP7,BMP6,TCF7L2,PRKCB,FZD7
Mitochondrial L-carnitine Shuttle Pathway	0.00125893	5E-01		ACSL3,ACSBG1,CPT1A,ACSL6,ACSL5,CPT2,ACSL4,CPT1C,ACSL1
cAMP-mediated signaling	0.00131826	2.51E-01	0.143	ENPP6,RAF1,ADRBK1,PDE3A,HTR1B,ADCY5,PPP3R1,MAPK3,CNR2,RGS10,RGS14,PKIA,PDE10A,GRM8,SSTR3,PDE4B,STAT3,CREB5,RAP1A,PDE1C,PDE8A,S1PR3,AKAP13,NPR3,RAP1GAP,PDE1B,GNAO1,CREM,RPS6KA1,AKAP12,GPR17,Calm1 (includes others),ATP,RGS18,DUSP6,PDE1A,AKAP2,LAMTOR3,CXCR2,CAMK1G,PRKAR1B,CNGB3,HCAR2,MAP2K1,PTGER4,ADCY2,PTGIR,ADCY6,GNAI2,GABBR2,PRKAR2B,ADCY1,S1PR1,PDE5A,ADCY7
Agranulocyte Adhesion and Diapedesis	0.00131826	2.61E-01		MYH10,MYH6,FN1,MMP15,CCL24,CCL22,MYH11,CCL5,ITGB7,CXCL10,ICAM2,CXCR2,Ccl2,EZR,MMP11,CLDN9,ITGA4,MMP19,SELE,C5AR1,TNFRSF1A,CXCR4,MYH14,CKLF,ITGA6,MMP10,MMP2,IL1R1,SELPLG,GNAI2,IL33,MYL9,ITGB2,CXCL16,IL18,Glycam1,ACTA2,IL1RN,CLDN1,PECAM1,IL1B,CLDN14,CX3CL1,CLDN3,Ccl7,MSN
Calcium Signaling	0.00131826	2.61E-01	-0.756	RAP2B,RAP1B,MYH10,MYH6,Calm1 (includes others),ATP,ATP2B1,TNNC1,CHRNB1,Tpm1,MYH11,Tpm2,NFATC1,PRKAG1,SLC8B1,GRINA,NFAT5,PPP3R1,MAPK3,HDAC11,PRKAR1B,CAMK1G,GRIK1,Tpm3,HDAC9,GRIN3B,CHRNA4,LETM1,ATP2C1,ITPR2,MYH14,HDAC1,GRIA2,ATP2A3,SLC8A2,CREB5,RAP1A,ATP2B2,MEF2B,MYL9,PRKAR2B,ACTA2,ATP2B3,MEF2D,ITPR3,CAMKK2
Glutamate Receptor Signaling	0.00144544	3.28E-01	2.714	SLC17A8,GRIN3B,Calm1 (includes others),GRM8,GRID2,GLS,GNG2,GRIK3,GRIA2,SLC1A3,SLC1A1,GRIP1,GRINA,GRIK5,GRIK4,GLUL,SLC1A2,HOMER1,GRIK2,GNG5,GRIK1
Induction of Apoptosis by HIV1	0.00147911	3.33E-01	-1.789	TNFRSF1A,CXCR4,NFKBIE,APAF1,MAP3K5,NFKB2,NFKB1,DFFA,XIAP,IKBKB,NFKBIA,BBC3,NGFR,BID,SLC25A10,CASP8,TNFRSF1B,BIRC3,FASLG,TRAF1
Role of IL-17A in Arthritis	0.00151356	3.39E-01		NFKBIE,PIK3R5,IL17RC,MAPK13,CCL5,NFKB2,NFKB1,IL17RA,PIK3R3,NFKBIA,MAPK14,MAPK3,PIK3R6,MAP2K3,PIK3CB,PIK3CD,RPS6KA1,MAPKAPK2,MAP2K1
CCR5 Signaling in Macrophages	0.00162181	3.15E-01		CCR5,Calm1 (includes others),PTK2B,CD4,GNG2,CCL5,MAPK13,GNG10,GNAI2,FOS,JUN,MAPK14,PLCG2,PRKCD,MRAS,FCER1G,PRKCH,GNG5,PRKD3,GNG12,FASLG,PRKCA,PRKCB
Cardiac β-adrenergic Signaling	0.0017378	2.72E-01	0.577	ENPP6,AKAP12,ATP,ADRBK1,PPP1R1A,PDE3A,PDE1A,PRKAG1,AKAP2,ADCY5,PPM1L,PRKAR1B,MRAS,PKIA,GNG5,PPP1CA,GNG12,ADCY2,CACNA1D,PDE10A,ADRBK2,GNG2,ADCY6,ATP2A3,SLC8A2,PDE4B,PPP2R5A,GNG10,PDE1C,PDE8A,AKAP13,PRKAR2B,PPP2R3A,ADCY1,PDE1B,PDE5A,ADCY7
Granulocyte Adhesion and Diapedesis	0.00177828	2.6E-01		IL1RL1,MMP15,CCL24,CCL22,CCL5,ITGB3,CXCL10,ICAM2,SDC2,CXCR2,NGFR,EZR,Ccl2,MMP11,CLDN9,TNFRSF1B,ITGA4,MMP19,CSF3R,SELE,C5AR1,TNFRSF1A,CXCR4,CKLF,ITGA6,MMP10,MMP2,IL1R1,SELPLG,GNAI2,IL33,ITGB2,CXCL16,IL18,IL1RN,CLDN1,PECAM1,IL1B,CLDN14,CX3CL1,CLDN3,Ccl7,HSPB1,MSN
UVB-Induced MAPK Signaling	0.00199526	3.4E-01	-3.300	RPS6KA3,PIK3R5,MAPK13,PIK3R3,FOS,AKT1,JUN,MAPK14,PRKCD,MAPK3,PIK3R6,PIK3CB,PIK3CD,PRKCH,MAP2K1,PRKD3,PRKCA,PRKCB
Mechanisms of Viral Exit from Host Cells	0.00199526	3.66E-01		SH3GL3,CHMP4B,SH3GLB1,VPS37C,SH3GL1,CHMP6,ACTA2,PRKCD,CHMP4C,XPO1,PRKCH,PDCD6IP,PRKD3,PRKCB,PRKCA
Basal Cell Carcinoma Signaling	0.0020893	3.14E-01		FZD10,STK36,BMP4,FZD3,WNT9A,WNT2B,FZD9,APC,FZD4,WNT7A,GLIS2,GLI3,APC2,SMO,FZD6,DVL3,BMP7,BMP6,FZD2,TCF7L2,BMP1,FZD7
Activation of IRF by Cytosolic Pattern Recognition Receptors	0.00234423	3.23E-01	-1.789	DHX58,NFKBIE,ZBP1,TBK1,IRF9,NFKB2,NFKB1,ADAR,ISG15,TANK,IFIH1,IKBKB,IRF7,JUN,NFKBIA,CD40,STAT2,STAT1,IFIT2,IFNAR1
TWEAK Signaling	0.00251189	3.82E-01	-0.277	NFKBIE,APAF1,NFKB2,NFKB1,XIAP,TNFRSF12A,IKBKB,NFKBIA,TNFSF12,BID,CASP8,BIRC3,TRAF1
IL-17 Signaling	0.0025704	3.1E-01		JAK1,RRAS,PIK3R5,IL17RC,JAK2,MAPK13,NFKB1,IL17RA,PIK3R3,CXCL10,MAPK14,RRAS2,AKT1,JUN,MAPK3,MRAS,PIK3R6,PIK3CB,MAP2K3,PIK3CD,MAPKAPK2,MAP2K1
April Mediated Signaling	0.0025704	3.68E-01	-2.673	NFKBIE,MAP3K1,MAPK13,NFKB2,NFKB1,NFATC1,IKBKB,FOS,NFKBIA,NFAT5,JUN,MAPK14,TNFSF13,TRAF1
Telomerase Signaling	0.00281838	2.86E-01	-2.985	RAF1,TERF2IP,ABL1,PIK3R5,ELF4,RB1,SHC1,HSP90B1,AKT1,ETS2,MAPK3,HDAC11,PPM1L,MRAS,MAP2K1,HDAC9,RRAS,GRB2,HDAC1,PPP2R5A,PIK3R3,RRAS2,PPP2R3A,CDKN1A,PIK3R6,PIK3CB,PIK3CD,ELK3
4-1BB Signaling in T Lymphocytes	0.00323594	3.87E-01	-3.162	IKBKB,JUN,MAPK14,NFKBIA,MAPK3,NFKBIE,MAPK13,MAP3K5,NFKB2,NFKB1,MAP2K1,TRAF1
IL-17A Signaling in Fibroblasts	0.00338844	3.71E-01		NFKBIE,LCN2,IL17RC,MAPK13,NFKB2,IL17RA,NFKB1,IKBKB,FOS,JUN,MAPK14,NFKBIA,MAPK3
IL-22 Signaling	0.00371535	4.17E-01	-3.162	JAK1,AKT1,MAPK14,MAPK3,TYK2,IL10RB,STAT3,MAPK13,STAT1,STAT5B
nNOS Signaling in Neurons	0.0040738	3.27E-01	0.447	CAPN5,GRIN3B,CAPN6,Calm1 (includes others),DLG2,RASD1,GRINA,PFKM,CAPNS1,PPP3R1,CAPN1,PRKCD,CAPN2,PRKCH,PRKD3,PRKCB,PRKCA
B Cell Activating Factor Signaling	0.00446684	3.5E-01	-3.317	NFKBIE,MAP3K1,MAPK13,NFKB2,NFKB1,NFATC1,IKBKB,FOS,NFKBIA,NFAT5,JUN,MAPK14,TNFSF13B,TRAF1
IL-15 Production	0.00537032	4E-01		JAK1,TWF1,MAP3K11,PTK2B,TYK2,JAK2,NFKB2,STAT1,NFKB1,JAK3
IL-17A Signaling in Gastric Cells	0.00537032	4E-01		CXCL10,FOS,JUN,MAPK14,MAPK3,IL17RC,MAPK13,CCL5,IL17RA,NFKB1
D-myo-inositol (1,3,4)-trisphosphate Biosynthesis	0.00537032	4E-01		SYNJ2,ATP,IPMK,INPP5J,SYNJ1,ITPKB,INPP5B,INPPL1,INPP5D,PTEN
Melatonin Signaling	0.00537032	2.93E-01	-1.706	RAF1,PLCB2,Calm1 (includes others),PLCL2,PRKAG1,GNAI2,PRKAR2B,PLCE1,MAPK3,PRKCD,PLCG2,GNAO1,PRKAR1B,PLCB3,PLCB1,MAP2K3,PRKCH,PLCL1,MAP2K1,PRKD3,PRKCA,PRKCB
Inhibition of Angiogenesis by TSP1	0.00588844	3.51E-01	-0.632	FYN,MAPK13,VEGFA,TGFBR2,CD47,AKT1,JUN,MAPK14,SDC2,TGFB1,THBS1,KDR,GUCY1B3
Estrogen-Dependent Breast Cancer Signaling	0.00676083	3.02E-01	-2.982	RRAS,PIK3R5,NFKB2,NFKB1,CREB5,CCND1,PIK3R3,FOS,AKT1,JUN,RRAS2,IGF1,MAPK3,MRAS,IGF1R,PIK3R6,PIK3CB,PIK3CD,STAT5B
Communication between Innate and Adaptive Immune Cells	0.00676083	2.78E-01		B2M,HLA-A,CD4,CD83,CCL5,CD8B,CXCL10,TLR10,TLR1,TLR7,TNFSF13B,TLR9,TLR2,IL33,TLR4,IL18,CD80,CD40,IL1RN,TNFSF13,TLR6,FCER1G,CD86,IL1B,HLA-E
Inhibition of Matrix Metalloproteases	0.00758578	3.42E-01		TIMP3,ADAM17,RECK,MMP15,MMP10,MMP2,SDC2,THBS2,ADAM10,MMP11,A2M,TIMP2,MMP19
Cyclins and Cell Cycle Regulation	0.00758578	2.86E-01	0.000	CDKN2A,HDAC9,RAF1,WEE1,HDAC1,ABL1,CDK4,CCND1,PPP2R5A,RB1,E2F6,CCND3,TGFB1,PPP2R3A,HDAC11,CDKN1A,PPM1L,TGFB3,TGFB2,BTRC,CDKN1B,CDC25A
MIF-mediated Glucocorticoid Regulation	0.00758578	3.53E-01	-1.732	TLR4,PLA2G4A,LY96,MIF,NFKBIA,MAPK3,NFKBIE,PLA2G4B,PLA2G5,CD74,NFKB2,NFKB1
Role of MAPK Signaling in the Pathogenesis of Influenza	0.00891251	2.9E-01		RAF1,RRAS,CCL5,MAPK13,MAP3K5,PLA2G7,RABGEF1,CXCL10,PLA2G4A,RRAS2,MAPK14,AKT1,LCAT,MAPK3,PLA2G4B,PLA2G5,MRAS,MAP2K3,MAP2K1,PRKCA
MIF Regulation of Innate Immunity	0.00912011	3.26E-01	-2.138	MIF,NFKBIE,CD74,NFKB2,NFKB1,PLA2G4A,TLR4,FOS,LY96,NFKBIA,JUN,MAPK3,PLA2G5,PLA2G4B
Pyridoxal 5'-phosphate Salvage Pathway	0.00954993	2.84E-01		CDK18,DAPK1,ATP,SGK1,CDK4,LIMK2,PKN1,LIMK1,PRKX,PIM1,Pak2,MAPK3,PRKCD,PRKAA2,PRKAA1,MAP3K8,MAP2K3,PRKCH,EIF2AK2,HIPK1,MAP2K1
AMPK Signaling	0.00977237	2.48E-01	-1.569	PRKAB1,CHRNB1,PIK3R5,SMARCD2,MAPK13,PRKAG1,AK1,AKT1,PPM1L,TSC2,MRAS,PRKAA1,PRKAA2,PRKAR1B,IRS2,CPT1C,CPT1A,ACACB,CHRNA4,PFKP,PPP2R5A,PFKFB2,PFKM,PIK3R3,PRKAR2B,MAPK14,PFKFB4,PPP2R3A,IRS1,PIK3R6,CPT2,PIK3CB,MAP2K3,PIK3CD,AK2,HLTF
Amyloid Processing	0.01	3.08E-01	-0.333	CAPN5,CAPN6,BACE1,MAPK13,PRKAG1,CAPNS1,AKT1,MAPK14,PRKAR2B,CAPN1,APH1A,MAPT,MAPK3,PRKAR1B,CAPN2,PSEN1
Fatty Acid Activation	0.0109648	4.38E-01		ACSL3,ATP,ACSBG1,ACSL6,ACSL5,ACSL4,ACSL1
Role of IL-17F in Allergic Inflammatory Airway Diseases	0.0114815	3.18E-01		RAF1,RPS6KA3,IL17RC,NFKB2,CREB5,IL17RA,NFKB1,CXCL10,IGF1,MAPK3,IL1B,RPS6KA2,RPS6KA1,MAP2K1
Stearate Biosynthesis I (Animals)	0.0114815	3.18E-01		BDH2,ACSL3,ATP,ACSL6,ELOVL1,ELOVL6,ACSBG1,ACOT2,FAM213B,DHCR24,ACSL5,ACSL4,ACOT9,ACSL1
G Protein Signaling Mediated by Tubby	0.0125893	3.33E-01		PLCB2,LCK,PLCG2,GNG2,MRAS,ABL1,PLCB1,PLCB3,JAK2,GNG5,GNG12,GNG10
D-myo-inositol (1,4,5)-Trisphosphate Biosynthesis	0.0125893	3.33E-01		PLD4,PLCB2,ATP,PLCE1,PI4K2A,PLCG2,PLCB1,PLCB3,PIP5K1B,PIP4K2A,PLCH1,PI4KB
Calcium-induced T Lymphocyte Apoptosis	0.0134896	2.84E-01	-2.500	Calm1 (includes others),ITPR2,CD4,HDAC1,ATP2A3,LOC100909593/RT1-DMa,LCK,LOC100909630/RT1-DMb,MEF2D,PPP3R1,PRKCD,ITPR3,FCER1G,CAPN2,PRKCH,PRKD3,PRKCB,PRKCA,ORAI1
Calcium Transport I	0.0138038	4.62E-01		ATP,ATP2B3,ATP2C1,ATP2B1,ATP2A3,ATP2B2
GABA Receptor Signaling	0.0144544	2.78E-01		SLC32A1,KCNN3,AP2M1,ADCY2,ABAT,ADCY6,Ubb,AP1B1,AP2S1,GABBR2,SLC6A11,GPR37,ADCY5,ADCY1,MRAS,SLC6A1,GABARAP,ADCY7,SLC6A12,ALDH5A1
Triacylglycerol Biosynthesis	0.0147911	3.17E-01		LPPR2,DGAT2,MBOAT2,ELOVL1,Ppap2a,ELOVL6,AGPAT4,PPAPDC1B,GPAM,LPIN1,PPAP2B,DGAT1,AGPAT3
Acetate Conversion to Acetyl-CoA	0.0165959	5E-01		ACSL3,ATP,ACSS3,ACSS1,ACSL1
Small Cell Lung Cancer Signaling	0.0194984	2.7E-01		NFKBIE,ABL1,APAF1,PIK3R5,CDK4,NFKB2,NFKB1,CCND1,PTEN,PIK3R3,IKBKB,RB1,AKT1,NFKBIA,PIK3R6,BID,PIK3CB,PIK3CD,CDKN1B,TRAF1
Ethanol Degradation IV	0.0223872	3.46E-01		TYRP1,ACSL3,ATP,ACSS3,CAT,ACSS1,ACSL1,ALDH7A1,NAD+
Phospholipases	0.025704	2.74E-01		PLD2,PLCB2,PLD3,PLCL2,PLA2G7,PLCH1,PLD1,PLD4,PLA2G4A,PLCE1,LCAT,PLCG2,PLA2G4B,PLA2G5,PLCB3,PLCB1,PLCL1
Salvage Pathways of Pyrimidine Ribonucleotides	0.0263027	2.45E-01		ATP,SGK1,CDK4,LIMK2,LIMK1,AK1,PRKX,PIM1,MAPK3,PRKAA1,PRKAA2,CMPK1,HIPK1,MAP2K1,APOBEC3B,CDK18,DAPK1,APOBEC1,CMPK2,UPP1,PKN1,Pak2,PRKCD,MAP2K3,PRKCH,MAP3K8,EIF2AK2
Netrin Signaling	0.0269153	2.95E-01		RAC2,UNC5B,RAC1,NCK1,PRKAG1,NFATC1,ENAH,NFAT5,PRKAR2B,PPP3R1,PRKAR1B,DCC,ABLIM2
1D-myo-inositol Hexakisphosphate Biosynthesis II (Mammalian)	0.0288403	3.33E-01		SYNJ2,ATP,IPMK,INPP5J,SYNJ1,ITPKB,INPP5B,INPPL1,INPP5D
Thyroid Cancer Signaling	0.0295121	3E-01		CXCL10,SHC1,CDH1,NTRK2,RRAS2,RRAS,MAPK3,MRAS,NGF,CCND1,MAP2K1,TCF7L2
tRNA Splicing	0.0295121	3E-01		PDE8A,ENPP6,ATP,PDE10A,PDE3A,PDE1B,PDE5A,TRPT1,PDE4B,PDE1A,PDE1C,NAD+
Docosahexaenoic Acid (DHA) Signaling	0.0323594	2.89E-01		ALOX15,APAF1,PIK3R5,PNPLA2,PIK3R3,AKT1,FOXO1,PIK3R6,BID,IL1B,PIK3CB,PIK3CD,BCL2A1
Superoxide Radicals Degradation	0.0323594	5E-01		TYRP1,SOD2,CAT,SOD3
Superpathway of D-myo-inositol (1,4,5)-trisphosphate Metabolism	0.0338844	3.12E-01		SYNJ2,ATP,IPMK,INPP5J,SYNJ1,ITPKB,INPP5B,INPPL1,INPP5D,PTEN
HIF1α Signaling	0.0363078	2.43E-01		MMP15,PIK3R5,VEGFB,MAPK13,HIF1A,PDGFC,LDHB,VEGFA,AKT1,JUN,MAPK3,MRAS,MMP11,MMP19,RRAS,MAPK4,MMP10,MMP2,PIK3R3,MAPK14,RRAS2,PIK3R6,PIK3CB,PIK3CD,Ldha/RGD1562690
LXR/RXR Activation	0.0363078	2.37E-01	3.411	SCD,ABCG5,ABCG4,IL1RL1,ABCG1,NFKB1,LYZ,LCAT,NGFR,LPL,S100A8,TNFRSF1B,TTR,TNFRSF1A,IL1R1,NFKB2,IL33,TLR4,LY96,IL18,TF,SREBF1,IL1RN,IL1B,NCOR2,PLTP,CLU,APOD
Tumoricidal Function of Hepatic Natural Killer Cells	0.0389045	3.33E-01	-1.633	M6PR,SERPINB9,APAF1,BID,LYVE1,CASP8,FASLG,DFFA
Estrogen-mediated S-phase Entry	0.0389045	3.33E-01	0.707	RB1,E2F6,CDKN1A,CDK4,CDKN1B,RBL1,CCND1,CDC25A
Galactose Degradation I (Leloir Pathway)	0.0389045	4.17E-01		ATP,GALT,GALE,GALK1,GALM
NAD Phosphorylation and Dephosphorylation	0.0398107	3.5E-01		ATP,NADK2,ACP2,ACP5,NADK,PXYLP1,NAD+
Oleate Biosynthesis II (Animals)	0.040738	3.75E-01		SCD,FADS2,CYB5A,Ptprt,ALDH6A1,FADS1
Parkinson's Signaling	0.040738	3.75E-01		SEPT5,MAPK14,GPR37,MAPK13,PARK2,SNCA
Dermatan Sulfate Biosynthesis (Late Stages)	0.0416869	2.86E-01		CHST1,UST,CHST3,CHST11,HS6ST2,HS3ST1,CHST12,NDST2,NDST1,CHST15,SULT2B1,DSE
Lymphotoxin β Receptor Signaling	0.042658	2.68E-01	-2.673	APAF1,PIK3R5,LTB,NFKB2,NFKB1,PIK3R3,IKBKB,NFKBIA,AKT1,MAPK3,PIK3R6,PIK3CD,PIK3CB,TNFSF14,TRAF1
MSP-RON Signaling Pathway	0.0446684	2.77E-01		PIK3R5,JAK2,TLR2,PIK3R3,CSF2RB,ITGB2,TLR4,ACTA2,CSF1,PIK3R6,PIK3CB,PIK3CD,RPS6KA2
Role of PI3K/AKT Signaling in the Pathogenesis of Influenza	0.0457088	2.58E-01		CCR5,NFKBIE,PIK3R5,CCL5,NFKB2,NFKB1,GNAI2,PIK3R3,NFKBIA,AKT1,MAPK3,PIK3R6,PIK3CB,PIK3CD,PLAC8,MAP2K1,IFNAR1
Glycolysis I	0.0457088	2.89E-01		PGK1,ENO1,ATP,PGAM1,PKM,ENO2,PFKP,BPGM,PFKM,ALDOC,NAD+
Lipid Antigen Presentation by CD1	0.0489779	3.2E-01		B2M,CD1D,AP2M1,ARF6,FCER1G,PSAP,AP1B1,AP2S1
Role of RIG1-like Receptors in Antiviral Innate Immunity	0.0489779	2.79E-01	-2.530	TANK,DHX58,IFIH1,IKBKB,IRF7,NFKBIA,NFKBIE,TBK1,NFKB2,CASP8,NFKB1,TRIM25
