# Supplementary material for: Mechanical Strain Promotes Oligodendrocyte Differentiation by Global Changes of Gene Expression
Source: Front Cell Neurosci. 2017 Apr 20;11:93. doi: 10.3389/fncel.2017.00093 (PMC5397481; doi:10.3389/fncel.2017.00093)
Supplement: Supplementary Table 3 — Diseases and Functions Annotation. [file Table3.xlsx]

## Sheet: Sheet0
© 2000-2014 QIAGEN. All rights reserved.	© 2000-2014 QIAGEN. All rights reserved.
Categories	Diseases and Functions Annotation	p-Value	Predicted Activation State	Activation z-score	Molecules	# Molecules
Amino Acid Metabolism, Post-Translational Modification, Small Molecule Biochemistry	phosphorylation of L-amino acid	4.39e-14	Decreased	-3.312	ABI1,ABL1,ADRBK1,AKT1,ANGPT1,ARRB2,AXL,BTK,CAMKK2,CD4,CD74,CD80,CDK9,CHEK2,CSF1R,CSK,DYRK2,DYRK3,EFEMP1,EHD4,EPHA7,EPHB1,EPHB2,ERBB2,ERBB3,ERBB4,FES,FGFR2,FGFR3,FGR,FLT4,FYN,HCK,HK1,IGF1,IGF1R,IKBKB,IL12RB2,IL6R,ITGB2,ITGB3,JAK1,JAK2,JAK3,KDR,KIT,LCK,LIMK1,LYN,MAP3K10,MAPK3,MAPKAPK2,MERTK,MIF,NOD2,NTRK2,PDGFA,PDGFB,PDGFC,PDGFRB,PPAP2B,PRKCA,PRKCB,PRKCD,PTK2B,PTPN6,ROR1,SBK1,SGK1,SYK,TGFBR2,THBS4,…	83
Amino Acid Metabolism, Post-Translational Modification, Small Molecule Biochemistry	phosphorylation of L-tyrosine	1.52e-13	Decreased	-2.252	ABI1,ABL1,ANGPT1,ARRB2,AXL,BTK,CAMKK2,CD4,CD74,CD80,CSF1R,CSK,DYRK2,DYRK3,EFEMP1,EHD4,EPHA7,EPHB1,EPHB2,ERBB2,ERBB3,ERBB4,FES,FGFR2,FGFR3,FGR,FLT4,FYN,HCK,HK1,IGF1,IGF1R,IL12RB2,IL6R,ITGB2,ITGB3,JAK1,JAK2,JAK3,KDR,KIT,LCK,LYN,MAPK3,MERTK,MIF,NOD2,NTRK2,PDGFA,PDGFB,PDGFC,PDGFRB,PPAP2B,PRKCA,PTK2B,PTPN6,ROR1,SYK,THBS4,TIE1,TLR4,TNFRSF14,TNK2,TWF1,TYK2,TYRO3,VEGFA,VEGFB,WEE1	69
Antimicrobial Response, Inflammatory Response	antimicrobial response	7.69e-10	Decreased	-3.847	ACE2,ADAR,ANXA3,BCL10,BCL3,BIRC3,CAMP,CARD9,CCL22,CCL5,CD40,CEBPE,CFP,CLEC5A,CLEC7A,COTL1,CXCR4,DHX58,EIF2AK2,FCER1G,FCGR1A,FGR,HCK,HLA-A,HYAL1,HYAL2,IFI44,IFIH1,IFIT2,IFNAR1,IFNGR1,IFNGR2,IKBKB,IRF7,IRF8,JAK1,LCN2,LYST,LYZ,MAPKAPK2,MX1,Mx1/Mx2,MYD88,MYO1F,NCF1,Nlrp1a,NLRX1,NOD1,NOD2,OAS1,Oas1b,OAS2,OAS3,Oasl2,PFDN6,PLAC8,PLD1,PYCARD,RBPJ,RNASEL,RPL39,RPS15A,SERPINB9,SLC11A1,SPN,SPRY2,STAT1,SYK,T…	80
Behavior	behavior	1.96e-21		0.1	ABAT,ABCA2,ABCD1,ABHD12,ABR,ACACB,ACE,ACSS1,ADAM10,ADAM11,ADCY1,ADCY5,ADCY7,ADM,ADRBK1,ADRBK2,AFG3L2,AMPH,APBA1,APBA2,APBB1,APC,APLN,APOD,APRT,ARC,ARHGEF9,ARID5B,ARL6IP5,ARNTL,ARRB2,ARSA,ASL,ATP,ATP13A2,ATP1A3,ATP1B2,ATP2B2,B2M,B3GAT1,BACE1,BAG1,BAMBI,BBS1,BCAT2,BIN1,BMP4,C1QA,CACNB4,CALCB,CAMKK2,CAPNS1,CASP1,CASR,CAV1,CCDC80,Ccl2,CCND1,CCND3,CCR5,CD47,CDH11,CDKN1A,CDKN1B,Cdkn1c,CDO1,CEBPA,CERS1,…	352
Behavior	cognition	3.83e-14		1.314	ADAM10,ADAM11,ADCY1,ADCY5,AKT1,AMPH,APBB1,APOD,ARC,ARHGEF9,ARL6IP5,ARSA,ATP13A2,ATP1A3,B3GAT1,BACE1,C1QA,CAMKK2,CAPNS1,CASP1,CCR5,CD47,CEBPA,CERS1,CHRNA4,CLN3,CNTF,CPLX2,CPT1C,CREM,CRTC1,CSK,CUX2,CYBB,CYFIP1,CYP46A1,DCDC2,DFFA,DTNBP1,EIF2AK2,EPHB2,FA2H,FAM107A,FOS,FOSB,FYN,FZD9,GABBR2,GALNS,GJA1,GM2A,GPR37L1,GRIA2,GRID2,GRIK1,GRN,GUSB,HES5,HIF1A,HOMER1,HTR1B,HTR2C,IGF1,IL18,IL1B,IL1R1,IL1RN,INPPL…	161
Behavior	learning	2.3e-12		0.618	ADAM10,ADAM11,ADCY1,ADCY5,AMPH,APBB1,APOD,ARC,ARHGEF9,ARL6IP5,ARSA,ATP13A2,ATP1A3,B3GAT1,BACE1,C1QA,CAMKK2,CAPNS1,CASP1,CCR5,CD47,CEBPA,CERS1,CLN3,CPLX2,CPT1C,CREM,CRTC1,CSK,CYBB,CYP46A1,DCDC2,DFFA,DTNBP1,EIF2AK2,EPHB2,FA2H,FOS,FYN,FZD9,GABBR2,GALNS,GJA1,GM2A,GPR37L1,GRIA2,GRID2,GRIK1,GRN,GUSB,HES5,HIF1A,HOMER1,HTR1B,HTR2C,IGF1,IL18,IL1B,IL1R1,IL1RN,INPPL1,ITGA8,ITM2B,ITPR3,JUN,KALRN,KCNAB2,KIT,L…	147
Behavior	spatial learning	1.58e-10		1.557	ADAM11,ADCY1,AMPH,APBB1,APOD,ARC,ARHGEF9,ARSA,ATP13A2,ATP1A3,B3GAT1,BACE1,CAMKK2,CCR5,CPLX2,CPT1C,CYBB,CYP46A1,DCDC2,DFFA,EPHB2,FA2H,FOS,FYN,FZD9,GRIK1,GRN,GUSB,HIF1A,HTR1B,HTR2C,ITGA8,KCNAB2,KIT,LIMK1,LRPAP1,NCAM1,NCDN,NCF1,NDN,NDRG4,NGF,NGFR,NLGN3,NREP,NTAN1,NTRK2,PARK2,PDE1B,PLAU,PLCB1,PPP1R1B,PSEN1,PTPRF,RGS14,RIC8A,SEPP1,SEPT5,SEZ6,SGK1,SHANK2,SLC24A2,SYNGAP1,SYNPO,TIMP3,TNFRSF1A,TSC2,TTR,WA…	69
Cancer	Cancer	1e-41		0.928	A2M,ABAT,ABCA2,ABCA5,ABCA7,ABCB6,ABCB7,ABCC1,ABCC4,ABCC5,ABCC8,ABCG1,ABCG5,ABHD12,ABHD14B,ABHD16A,ABI3,ABL1,ABLIM2,ABR,ABTB2,ACACB,ACAD11,ACAP3,ACE,ACE2,ACOT2,ACP2,ACP5,ACSBG1,ACSL3,ACSL4,ACSL5,ACSL6,ACSM5,ACSS1,ACSS3,ACTA2,ACTN1,ACTN2,ACTN4,ACTR3,ACVRL1,ADA,ADAM10,ADAM15,ADAM17,ADAM19,ADAM23,ADAMTS1,ADAMTS12,ADAMTS5,ADAMTS9,ADAMTSL3,ADAP1,ADAR,ADARB2,ADCK4,ADCY1,ADCY2,ADCY5,ADCY6,ADCY7,ADCYAP1R1…	2117
Cancer	solid tumor	8.2e-36		0.516	A2M,ABAT,ABCA2,ABCA5,ABCA7,ABCB6,ABCB7,ABCC1,ABCC10,ABCC4,ABCC8,ABCG1,ABCG5,ABHD12,ABHD14B,ABHD16A,ABI3,ABL1,ABLIM2,ABR,ABTB2,ACACB,ACAP3,ACE,ACE2,ACOT2,ACP2,ACP5,ACSBG1,ACSL3,ACSL4,ACSL5,ACSL6,ACSM5,ACSS1,ACSS3,ACTA2,ACTN1,ACTN2,ACTN4,ACTR3,ACVRL1,ADA,ADAM10,ADAM15,ADAM17,ADAM19,ADAM23,ADAMTS1,ADAMTS12,ADAMTS5,ADAMTS9,ADAMTSL3,ADAP1,ADAR,ADARB2,ADCK4,ADCY1,ADCY2,ADCY5,ADCY6,ADCY7,ADCYAP1R1,ADM,A…	1916
Cancer	malignant solid tumor	1.37e-34		0.306	A2M,ABAT,ABCA2,ABCA5,ABCA7,ABCB6,ABCB7,ABCC1,ABCC4,ABCC8,ABCG1,ABCG5,ABHD12,ABHD14B,ABHD16A,ABI3,ABL1,ABLIM2,ABR,ABTB2,ACACB,ACAP3,ACE,ACE2,ACOT2,ACP2,ACP5,ACSBG1,ACSL3,ACSL4,ACSL5,ACSL6,ACSM5,ACSS1,ACSS3,ACTA2,ACTN1,ACTN2,ACTN4,ACTR3,ACVRL1,ADA,ADAM10,ADAM15,ADAM17,ADAM19,ADAM23,ADAMTS1,ADAMTS12,ADAMTS5,ADAMTS9,ADAMTSL3,ADAP1,ADAR,ADARB2,ADCK4,ADCY1,ADCY2,ADCY5,ADCY6,ADCY7,ADCYAP1R1,ADM,AFAP1,AF…	1884
Cancer	neoplasia of epithelial tissue	2.07e-25		0.403	ABAT,ABCA2,ABCA7,ABCC10,ABCC4,ABCG1,ABL1,ACACB,ACE,ACP5,ACTA2,ACTN1,ADAM10,ADAM17,ADAM19,ADAM23,ADAMTS1,ADAMTS12,ADAMTS5,ADAMTS9,ADM,AFAP1,AFF1,AKAP12,AKAP2,AKT1,ALDH5A1,ALDH7A1,ALDOC,ALOX5,AMPH,ANGPT1,ANGPTL2,ANO6,ANTXR1,ANXA1,ANXA3,ANXA4,ANXA5,ANXA7,AOAH,AOX1,APC,APOBEC1,APOBEC3B,ARHGAP5,ARHGDIA,ARHGDIB,ARHGEF2,ARL11,ARPC5,ARRB1,ARRB2,ASRGL1,ATF5,ATP1B3,ATP2B1,ATP2C1,ATP6V1A,AXIN2,AXL,B2M,BAG1,…	699
Cancer	cell transformation	6.17e-22		-0.427	ABL1,ADCY2,ADM,AKAP13,AKT1,ANGPTL2,Anp32a,APC,ARHGEF1,ARHGEF12,ARHGEF28,AXL,BCAR1,BCL10,BCL2A1,BCL6,BCL9L,BIN1,BMP4,BTG2,BTK,CASP8,CAT,CAV1,CCND1,CCND3,CD4,CD40,CD7,CDC25A,CDH1,CDK4,CDKN1A,CDKN1B,CDKN2A,CEBPA,CLU,COL1A1,CSF1,CSF1R,CSF2RA,CSF2RB,DAPK1,DIRAS1,EFEMP2,EIF2AK2,EIF2S1,ERBB2,ERBB3,F2R,FCGR3A/FCGR3B,FES,FGF1,FGF2,FGFR2,FGFR3,FLI1,FOS,FOSB,FZD9,GNA12,GNAI2,GNAO1,GPR132,GPR65,GRB2,GRID2,GT…	167
Cancer	melanoma	7.56e-21		-0.298	A2M,ABCA2,ABCA5,ABCA7,ABCB6,ABCB7,ABCC1,ABCC4,ABCC8,ABCG1,ABCG5,ABHD12,ABHD14B,ABHD16A,ABI3,ABL1,ABLIM2,ABR,ABTB2,ACACB,ACAP3,ACE,ACE2,ACOT2,ACP2,ACP5,ACSBG1,ACSL3,ACSL4,ACSL5,ACSL6,ACSM5,ACSS1,ACSS3,ACTA2,ACTN1,ACTN2,ACTN4,ACTR3,ACVRL1,ADAM10,ADAM15,ADAM19,ADAM23,ADAMTS1,ADAMTS12,ADAMTS5,ADAMTS9,ADAMTSL3,ADAP1,ADAR,ADARB2,ADCK4,ADCY1,ADCY2,ADCY5,ADCY6,ADCY7,ADCYAP1R1,ADM,AFF1,AFF3,AGPAT3,AGPAT4,…	1554
Cancer	transformation of fibroblast cell lines	3.58e-20		-0.437	ABL1,ADCY2,ADM,AKAP13,AKT1,Anp32a,ARHGEF1,ARHGEF12,AXL,BCL6,BIN1,BTG2,BTK,CASP8,CCND1,CCND3,CD4,CD40,CD7,CDC25A,CDK4,CDKN1A,CDKN1B,CDKN2A,CEBPA,CLU,COL1A1,CSF1,CSF1R,CSF2RA,CSF2RB,DIRAS1,EIF2AK2,EIF2S1,ERBB2,ERBB3,F2R,FCGR3A/FCGR3B,FES,FGF1,FGF2,FGFR2,FGFR3,FLI1,FOS,FOSB,GNA12,GNAI2,GNAO1,GPR132,GRB2,GRID2,HCK,HCLS1,HEY1,HMGA1,HTR2C,IGF1R,IGFBP2,IRF5,IRS1,ITGB4,ITSN1,JUN,KLF6,LCK,Ldha/RGD1562690,…	118
Cancer	breast or ovarian cancer	7.46e-19		-0.696	ABAT,ABCB7,ABCC1,ABCC4,ABCC5,ABL1,ACACB,ACP5,ACTA2,ADAM10,ADAM15,ADAM17,ADAM23,ADAMTS1,ADAMTS5,ADAMTS9,ADK,AKAP12,AKAP13,AKR1B1,AKR7A2,AKT1,ALDOC,ALOX15,ANXA1,ANXA3,APC,APOBEC3B,ARHGAP8/PRR5-ARHGAP8,ARHGDIA,ARHGDIB,ARHGEF2,ARNTL,ARRB1,ASCL2,ATP2B2,ATRAID,AXIN2,BCAM,BCAR1,BCL10,BCL6,BMP7,BSG,BTG2,CA9,CAPZA2,CASP8,CAT,CAV1,Ccl2,CCND1,CCND3,CCNG1,CCR5,CD80,CDC25A,Cdc42,CDH1,CDH11,CDH2,CDH3,CDK2AP2,C…	371
Cancer	carcinoma	9.72e-19		0.298	ABAT,ABCC4,ABCG1,ABL1,ACACB,ACE,ACP5,ACTA2,ADAM10,ADAM17,ADAM19,ADAM23,ADAMTS1,ADAMTS5,ADAMTS9,ADM,AFAP1,AFF1,AKT1,ALDH5A1,ALDH7A1,ALDOC,ALOX5,AMPH,ANGPT1,ANGPTL2,ANTXR1,ANXA1,ANXA3,ANXA4,ANXA5,ANXA7,APC,APOBEC3B,ARHGDIA,ARL11,ARPC5,ARRB1,ARRB2,ASRGL1,ATP1B3,ATP2B1,ATP2C1,AXIN2,AXL,B2M,BAG1,BAG2,BCL10,BGN,BIN3,BMP4,BMP6,BNIP3L,BPGM,BSG,BTG2,BTRC,C11orf49,CA2,CA3,CA9,CAMP,CAP2,CASP1,CASP4,CASP8,CA…	514
Cancer	Hematologic Cancer and Tumors	2.39e-18		1.921	ABCA7,ABCC1,ABL1,ACAD11,ACE,ADA,ADAM10,ADAMTS9,ADARB2,ADK,AIG1,AKT1,ALOX12,ALOX15,ALOX5,AMPH,ANKH,ANXA1,ANXA11,ANXA4,ANXA6,ANXA7,APBA1,APC,APH1A,ARHGAP26,ARHGEF12,ARID4A,ARID5B,ARL6IP5,ATP2B2,ATRN,AXL,B2M,BBC3,BCAN,BCAT1,BCL10,BCL3,BCL6,BID,BIN3,BIRC3,BMF,BMPER,BTG1,BTG2,BTK,C17orf85,CARD9,CASP8,CAV1,CCL5,CCND1,CCND3,CCPG1,CD22,CD38,CD4,CD40,CD74,CD79B,CD80,CD86,CDC25A,CDC27,CDC42EP2,CDK4,CDKN1A,…	375
Cancer	abdominal neoplasm	2.89e-18		-1.228	ABCA5,ABCC4,ABL1,ACE,ACP5,ACSL5,ACTR3,ACVRL1,ADAM10,ADAM15,ADAM17,ADAM19,ADAM23,ADAMTS1,ADAMTS5,ADAMTS9,ADM,AFAP1,AHCY,AIG1,AK2,AKAP13,AKR1B1,AKR7A2,AKT1,ALAS1,ALDH5A1,ALDH7A1,ALOX5,AMPH,ANO6,ANTXR1,ANXA1,ANXA11,ANXA3,ANXA4,ANXA5,ANXA7,AP2S1,APAF1,APBA1,APBA2,APC,APOBEC3B,ARHGDIA,ARHGDIB,ARPC5,ASCL2,ASRGL1,ATF5,ATP1B3,ATP2B1,ATP2C1,ATRN,AXIN2,AXL,B2M,B4GALT1,BAG1,BAG2,BAMBI,BCAS1,BCL10,BIRC3,BMP6…	661
Cancer	pelvic cancer	5.28e-18	Decreased	-2.632	ABCC4,ABL1,ACE,ACP5,ACTR3,ADAM10,ADAM15,ADAM17,ADAM19,ADAMTS5,ADM,AFAP1,AKR7A2,AKT1,ALDH5A1,ALDH7A1,ANO6,ANTXR1,ANXA1,ANXA3,ANXA5,APAF1,APBA1,APC,APOBEC3B,ARHGDIB,ASCL2,ATP2B1,AXL,B2M,BAG1,BAMBI,BCL10,BIRC3,BMP6,BMP7,BNIP3L,BPGM,BSG,BTG2,BTRC,CA9,CAP1,CASP8,CAV1,CCL5,CCND3,CD53,CD74,CD82,CDC25A,CDH1,CDH11,CDH13,CDH2,CDH3,CDK4,CDKN1A,CDKN1B,CDKN2A,CEBPA,CHEK2,CHI3L1,CIRBP,CLDN3,CLSTN1,CLU,CMTM4,CM…	373
Cancer	head and neck neoplasia	7.71e-17		1.865	ABCA2,ABCA7,ABCC10,ABCG1,ABL1,ACTA2,ACTN1,ADAM10,ADAM19,ADAMTS12,ADAMTS5,ADAMTS9,AKAP12,AKAP2,AKR1B1,AKT1,ALDOC,ALOX15,ALOX5,ANXA1,ANXA7,AOAH,AOX1,APC,APOBEC1,APOBEC3B,ARHGAP5,ARHGEF2,ARRB1,ATP6V1A,AXL,B3GAT1,BAG1,BAI1,BCAS1,BCL3,BGN,BIN1,BMF,BMP4,BMP6,BSG,BTG2,BUD31,C11orf49,CA9,CACNA1D,CAD,CADM1,CAND2,CAPN5,CASP8,CAV1,CCND1,CCND3,CCR5,CD300C,CD7,CD83,CDC42EP1,CDH1,CDH13,CDK4,CDKN1A,CDKN1B,CDKN2…	387
Cancer	advanced malignant tumor	8.65e-17		0.783	ABL1,ACP5,ACTA2,ADAM10,ADAM15,ADAM17,ADAMTS1,ADM,AFAP1L1,AKT1,ANGPTL2,ANXA1,ANXA5,ANXA7,AQP1,ARHGDIG,ARRB2,AXL,B2M,BCL10,CASP1,CASP8,CAV1,Ccl2,CCND1,CD40,CD47,CD74,CD80,CD86,CD97,CDH1,CDKN1A,CDKN1B,CDKN2A,CLDN3,CLU,CMTM4,CMTM8,CSF1,CSF1R,CTGF,CTTN,CXCR2,CXCR4,CYBB,DAPK1,DCC,DCK,DHTKD1,ELK4,ENAH,ENG,ENPEP,ENPP2,EPAS1,EPHB6,ERBB2,ERBB3,ERBB4,EZR,F2R,F3,FASLG,FGF1,FGF2,FGFR2,FGFR3,FGR,FLRT2,FLT4,FN1…	219
Cancer	growth of tumor	3.88e-16		-0.164	ABCC1,ABI1,ADAM10,ADAM15,ADAMTS1,ADM,AKT1,ANTXR1,APC,ARRB2,AXL,BAI1,BMP4,BMP6,CAPN2,CASP1,Ccl2,CCR5,CD38,CD40,CD47,CD80,CDH1,CDH3,CDK4,CDKN1A,CDKN1B,CDKN2A,CDON,CNTF,COL18A1,COL4A3,CREM,CSF1R,CTF1,CTGF,CTTN,CXCR2,CXCR4,CYBA,CYFIP1,DAB2IP,DAPK1,EHF,ENG,EPAS1,EPHB2,ERBB2,F2R,F3,FASLG,FCER1G,FCGR3A/FCGR3B,FGF1,FGF2,FGFR2,FGFR3,FLT4,FN1,FOS,FOXO1,GJA1,GPR56,HAVCR2,HDAC1,HIF1A,HMGA1,HSPA5,HYOU1,ICAM2,…	170
Cancer	head and neck cancer	8.55e-16		1.68	ABCG1,ABL1,ACTN1,ADAM10,ADAMTS5,ADAMTS9,AKAP12,AKT1,ALOX15,ALOX5,ANXA1,APC,APOBEC3B,ARRB1,AXL,BAG1,BAI1,BCAS1,BGN,BMF,BMP4,BSG,BTG2,CA9,CASP8,CAV1,CCND1,CCND3,CCR5,CD83,CDH1,CDH13,CDK4,CDKN1A,CDKN1B,CDKN2A,CHI3L1,CLTB,CLU,CNN1,COL11A1,COL1A1,COL1A2,CRYAB,CSF1R,CSRP2,CTGF,CTNND1,CTSC,CTSH,CTTN,CXCL10,CXCL16,CXCR4,DBNDD2,DCBLD2,DOCK1,DPAGT1,ECM1,EED,EFEMP1,EHF,EMP3,ENG,ENPEP,ENPP2,EPS15,ERBB2,ERBB4…	251
Cancer	metastasis	2.29e-15		0.783	ABL1,ACP5,ACTA2,ADAM10,ADAM15,ADAM17,ADAMTS1,ADM,AFAP1L1,AKT1,ANGPTL2,ANXA1,ANXA5,ANXA7,AQP1,ARHGDIG,ARRB2,AXL,B2M,CASP1,CASP8,CAV1,Ccl2,CCND1,CD40,CD47,CD80,CD86,CD97,CDH1,CDKN1A,CDKN2A,CLDN3,CLU,CSF1,CSF1R,CTGF,CTTN,CXCR2,CXCR4,CYBB,DAPK1,DCC,ELK4,ENAH,ENG,ENPP2,EPAS1,ERBB2,ERBB3,ERBB4,EZR,F3,FASLG,FGF1,FGF2,FGFR2,FGFR3,FGR,FLT4,FN1,FNTA,FOS,FPGS,FUT7,FYN,GADD45A,GIT1,GJA1,GNA12,GSTM3,HCAR2,HCS…	190
Cancer	abdominal cancer	7.42e-15		-1.176	ABCA5,ABCC4,ABL1,ACE,ACP5,ACSL5,ACTR3,ADAM10,ADAM15,ADAM17,ADAM19,ADAM23,ADAMTS1,ADAMTS5,ADM,AFAP1,AHCY,AKAP13,AKR7A2,AKT1,ALAS1,ALDH5A1,ALDH7A1,ALOX5,AMPH,ANO6,ANTXR1,ANXA1,ANXA11,ANXA3,ANXA4,ANXA5,ANXA7,APAF1,APBA1,APBA2,APC,APOBEC3B,ARHGDIA,ARHGDIB,ARPC5,ASCL2,ASRGL1,ATF5,ATP1B3,ATP2B1,AXIN2,AXL,B2M,B4GALT1,BAG1,BAG2,BAMBI,BCAS1,BCL10,BIRC3,BMP6,BMP7,BNIP3L,BPGM,BSG,BTG2,BTRC,C10orf54,CA2,CA9,…	588
Cancer	benign neoplasia	8.36e-15		-0.328	ABL1,ACTA2,ADCYAP1R1,AFF1,AGRN,AIG1,AK2,AKT1,ALDOC,ANTXR1,ANXA5,AP2S1,APC,APOBEC1,ARHGEF2,ATP2C1,ATRN,BCL10,BCL3,BMP4,BMP6,CACNB2,CAD,CAPN6,CCM2,CCND1,CCND3,CCR5,CD97,CDH1,CDK4,CDKN1A,CDKN1B,CDKN2A,CFD,CHKA,CHRNB1,CLU,CNP,CSF1R,CSF2RB,CTGF,CTNND1,CTSC,CUL9,CX3CL1,CYBA,CYR61,DAPK1,DLGAP4,DOK1,DPYSL4,DYRK2,EDNRA,ERBB2,ERBB3,ESRRG,EZH1,FBLN1,FBN1,FGF2,FGFR3,FLT4,FMOD,FOLR1,FOS,GADD45A,GLRX,GPR37,GRB…	209
Cancer	breast or colorectal cancer	4.64e-14		-0.101	ABAT,ABCA5,ABCB7,ABCC1,ABCC4,ABCC5,ABL1,ACACB,ACP5,ACSL5,ACTA2,ADAM10,ADAM15,ADAM17,ADAM23,ADAMTS1,ADAMTS5,ADAMTS9,ADK,AHCY,AKAP12,AKAP13,AKR1B1,AKR7A2,AKT1,ALAS1,ALDOC,ALOX15,ANTXR1,ANXA1,ANXA11,ANXA3,ANXA4,APBA2,APC,APOBEC3B,ARHGAP8/PRR5-ARHGAP8,ARHGDIA,ARHGDIB,ARHGEF2,ARNTL,ARRB1,ATP2B2,ATRAID,AXIN2,AXL,B4GALT1,BCAM,BCAR1,BCAS1,BCL10,BCL6,BMP6,BMP7,BSG,BTG2,C10orf54,CA2,CA9,CAMP,CAPN5,CAPZA2,C…	448
Cancer	development of tumor	4.82e-12		0.212	ABCC1,ADAM17,ADAMTS1,ADM,AKT1,ALOX12,ALOX5,ANGPT1,APC,BCL6,BMP4,BMP6,CASP1,CASP8,CAV1,CCND1,CCND3,CD4,CD40,CD80,CD86,CDH1,CDK4,CDKN1A,CDKN1B,CDKN2A,CEBPA,COL18A1,COL4A3,CSF1,CUL3,CXCR4,CYR61,EFEMP1,ERBB2,F3,FGF2,FGFR2,FLT4,FURIN,GPR56,GPR65,HIF1A,HMGA1,HPSE,IFNGR1,IGF1R,IGF2,IL18,IL1B,IL1RN,ITGB3,JUN,KDR,KLF5,LCK,LEPR,LGALS1,LYL1,LZTS2,MDK,MGMT,MIF,MMP2,NDRG1,NF2,NFKB2,NFKBIA,NRG1,NRP1,NT5E,ODC1,…	102
Cancer	neuroepithelial tumor	1.24e-10		1.045	ABCA2,ABCA7,ABCC10,ABL1,ACTN1,ADAMTS12,ADAMTS5,AKAP12,AKAP2,AKT1,ALDOC,ANGPT1,ANXA7,AOAH,AOX1,ARHGAP5,ARRB1,ATF5,ATP6V1A,BAG1,BAI1,BCAS1,BIN1,BMF,BMP6,BUD31,CADM1,CAND2,CAPN5,CASP8,CAV1,CCND1,CCR5,CD300C,CD38,CDK4,CDKN1A,CDKN1B,CDKN2A,CHEK2,CIC,CLU,COL11A1,COL1A1,COL1A2,COL5A3,CRTC2,CSF1R,CSF2RB,CSRP2,CXCL16,CXCR4,DBNDD2,DFNB31,DHTKD1,DKK3,DOCK1,DOCK11,DPP10,EFEMP1,EHD4,EIF5B,EMC1,ENG,ENPP2,EPHB1…	211
Cancer	malignant neoplasm of thorax	1.54e-09		1.395	ABL1,ADAM15,ADAM17,ADAMTS1,ADM,ALDOC,ANGPT1,APC,APOBEC3B,ARL11,ARRB2,AXL,B2M,BIN3,BMF,BTRC,CA9,CAMP,CASP8,CAV1,CCL22,CCND3,CDH1,CDH13,CDK4,CDKN1A,CDKN1B,Cdkn1c,CDKN2A,CEBPA,CHEK2,CLDN3,CLU,CSF1R,CSF3R,CUL3,CXCR2,DOK1,DOK3,DUSP6,EED,EHMT2,ENO1,ENO2,EPAS1,ERBB2,ERBB3,ERBB4,F3,FASLG,FGFR2,FGFR3,FGR,FLT4,FN1,FNTA,FURIN,GADD45A,GADD45B,GJB1,GLDC,GPR132,GRM8,GSTM1,GSTP1,HCAR2,HDAC1,HES1,HIF1A,HLA-A,HPG…	175
Cancer	sarcoma	2.7e-09		-0.03	ABL1,ACP5,AFAP1L1,APC,ARID4A,BMP4,CASP8,Ccl2,CDH1,CDH11,CDK4,CDKN1A,CDKN1B,CDKN2A,CEBPA,CHEK2,CLDN3,CSF1,CSF1R,CUL9,DOK1,DOK2,EHMT2,EPHB2,ERBB2,ERBB4,F2R,FASLG,FGF2,FGFR3,FLI1,FLT4,FOS,FOXO1,GALK1,GSTM3,HMGA1,HSP90B1,HYOU1,IDH1,IFITM2,IFNAR1,IGF1R,IGF2R,IKBKB,IL18,IL1B,IL7,ING2,JUN,KDR,KIT,LCK,LIMK1,LOXL2,LPPR2,MAP4K4,MDM4,MERTK,MIF,MMP2,NCAM1,NF2,NOTCH2,NT5E,P2RX6,PDCD1,PDGFB,PDGFC,PDGFRB,PDPN,P…	114
Cancer, Endocrine System Disorders, Organismal Injury and Abnormalities, Reproductive System Disease	ovarian neoplasia	3.22e-10	Decreased	-2.19	ACP5,ADAM10,ADAM17,ADAMTS9,AKT1,ASCL2,AXL,BCL10,BMP7,CAMP,CCND3,CDH1,CDK4,CDKN1A,CDKN2A,CHEK2,CHI3L1,CLDN3,CLU,CMTM4,CMTM8,COL18A1,COX5A,CSF1R,CSF3R,CXCL16,CXCR4,DHCR24,DHTKD1,ENG,ENO1,ENPEP,EPHB6,ERBB2,ERBB3,F2R,FGF1,FGF2,FGFR3,FLRT2,FLT4,FN1,FOLR1,FOS,FZD3,GLDC,GNAI2,GPR132,GPR65,GSTM1,GSTM5,GSTP1,HDAC1,HMGA1,HN1,HPS3,HSP90B1,IFI30,IFITM2,IFNGR1,IFNGR2,IGF2,IGFBP2,JUN,KCNK6,KDR,KIT,KLF6,KRT19,L…	133
Cancer, Gastrointestinal Disease	Oral Cancer and Tumors	9.56e-11			ADAM10,ANXA1,BAG1,BGN,BMP4,BSG,CASP8,CD83,CDH13,CDKN2A,CHI3L1,CNN1,COL11A1,COL1A1,CRYAB,CTGF,CTNND1,CTSC,CTSH,CXCL10,DCBLD2,DPAGT1,ENPEP,EPS15,ERBB2,ERBB4,EZR,FGF1,FGF13,FN1,GAS6,GIT1,GMFG,GNA12,GSTM1,HSP90B1,IFIT2,IL1B,IL1RN,ITGA10,ITGA6,ITGA8,KDR,LAMC2,LDB1,LGALS1,MAP7,MAPK13,MEGF10,MMP10,MMP11,MYCL,NOTCH3,NPTX2,OAZ1,PCDH7,PDLIM5,PDPN,PEAR1,PLOD2,RAP1GAP2,RHOJ,RND3,S100A8,SAT1,SDC2,SEMA4D,SOD3,…	82
Cancer, Gastrointestinal Disease	oral cancer	1.55e-10			ADAM10,ANXA1,BAG1,BGN,BMP4,BSG,CASP8,CD83,CDH13,CDKN2A,CHI3L1,CNN1,COL11A1,COL1A1,CRYAB,CTGF,CTNND1,CTSC,CTSH,CXCL10,DCBLD2,DPAGT1,ENPEP,EPS15,ERBB2,ERBB4,EZR,FGF1,FGF13,FN1,GAS6,GIT1,GMFG,GNA12,HSP90B1,IFIT2,IL1B,IL1RN,ITGA10,ITGA6,ITGA8,KDR,LAMC2,LDB1,LGALS1,MAP7,MAPK13,MEGF10,MMP10,MMP11,MYCL,NOTCH3,NPTX2,OAZ1,PCDH7,PDLIM5,PDPN,PEAR1,PLOD2,RAP1GAP2,RHOJ,RND3,S100A8,SAT1,SDC2,SEMA4D,SOD3,SULF1,…	81
Cancer, Hematological Disease	blood tumor	2.28e-18	Increased	2.045	ABCA7,ABCC1,ABL1,ACAD11,ACE,ADA,ADAM10,ADAMTS9,ADARB2,ADK,AIG1,AKT1,ALOX12,ALOX15,ALOX5,AMPH,ANKH,ANXA1,ANXA11,ANXA4,ANXA6,ANXA7,APBA1,APC,APH1A,ARHGAP26,ARHGEF12,ARID4A,ARID5B,ARL6IP5,ATP2B2,ATRN,AXL,B2M,BBC3,BCAN,BCAT1,BCL10,BCL3,BCL6,BIN3,BIRC3,BMF,BMP1,BMP6,BMP7,BMPER,BTG1,BTG2,BTK,C17orf85,CARD9,CASP8,CAV1,CCL5,CCND1,CCND3,CCPG1,CD22,CD38,CD4,CD40,CD74,CD79B,CD80,CD86,CDC25A,CDC27,CDC42EP2,C…	379
Cancer, Hematological Disease	hematological neoplasia	3.47e-18		1.894	ABCA7,ABCC1,ABL1,ACAD11,ACE,ADA,ADAM10,ADAMTS9,ADARB2,ADK,AIG1,AKT1,ALOX12,ALOX15,ALOX5,AMPH,ANKH,ANXA1,ANXA11,ANXA4,ANXA6,ANXA7,APBA1,APC,APH1A,ARHGAP26,ARHGEF12,ARID4A,ARID5B,ARL6IP5,ATP2B2,ATRN,AXL,B2M,BBC3,BCAN,BCAT1,BCL10,BCL3,BCL6,BIN3,BIRC3,BMF,BMPER,BTG1,BTG2,BTK,C17orf85,CARD9,CASP8,CAV1,CCL5,CCND1,CCND3,CCPG1,CD22,CD38,CD4,CD40,CD74,CD79B,CD80,CD86,CDC25A,CDC27,CDC42EP2,CDK4,CDKN1A,CDKN…	376
Cancer, Hematological Disease	hematologic cancer	3.77e-18	Increased	2.006	ABCA7,ABCC1,ABL1,ACAD11,ACE,ADA,ADAM10,ADAMTS9,ADARB2,ADK,AIG1,AKT1,ALOX12,ALOX15,ALOX5,AMPH,ANKH,ANXA1,ANXA11,ANXA4,ANXA6,ANXA7,APBA1,APC,APH1A,ARHGAP26,ARHGEF12,ARID4A,ARID5B,ARL6IP5,ATP2B2,ATRN,AXL,B2M,BBC3,BCAN,BCAT1,BCL10,BCL3,BCL6,BIN3,BIRC3,BMF,BMPER,BTG1,BTG2,BTK,C17orf85,CARD9,CASP8,CAV1,CCL5,CCND1,CCND3,CCPG1,CD22,CD38,CD4,CD40,CD74,CD79B,CD80,CD86,CDC25A,CDC27,CDC42EP2,CDK4,CDKN1A,CDKN…	374
Cancer, Hematological Disease, Immunological Disease	leukemia	3.95e-11		1.772	ABCC1,ABL1,ACAD11,ADA,ADAM10,ADAMTS9,ADARB2,AIG1,AKT1,ALOX12,ALOX15,ANKH,APH1A,ARHGAP26,ARHGEF12,ARID4A,ARID5B,ARL6IP5,AXL,BCL10,BCL3,BCL6,BIRC3,BMPER,BTK,C17orf85,CCND1,CCPG1,CD22,CD38,CD4,CD74,CD79B,CD80,CD86,CDC42EP2,CDK4,CDKN1A,CDKN2A,CEBPA,CFL1,CHIC2,CLDN14,COL1A1,COL1A2,CPT1A,CSF1R,CSF2RA,CSF2RB,CSF3R,CTBP2,CUL9,CUX2,CXCL10,DCK,DMGDH,DNM2,DOK1,DOK2,DTX3,DVL3,EED,EHMT2,EIF2AK2,EMR1,EPAS1,EPH…	217
Cancer, Hematological Disease, Organismal Injury and Abnormalities	bone marrow neoplasm	5.05e-10		1.502	ABCC1,ABL1,ACAD11,ADA,ADAMTS9,ADARB2,AIG1,AKT1,ALOX12,ALOX15,ANKH,APH1A,ARHGAP26,ARHGEF12,ARID4A,ARID5B,ARL6IP5,AXL,BCL10,BCL3,BCL6,BIRC3,BMP1,BMP6,BMP7,BMPER,BTK,C17orf85,CCND1,CCPG1,CD22,CD38,CD4,CD74,CD79B,CD80,CD86,CDC25A,CDC42EP2,CDK4,CDKN1A,CDKN2A,CEBPA,CFL1,CHIC2,CLDN14,COL1A1,COL1A2,CPT1A,CSF1R,CSF2RA,CSF2RB,CSF3R,CTBP2,CUL9,CUX2,CXCL10,DCK,DMGDH,DNM2,DOK1,DOK2,DTX3,DVL3,EED,EHMT2,EMR1,EP…	214
Cancer, Hematological Disease, Organismal Injury and Abnormalities	bone marrow cancer	1.58e-09		1.242	ABCC1,ABL1,ACAD11,ADA,ADAMTS9,ADARB2,AIG1,AKT1,ALOX12,ALOX15,ANKH,APH1A,ARHGAP26,ARHGEF12,ARID4A,ARID5B,ARL6IP5,AXL,BCL10,BCL3,BCL6,BIRC3,BMPER,BTK,C17orf85,CCND1,CCPG1,CD22,CD38,CD4,CD74,CD79B,CD80,CD86,CDC25A,CDC42EP2,CDK4,CDKN1A,CDKN2A,CEBPA,CFL1,CHIC2,CLDN14,COL1A1,COL1A2,CPT1A,CSF1R,CSF2RA,CSF2RB,CSF3R,CTBP2,CUL9,CUX2,CXCL10,DCK,DMGDH,DNM2,DTX3,DVL3,EED,EHMT2,EMR1,EPAS1,EPHX1,ERC1,F3,FGR,FNT…	203
Cancer, Neurological Disease	central nervous system tumor	9.06e-12		1.689	ABCA2,ABCA7,ABCC10,ABL1,ACTN1,ADAM19,ADAMTS12,ADAMTS5,AKAP12,AKAP2,AKT1,ALDOC,ANGPT1,ANXA1,ANXA7,AOAH,AOX1,APC,ARHGAP5,ARRB1,ATF5,ATP6V1A,B3GAT1,BAG1,BAI1,BCAS1,BIN1,BMF,BMP6,BTG2,BUD31,CACNA1D,CADM1,CAND2,CAPN5,CASP8,CAV1,CCM2,CCND1,CCR5,CD300C,CD38,CDK4,CDKN1B,CDKN2A,CHEK2,CHI3L1,CIC,CLTB,CLU,COL11A1,COL1A1,COL1A2,COL5A3,CRTC2,CSF1R,CSF2RB,CSRP2,CXCL16,CXCR4,DBNDD2,DFNB31,DHTKD1,DKK3,DOCK1,DOCK…	246
Cancer, Neurological Disease	brain tumor	1.71e-10	Increased	2.041	ABCA2,ABCA7,ABCC10,ABL1,ACTN1,ADAM19,ADAMTS12,ADAMTS5,AKAP12,AKAP2,AKT1,ALDOC,ANXA1,ANXA7,AOAH,AOX1,APC,ARHGAP5,ARRB1,ATP6V1A,B3GAT1,BAG1,BAI1,BCAS1,BIN1,BMF,BMP6,BTG2,BUD31,CACNA1D,CADM1,CAND2,CAPN5,CAV1,CCR5,CD300C,CDK4,CDKN1B,CDKN2A,CHEK2,CHI3L1,CIC,CLTB,CLU,COL11A1,COL1A1,COL1A2,COL5A3,CRTC2,CSF2RB,CSRP2,CXCL16,DBNDD2,DFNB31,DHTKD1,DKK3,DOCK1,DOCK11,DPP10,EFEMP1,EHD4,EIF5B,EMC1,EMP3,ENG,ENPP2…	222
Cancer, Neurological Disease	glioma	1.84e-10		0.617	ABCA2,ABCA7,ABCC10,ABL1,ACTN1,ADAMTS12,ADAMTS5,AKAP12,AKAP2,AKT1,ALDOC,ANGPT1,ANXA7,AOAH,AOX1,ARHGAP5,ARRB1,ATF5,ATP6V1A,BAG1,BAI1,BCAS1,BIN1,BMF,BMP6,BUD31,CADM1,CAND2,CAPN5,CASP8,CAV1,CCND1,CCR5,CD300C,CD38,CDK4,CDKN1B,CDKN2A,CHEK2,CIC,CLU,COL11A1,COL1A1,COL1A2,COL5A3,CRTC2,CSF1R,CSF2RB,CSRP2,CXCL16,CXCR4,DBNDD2,DFNB31,DHTKD1,DKK3,DOCK1,DOCK11,DPP10,EFEMP1,EHD4,EIF5B,EMC1,ENG,ENPP2,EPHB1,ERBB2,…	208
Cancer, Neurological Disease	astrocytoma	5.14e-10		0.816	ABCA2,ABCA7,ABCC10,ABL1,ACTN1,ADAMTS12,ADAMTS5,AKAP12,AKT1,ALDOC,ANGPT1,ANXA7,AOAH,AOX1,ARHGAP5,ARRB1,ATP6V1A,BAG1,BAI1,BCAS1,BIN1,BMF,BMP6,BUD31,CADM1,CAND2,CAPN5,CAV1,CCR5,CD300C,CDK4,CDKN1B,CDKN2A,CHEK2,CIC,CLU,COL11A1,COL1A1,COL1A2,COL5A3,CRTC2,CSF2RB,CSRP2,CXCL16,CXCR4,DBNDD2,DFNB31,DHTKD1,DKK3,DOCK1,DOCK11,DPP10,EFEMP1,EHD4,EIF5B,EMC1,ENG,ENPP2,EPHB1,ERBB2,EVI2A,FA2H,FAM111A,FAM126B,FKBP9,F…	192
Cancer, Neurological Disease	central nervous system cancer	1.82e-09	Increased	2.104	ABL1,ACTN1,ADAMTS5,AKAP12,AKT1,ANXA1,APC,ARRB1,BAI1,BCAS1,BTG2,CAV1,CDK4,CDKN1B,CDKN2A,CHI3L1,CLTB,CLU,COL1A1,COL1A2,CSRP2,CXCL16,DBNDD2,DOCK1,EFEMP1,EMP3,ENG,ENPP2,ERBB2,ERBB4,EVI2A,FA2H,FAM111A,FN1,FOXO1,FURIN,GNAO1,GOT1,GPR37,HDAC9,HES6,HSPA2,HSPA5,ID3,IDH1,IGF1,IGF1R,IGF2,IGFBP2,KCTD11,KDM6B,KDR,KIAA1598,LDB1,LHPP,LURAP1L,MAG,MAP4K4,MAP7,MAST3,MBD2,MCL1,MERTK,MGMT,MIB1,MKNK1,MMP2,MOBP,MYD88,N…	119
Cancer, Neurological Disease	glioblastoma cancer	3.25e-09		0.447	ABL1,ACTN1,ADAMTS5,AKAP12,AKT1,ARRB1,BAI1,BCAS1,CAV1,CDK4,CDKN1B,CDKN2A,CLU,COL1A1,COL1A2,CSRP2,CXCL16,DBNDD2,DOCK1,EFEMP1,ENG,ENPP2,ERBB2,EVI2A,FA2H,FAM111A,FN1,FOXO1,FURIN,GNAO1,GOT1,GPR37,HSPA2,HSPA5,ID3,IDH1,IGF1,IGF1R,IGF2,IGFBP2,KDR,KIAA1598,LHPP,MAG,MAP4K4,MAP7,MAST3,MBD2,MERTK,MKNK1,MOBP,NAP1L3,NINJ2,NKX2-2,PAQR6,PCSK6,PDGFC,PDPN,PKM,PLAU,PREPL,PRKCB,PTEN,PTGDS,RAC1,RECK,SH3GL3,SLC12A2,SL…	81
Cancer, Organismal Injury and Abnormalities	urogenital cancer	6.68e-18	Decreased	-2.632	ABCC4,ABL1,ACE,ACP5,ACTR3,ADAM10,ADAM15,ADAM17,ADAM19,ADAMTS5,ADM,AFAP1,AKR7A2,AKT1,ALDH5A1,ALDH7A1,ANO6,ANTXR1,ANXA1,ANXA3,ANXA5,APAF1,APBA1,APC,APOBEC3B,ARHGDIB,ASCL2,ATP2B1,AXL,B2M,BAG1,BAMBI,BCL10,BIRC3,BMP6,BMP7,BNIP3L,BPGM,BSG,BTG2,BTRC,CA9,CAP1,CASP8,CAV1,CCL5,CCND3,CD53,CD74,CD82,CDC25A,CDH1,CDH11,CDH13,CDH2,CDH3,CDK4,CDKN1A,CDKN1B,CDKN2A,CEBPA,CHEK2,CHI3L1,CIRBP,CLDN3,CLSTN1,CLU,CMTM4,CM…	373
Cancer, Organismal Injury and Abnormalities	lymphatic neoplasia	1.07e-12		1.463	ABCA7,ABCC1,ABL1,ACAD11,ACE,ADA,ADAMTS9,ADARB2,AIG1,AKT1,ALOX12,ALOX15,ALOX5,ANKH,ANXA1,ANXA7,APC,APH1A,ARHGAP26,ARHGEF12,ARID4A,ARID5B,ARL6IP5,AXL,B2M,BBC3,BCL10,BCL3,BCL6,BIN3,BIRC3,BMF,BMPER,BTG1,BTG2,BTK,C17orf85,CARD9,CASP8,CCND1,CCND3,CCPG1,CD22,CD38,CD4,CD40,CD74,CD79B,CD80,CD86,CDC25A,CDC42EP2,CDK4,CDKN1A,CDKN1B,CDKN2A,CEBPA,CFL1,CFLAR,CHIC2,CLDN14,COL1A1,COL1A2,CPT1A,CSF1R,CSF2RA,CSF2RB,…	300
Cancer, Organismal Injury and Abnormalities	lymphoid cancer	1.31e-12		1.703	ABCA7,ABCC1,ABL1,ACAD11,ACE,ADA,ADAMTS9,ADARB2,AIG1,AKT1,ALOX12,ALOX15,ALOX5,ANKH,ANXA1,ANXA7,APC,APH1A,ARHGAP26,ARHGEF12,ARID4A,ARID5B,ARL6IP5,AXL,B2M,BBC3,BCL10,BCL3,BCL6,BIN3,BIRC3,BMF,BMPER,BTG1,BTG2,BTK,C17orf85,CARD9,CASP8,CCND1,CCND3,CCPG1,CD22,CD38,CD4,CD40,CD74,CD79B,CD80,CD86,CDC25A,CDC42EP2,CDK4,CDKN1A,CDKN1B,CDKN2A,CEBPA,CFL1,CFLAR,CHIC2,CLDN14,COL1A1,COL1A2,CPT1A,CSF1R,CSF2RA,CSF2RB,…	299
Cancer, Organismal Injury and Abnormalities, Renal and Urological Disease	urological cancer	2.53e-15	Decreased	-2.759	ABCC4,ABL1,ADAM10,ADAM15,ADAM17,ADAM19,ADM,AFAP1,AKT1,ALDH5A1,ALDH7A1,ANO6,ANTXR1,ANXA3,ANXA5,APAF1,APBA1,APC,APOBEC3B,ARHGDIB,ATP2B1,AXL,B2M,BAG1,BAMBI,BIRC3,BMP6,BNIP3L,BPGM,BSG,BTG2,BTRC,CA9,CAP1,CASP8,CAV1,CCL5,CCND3,CD53,CD74,CD82,CDH1,CDH2,CDH3,CDK4,CDKN1A,CDKN1B,CDKN2A,CEBPA,CHEK2,CIRBP,CLSTN1,CLU,CSF1,CSF1R,CX3CL1,CXCL16,CXCR4,DAB2IP,DIS3L2,DMTN,DUSP2,DUSP6,EDNRA,EHF,EHMT2,ELK4,ELOVL7,ENT…	257
Cancer, Organismal Injury and Abnormalities, Renal and Urological Disease	urinary tract tumor	5.3e-15	Decreased	-2.759	ABCC4,ABL1,ADAM10,ADAM15,ADAM17,ADAM19,ADM,AFAP1,AKT1,ALDH5A1,ALDH7A1,ANO6,ANTXR1,ANXA3,ANXA5,APAF1,APBA1,APC,APOBEC3B,ARHGDIB,ATP2B1,AXL,B2M,BAG1,BAMBI,BIRC3,BMP6,BNIP3L,BPGM,BSG,BTG2,BTRC,CA9,CAP1,CASP8,CAV1,CCL5,CCND3,CD53,CD74,CD82,CDH1,CDH2,CDH3,CDK4,CDKN1A,CDKN1B,CDKN2A,CEBPA,CHEK2,CIRBP,CLSTN1,CLU,CSF1,CSF1R,CX3CL1,CXCL16,CXCR4,DAB2IP,DIS3L2,DMTN,DUSP2,DUSP6,EDNRA,EHF,EHMT2,ELK4,ELOVL7,ENT…	259
Cancer, Organismal Injury and Abnormalities, Renal and Urological Disease	Renal Cancer and Tumors	3.67e-11	Decreased	-2.556	ABL1,ADAM17,ADAM19,ADAMTS9,ADM,ALDH5A1,ANXA5,APC,ATP2B1,AXL,BAG1,BMP6,BNIP3L,BPGM,BSG,BTG2,CA9,CAP1,CAV1,CD53,CDH1,CDKN2A,CHEK2,CLU,CSF1R,CXCL16,DIS3L2,DMTN,DUSP6,EPAS1,ERBB2,ERBB3,ERBB4,ETS2,FCGR1A,FGFR3,FLT4,FN1,FOS,GABARAP,GPR132,GPR65,GSN,GSPT1,GSTM1,GSTP1,GYPC,HAGH,HCLS1,HIF1A,HPSE,IFIT3,IGF1R,IGF2,IL10RA,IL17RA,IL1R1,IL1RN,ITGB3,KDR,KHSRP,KIT,KLF6,LCK,LCP1,LGALS3,LHFPL2,LRP2,M6PR,MAP2K1,MAP…	125
Cancer, Organismal Injury and Abnormalities, Renal and Urological Disease	renal cancer	4.04e-11	Decreased	-2.54	ABL1,ADAM17,ADAM19,ADM,ALDH5A1,ANXA5,APC,ATP2B1,AXL,BAG1,BMP6,BNIP3L,BPGM,BSG,BTG2,CA9,CAP1,CAV1,CD53,CDH1,CDKN2A,CHEK2,CLU,CSF1R,CXCL16,DIS3L2,DMTN,DUSP6,ERBB2,ERBB3,ERBB4,ETS2,FCGR1A,FGFR3,FLT4,FN1,FOS,GABARAP,GSN,GSPT1,GSTM1,GSTP1,GYPC,HAGH,HCLS1,HIF1A,HPSE,IFIT3,IGF1R,IGF2,IL10RA,IL17RA,IL1R1,IL1RN,ITGB3,KDR,KHSRP,KIT,KLF6,LCK,LCP1,LGALS3,LHFPL2,LRP2,M6PR,MAP2K1,MAP2K3,MAPK14,MGMT,MITF,MMP2,N…	121
Cancer, Organismal Injury and Abnormalities, Renal and Urological Disease	renal-cell carcinoma	9.31e-10		-0.849	ADAM19,ADM,ALDH5A1,ANXA5,ATP2B1,AXL,BAG1,BMP6,BNIP3L,BPGM,BSG,CAV1,CDH1,CDKN2A,CHEK2,CLU,CSF1R,DMTN,DUSP6,ERBB2,ERBB3,ETS2,FCGR1A,FGFR3,FLT4,FN1,FOS,GSPT1,GSTM1,GSTP1,GYPC,HAGH,HIF1A,HPSE,IFIT3,IGF1R,IL10RA,IL17RA,IL1R1,IL1RN,ITGB3,KDR,KHSRP,KIT,KLF6,LCK,LGALS3,LHFPL2,M6PR,MAP2K1,MAP2K3,MAPK14,MITF,MMP2,NAGPA,NFE2,NFKBIA,NPRL3,NTRK2,PADI2,PDGFRB,PIK3CB,PIP4K2A,PNP,PPP1R2,PSCA,PTEN,RAF1,RALBP1,RAP…	94
Cancer, Organismal Injury and Abnormalities, Reproductive System Disease	mammary tumor	3.18e-18		0.001	ABAT,ABCB7,ABCC1,ABCC4,ABCC5,ABL1,ACACB,ACP5,ACTA2,ADAM15,ADAM17,ADAM23,ADAMTS1,ADAMTS5,ADAMTS9,ADK,AKAP12,AKAP13,AKR1B1,AKR7A2,AKT1,ALDOC,ALOX15,ANXA1,ANXA3,APC,APOBEC3B,ARHGAP8/PRR5-ARHGAP8,ARHGDIA,ARHGDIB,ARHGEF2,ARNTL,ARRB1,ATP2B2,ATRAID,AXIN2,BCAM,BCAR1,BCL6,BIN1,BSG,BTG2,CA9,CAMP,CAPZA2,CASP8,CAT,CAV1,Ccl2,CCL5,CCND1,CCND3,CCNG1,CCR5,CD80,CDC25A,Cdc42,CDH1,CDH11,CDH2,CDH3,CDK2AP2,CDK4,CDKN1…	335
Cancer, Organismal Injury and Abnormalities, Reproductive System Disease	genital tumor	4.92e-18		-1.165	ABCC4,ABL1,ACE,ACP5,ACTR3,ADAM10,ADAM15,ADAM17,ADAMTS5,ADAMTS9,ADM,AFAP1,AIG1,AK2,AKR1B1,AKR7A2,AKT1,ALDH7A1,ANO6,ANTXR1,ANXA1,ANXA3,ANXA5,AP2S1,APC,APOBEC3B,ARHGDIB,ASCL2,ATRN,AXL,B2M,BAMBI,BCL10,BMP7,BTRC,CA9,CAMP,CAPN6,CASP8,CAV1,CCL5,CCND3,CD74,CD82,CD97,CDC25A,CDH1,CDH11,CDH13,CDH2,CDH3,CDK4,CDKN1A,CDKN1B,CDKN2A,CEBPA,CHEK2,CHI3L1,CIRBP,CLDN3,CLSTN1,CLU,CMTM4,CMTM8,CNN1,CNP,COL18A1,COX5A,CSF…	369
Cancer, Organismal Injury and Abnormalities, Reproductive System Disease	breast cancer	8.2e-18		-0.696	ABAT,ABCB7,ABCC1,ABCC4,ABCC5,ABL1,ACACB,ACP5,ACTA2,ADAM15,ADAM17,ADAM23,ADAMTS1,ADAMTS5,ADAMTS9,ADK,AKAP12,AKAP13,AKR1B1,AKR7A2,AKT1,ALDOC,ALOX15,ANXA1,ANXA3,APC,APOBEC3B,ARHGAP8/PRR5-ARHGAP8,ARHGDIA,ARHGDIB,ARHGEF2,ARNTL,ARRB1,ATP2B2,ATRAID,AXIN2,BCAM,BCAR1,BCL6,BSG,BTG2,CA9,CAPZA2,CASP8,CAT,CAV1,Ccl2,CCND1,CCND3,CCNG1,CCR5,CD80,CDC25A,Cdc42,CDH1,CDH11,CDH2,CDH3,CDK2AP2,CDK4,CDKN1A,CDKN1B,CDKN2A…	316
Cancer, Organismal Injury and Abnormalities, Reproductive System Disease	female genital neoplasm	5.28e-15		-0.253	ABL1,ACE,ACP5,ACTR3,ADAM10,ADAM17,ADAMTS5,ADAMTS9,ADM,AIG1,AK2,AKR1B1,AKR7A2,AKT1,ANXA1,ANXA5,AP2S1,APOBEC3B,ARHGDIB,ASCL2,ATRN,AXL,BCL10,BMP7,CA9,CAMP,CAPN6,CAV1,CCND3,CD97,CDC25A,CDH1,CDH11,CDH13,CDH2,CDH3,CDK4,CDKN1A,CDKN2A,CHEK2,CHI3L1,CLDN3,CLU,CMTM4,CMTM8,CNN1,CNP,COL18A1,COX5A,CSF1,CSF1R,CSF3R,CTNND1,CTSC,CTSF,CTSH,CTSS,CXCL16,CXCR4,CYBA,CYR61,DACT3,DBNL,DHCR24,DHTKD1,DIXDC1,DLGAP4,DOK1,DV…	274
Cancer, Organismal Injury and Abnormalities, Reproductive System Disease	triple-negative breast cancer	7.95e-10			AKT1,BCL6,CAV1,CCND1,CDH11,CDKN1A,CDKN2A,CEBPA,COL4A3BP,CSF1R,CSF3R,CTGF,ERBB2,ERBB4,ETS2,ETV1,FGF1,FGF2,FGFR2,FGFR3,FGR,FOLR1,FOS,FOSL2,FYN,HCK,IGF1,IGFBP2,IL1B,JUN,KDR,KIT,LCK,LMO2,MAP3K8,MMP2,NGFR,NTRK2,PDGFA,PDGFRB,PIM1,PLAT,PTEN,PTPRG,RB1,S100A4,SPI1,SPP1,STAT1,TAL1,TGFB1,TGFBI,TGFBR2,TGFBR3,TIMP2,TIMP3,TNFRSF1B,WEE1,WFDC2	59
Cancer, Organismal Injury and Abnormalities, Reproductive System Disease	progesterone receptor negative breast tumor	1.09e-09			AKT1,BCL6,CAV1,CCND1,CDH11,CDKN1A,CDKN2A,CEBPA,COL4A3BP,CSF1R,CSF3R,CTGF,ERBB2,ERBB4,ETS2,ETV1,FGF1,FGF2,FGFR2,FGFR3,FGR,FOLR1,FOS,FOSL2,FYN,HCK,IGF1,IGFBP2,IL1B,JUN,KDR,KIT,LCK,LMO2,MAP3K8,MMP2,NGFR,NTRK2,PDGFA,PDGFRB,PIM1,PLAT,PTEN,PTPRG,RB1,S100A4,SPI1,SPP1,STAT1,TAL1,TGFB1,TGFBI,TGFBR2,TGFBR3,TIMP2,TIMP3,TNFRSF1B,TP73,WEE1,WFDC2	60
Cancer, Organismal Injury and Abnormalities, Reproductive System Disease	hormone receptor negative breast cancer	1.52e-09			AKT1,BCL6,CAV1,CCND1,CDH11,CDKN1A,CDKN2A,CEBPA,COL4A3BP,CSF1R,CSF3R,CTGF,ERBB2,ERBB4,ETS2,ETV1,FGF1,FGF2,FGFR2,FGFR3,FGR,FOLR1,FOS,FOSL2,FYN,HCK,IGF1,IGFBP2,IL1B,JUN,KDR,KIT,LCK,LMO2,MAP3K8,MMP2,NGFR,NTRK2,PDGFA,PDGFRB,PIM1,PLAT,PTEN,PTPRG,RB1,S100A4,SPI1,SPP1,STAT1,TAL1,TGFB1,TGFBI,TGFBR2,TGFBR3,TIMP2,TIMP3,TNFRSF1B,TUBA1A,TUBA4A,TUBA8,TUBB4A,WEE1,WFDC2	63
Cancer, Organismal Injury and Abnormalities, Reproductive System Disease	prostatic tumor	2.06e-09		-1.329	ABCC4,ABL1,ADAM10,ADAM15,ADAM17,AFAP1,AKR1B1,AKT1,ALDH7A1,ANO6,ANTXR1,ANXA3,APC,ARHGDIB,AXL,B2M,BAMBI,BTRC,CASP8,CAV1,CCL5,CD74,CD82,CDH1,CDH2,CDH3,CDK4,CDKN1A,CDKN1B,CDKN2A,CEBPA,CHEK2,CIRBP,CLSTN1,CLU,CSF1,CX3CL1,CXCL16,CXCR4,DAB2IP,DUSP2,EDNRA,EHF,ELK4,ELOVL7,ENTPD5,EPHB2,ERBB2,ESRRG,ETV1,ETV5,FARP1,FCGR3A/FCGR3B,FGFR2,FHL2,FLT4,FUT4,FUT7,FYCO1,GBP2,GFPT1,GLI3,GLIPR1,GNA12,GPC1,GPR56,GSTP1,GYL…	154
Cancer, Organismal Injury and Abnormalities, Reproductive System Disease	malignant neoplasm of male genital organ	2.46e-09		-1.339	ABCC4,ABL1,ADAM10,ADAM15,ADAM17,AFAP1,AKT1,ALDH7A1,ANO6,ANTXR1,ANXA3,APC,ARHGDIB,AXL,B2M,BAMBI,BCL10,BTRC,CASP8,CAV1,CCL5,CD74,CD82,CDH1,CDH2,CDH3,CDK4,CDKN1A,CDKN1B,CDKN2A,CEBPA,CHEK2,CIRBP,CLSTN1,CLU,CSF1,CX3CL1,CXCL16,CXCR4,DAB2IP,DUSP2,EDNRA,EHF,ELK4,ELOVL7,ENTPD5,EPHB2,ERBB2,ESRRG,ETV1,ETV5,FARP1,FCGR3A/FCGR3B,FGFR2,FGFR3,FHL2,FLT4,FUT4,FUT7,FYCO1,GBP2,GFPT1,GLI3,GLIPR1,GNA12,GPC1,GPR56,GSTP…	152
Cancer, Organismal Injury and Abnormalities, Reproductive System Disease	female genital tract cancer	3.75e-09			ABL1,ACE,ACP5,ACTR3,ADAM10,ADAM17,ADAMTS5,ADM,AKR7A2,AKT1,ANXA1,ANXA5,APOBEC3B,ARHGDIB,ASCL2,BCL10,BMP7,CA9,CAV1,CCND3,CDC25A,CDH1,CDH11,CDH13,CDH2,CDH3,CDK4,CDKN1A,CDKN2A,CHEK2,CHI3L1,CLDN3,CLU,CMTM4,CMTM8,CNN1,COL18A1,COX5A,CSF1,CSF1R,CSF3R,CTSC,CTSF,CTSH,CTSS,CXCL16,CXCR4,DACT3,DBNL,DHCR24,DHTKD1,DIXDC1,DVL3,EDNRA,EHMT2,EMP3,ENO1,ENPEP,ENPP2,EPHB6,ERBB2,ERBB3,ETV5,F2R,F3,FGF1,FGF2,FGFR2,FGFR3,…	189
Cancer, Organismal Injury and Abnormalities, Reproductive System Disease	malignant neoplasm of female genital organ	3.75e-09			ABL1,ACE,ACP5,ACTR3,ADAM10,ADAM17,ADAMTS5,ADM,AKR7A2,AKT1,ANXA1,ANXA5,APOBEC3B,ARHGDIB,ASCL2,BCL10,BMP7,CA9,CAV1,CCND3,CDC25A,CDH1,CDH11,CDH13,CDH2,CDH3,CDK4,CDKN1A,CDKN2A,CHEK2,CHI3L1,CLDN3,CLU,CMTM4,CMTM8,CNN1,COL18A1,COX5A,CSF1,CSF1R,CSF3R,CTSC,CTSF,CTSH,CTSS,CXCL16,CXCR4,DACT3,DBNL,DHCR24,DHTKD1,DIXDC1,DVL3,EDNRA,EHMT2,EMP3,ENO1,ENPEP,ENPP2,EPHB6,ERBB2,ERBB3,ETV5,F2R,F3,FGF1,FGF2,FGFR2,FGFR3,…	189
Cancer, Respiratory Disease	lung tumor	9.03e-12		0.062	ABL1,ADAM15,ADAM17,ADAMTS1,ADM,AKR1B1,AKT1,ALDOC,ANGPT1,APC,APOBEC3B,ARL11,ARRB2,AXL,B2M,BIN3,BTRC,CA9,CAMP,CASP8,CAV1,CCL22,CCND3,CDH1,CDH13,CDK4,CDKN1A,CDKN1B,Cdkn1c,CDKN2A,CEBPA,CERS2,CERS4,CERS5,CHEK2,CLDN3,CLU,CSF1R,CSF3R,CUL3,CUL9,CXCR2,DOK1,DOK3,DUSP6,EHMT2,ENO1,ENO2,EPAS1,EPHX1,ERBB2,ERBB3,ERBB4,F3,FASLG,FGFR2,FGFR3,FGR,FLT4,FN1,FNTA,FURIN,GADD45A,GADD45B,Ggta1,GJB1,GLDC,GPR132,GPX1,GRM8,…	188
Cancer, Respiratory Disease	respiratory system tumor	2.36e-10		-0.046	ABL1,ADAM15,ADAM17,ADAMTS1,ADM,AKR1B1,AKT1,ALDOC,ANGPT1,ANXA1,APC,APOBEC3B,ARL11,ARRB2,AXL,B2M,BIN3,BTRC,CA9,CAMP,CASP8,CAV1,CCL22,CCND3,CDH1,CDH13,CDK4,CDKN1A,CDKN1B,Cdkn1c,CDKN2A,CEBPA,CERS2,CERS4,CERS5,CHEK2,CLDN3,CLU,CRYAB,CSF1R,CSF3R,CUL3,CUL9,CXCR2,CXCR4,DOK1,DOK3,DUSP6,EHMT2,ENO1,ENO2,EPAS1,EPHX1,ERBB2,ERBB3,ERBB4,F3,FASLG,FGD4,FGFR2,FGFR3,FGR,FLT4,FN1,FNTA,FURIN,GADD45A,GADD45B,Ggta1,GJB1…	194
Cancer, Respiratory Disease	lung cancer	9.68e-10		0.566	ABL1,ADAM15,ADAM17,ADAMTS1,ADM,ALDOC,ANGPT1,APC,APOBEC3B,ARL11,ARRB2,AXL,B2M,BIN3,BTRC,CA9,CAMP,CASP8,CAV1,CCL22,CCND3,CDH1,CDH13,CDK4,CDKN1A,CDKN1B,Cdkn1c,CDKN2A,CEBPA,CHEK2,CLDN3,CLU,CSF1R,CSF3R,CUL3,CXCR2,DOK1,DOK3,DUSP6,EHMT2,ENO1,ENO2,EPAS1,ERBB2,ERBB3,ERBB4,F3,FASLG,FGFR2,FGFR3,FGR,FLT4,FN1,FNTA,FURIN,GADD45A,GADD45B,GJB1,GLDC,GPR132,GRM8,GSTM1,GSTP1,HCAR2,HDAC1,HES1,HIF1A,HLA-A,HPGD,HSP90B…	168
Cancer, Tumor Morphology	progression of tumor	1.21e-15		0.154	ABCC4,ADAM15,AKT1,ANXA1,ANXA3,AXL,BSG,CA9,CAT,CAV1,CCL5,CCND1,CD80,CD8B,CDH1,CDKN1A,CDKN1B,CDKN2A,CLDN1,CLU,COL11A1,COL1A1,COL1A2,CRYAB,CXCR4,DYRK2,ERBB2,ERBB3,EZR,F3,FERMT2,FGF2,FGFR2,FOS,GSTP1,HIF1A,HPSE,IGF1R,IGFBP2,ITGA6,JUN,KIT,LOXL2,MCAM,MGAT3,NF2,NRP1,NRP2,PDGFB,PLAU,PLCE1,PSCA,PTEN,RB1,RECK,SAT1,SEMA3E,SOD2,SOX2,SPARCL1,SPP1,ST14,STAT1,STAT3,THBD,TLR4,TNC,TNK2,VEGFA	69
Carbohydrate Metabolism	metabolism of carbohydrate	6.54e-17		-0.697	Abcb1b,Acan,ADCY2,ADCYAP1R1,ADRBK1,ADRBK2,AKR1B1,AKR7A2,AKT1,ALDH5A1,ALDOC,ANGPT1,AOAH,APLN,APOD,ARF6,ATF6,ATP,B3GALNT1,B4GALT1,BMP7,BSG,CASR,CCL24,CCL5,CCND3,CD22,CDS1,CEPT1,CHKA,CHST1,CHST11,CHST12,CHST15,CHST3,CHST8,Cmah,COL11A1,CPT1A,CSF1,CSF1R,CSGALNACT1,CTBP2,CTBS,CTGF,CX3CL1,CXCL10,DCXR,DLK1,DPAGT1,DSE,DYRK2,ENPP2,ERBB2,F2R,FCGR2A,FGF2,FIG4,FOXO1,FUCA1,FUT4,FUT9,GAA,GALE,GALK1,GALM,GALT,GB…	208
Carbohydrate Metabolism	synthesis of carbohydrate	1.7e-11		-0.796	Acan,ADCY2,ADCYAP1R1,ADRBK1,ADRBK2,AKR1B1,AKT1,ANGPT1,APLN,ARF6,ATF6,ATP,B3GALNT1,B4GALT1,BMP7,BSG,CASR,CCL24,CCL5,CCND3,CD22,CDS1,CEPT1,CHKA,CHST11,CHST12,CHST15,CHST3,CHST8,CSF1,CSF1R,CSGALNACT1,CTBP2,CTGF,CX3CL1,CXCL10,DPAGT1,DSE,DYRK2,ENPP2,ERBB2,F2R,FCGR2A,FOXO1,GBE1,GCNT2,GFPT1,GNA15,GNG2,GNPDA1,GOT1,GPC1,GRB10,HAS3,HTR2C,IGF1,IGF1R,IGF2,IL18,IL1B,INPP5D,INPPL1,IRS1,IRS2,ITGB2,JAK2,KDM2A,KI…	138
Carbohydrate Metabolism	metabolism of polysaccharide	2.64e-10		0.11	Acan,ADCY2,ADRBK1,AKT1,ANGPT1,AOAH,APLN,ATP,BMP7,BSG,CASR,CCL24,CCL5,CCND3,CHST1,CHST11,CHST12,CHST3,CHST8,COL11A1,CSF1,CSF1R,CSGALNACT1,CTBS,CTGF,CX3CL1,CXCL10,DSE,DYRK2,ERBB2,FGF2,GAA,GBE1,GCNT2,GFPT1,GNS,GPC1,GRB10,HAS3,HEXB,HPSE,HYAL1,HYAL2,IGF1,IGF1R,IGF2,IL18,IL1B,IL6ST,INPPL1,IRS1,IRS2,LYVE1,MGAT3,NDST1,NDST2,PCDH12,PDGFRB,PHKB,PITPNA,PPP1CA,PPP1R3B,PRKAA1,PRKAA2,PTGER4,PTPN1,PYGL,PYGM,RHO…	77
Cardiovascular Disease	vascular disease	1.91e-33		-1.407	ABCA5,ABCG1,ABCG5,ABL1,ACE,ACTA2,ACVRL1,ADA,ADAM19,ADAP2,ADAR,ADARB2,ADM,AKAP13,ALDH5A1,ALOX12,ALOX15,ALOX5,ALOX5AP,AMPH,ANGPT1,ANTXR1,ANXA5,APOBEC1,ARHGDIB,ARNTL,ASIC2,ASTN2,ATP2C1,AXL,B2M,BCL6,BIRC3,BMP7,BTC,BTG2,C5AR1,C8orf34,CA2,CACNA1D,CACNB2,CACNB4,CAPG,CAPN1,CASP1,CASP8,CASR,CAV1,Ccl2,CCL5,CCM2,CCR5,CD1D,CD40,CD47,CD53,CD59,CD80,CD83,CD86,CD97,CDH13,CDKN1A,CHI3L1,CHRNA4,CHRNB1,CLEC4A,CLIC5…	369
Cardiovascular Disease	occlusion of blood vessel	4.05e-28		-1.226	ABCG1,ABCG5,ACE,ADA,ADAP2,ADAR,ADARB2,AKAP13,ALDH5A1,ALOX15,ALOX5,ALOX5AP,AMPH,APOBEC1,ARHGDIB,ASIC2,ASTN2,B2M,BIRC3,BMP7,BTG2,C5AR1,C8orf34,CACNA1D,CACNB2,CACNB4,CAPG,CASP1,CASP8,CAV1,Ccl2,CCR5,CD1D,CD40,CD47,CD53,CD59,CD83,CD97,CDH13,CDKN1A,CHI3L1,CLEC4A,CLIC5,CLINT1,CLU,CNGB3,COL18A1,COL1A1,COL1A2,COL5A2,CSF2RB,CSMD1,CTSA,CTSC,CTSS,CX3CL1,CXCL10,CXCL16,CXCR4,DGAT1,DGAT2,DNAJA1,DNAJB5,DOCK9,EEF…	256
Cardiovascular Disease	occlusion of artery	5.27e-28		-1.181	ABCG1,ABCG5,ACE,ADA,ADAP2,ADAR,ADARB2,AKAP13,ALDH5A1,ALOX15,ALOX5,ALOX5AP,AMPH,APOBEC1,ARHGDIB,ASIC2,ASTN2,B2M,BIRC3,BMP7,BTG2,C5AR1,C8orf34,CACNA1D,CACNB2,CACNB4,CAPG,CASP1,CASP8,CAV1,Ccl2,CCR5,CD1D,CD40,CD47,CD53,CD59,CD83,CD97,CDH13,CDKN1A,CHI3L1,CLEC4A,CLIC5,CLINT1,CLU,CNGB3,COL18A1,COL1A1,COL1A2,COL5A2,CSF2RB,CSMD1,CTSA,CTSC,CTSS,CX3CL1,CXCL10,CXCL16,CXCR4,DGAT1,DGAT2,DNAJA1,DNAJB5,DOCK9,EEF…	255
Cardiovascular Disease	disorder of artery	3.31e-27	Decreased	-2.084	ABCG1,ABCG5,ACE,ACTA2,ADA,ADAM19,ADAP2,ADAR,ADARB2,ADM,AKAP13,ALDH5A1,ALOX15,ALOX5,ALOX5AP,AMPH,APOBEC1,ARHGDIB,ASIC2,ASTN2,ATP2C1,B2M,BIRC3,BMP7,BTG2,C5AR1,C8orf34,CACNA1D,CACNB2,CACNB4,CAPG,CAPN1,CASP1,CASP8,CASR,CAV1,Ccl2,CCM2,CCR5,CD1D,CD40,CD47,CD53,CD59,CD83,CD97,CDH13,CDKN1A,CHI3L1,CLEC4A,CLIC5,CLINT1,CLU,CNGB3,CNP,COL18A1,COL1A1,COL1A2,COL5A2,CSF2RB,CSMD1,CTSA,CTSC,CTSS,CX3CL1,CXCL10,CXCL…	291
Cardiovascular Disease	peripheral arterial occlusive disease	2.12e-18			ACE,ADAP2,ADAR,ALOX5,AMPH,ARHGDIB,B2M,BTG2,C5AR1,CAPG,CASP1,CASP8,CD53,CD83,CD97,CLEC4A,CLINT1,COL1A1,COL1A2,CSF2RB,CTSA,CTSC,CTSS,CXCR4,DNAJA1,DNAJB5,EEF1B2,ELF4,EVI2A,EVI2B,FAM49B,FCGR1A,FCGR2A,FCGR3A/FCGR3B,FERMT2,FYB,GLRX,GLS,GRIA2,GULP1,HCK,HCLS1,HEXIM1,HSD17B11,HSPH1,HTATIP2,IFI30,IRF8,ITGA4,KLF4,LAPTM5,LCP1,LMCD1,LPXN,LYN,MAP4K4,NPR3,NR2F2,OTUD3,P2RY1,PACSIN2,PDE4DIP,PDLIM5,PIK3IP1,PLA2G4A…	97
Cardiovascular Disease	mid stage peripheral arterial occlusive disease	7.71e-18			ADAR,ALOX5,AMPH,ARHGDIB,BTG2,C5AR1,CAPG,CASP8,CD53,CD83,CD97,CLEC4A,CLINT1,CSF2RB,CTSA,CTSC,CTSS,CXCR4,DNAJB5,EEF1B2,ELF4,EVI2A,EVI2B,FAM49B,FCGR1A,FCGR2A,FCGR3A/FCGR3B,FYB,GLRX,GLS,GRIA2,GULP1,HCK,HCLS1,HEXIM1,IFI30,IRF8,ITGA4,KLF4,LAPTM5,LCP1,LPXN,LYN,MAP4K4,PACSIN2,PDE4DIP,PDLIM5,PIK3IP1,PLA2G4A,PLTP,PTGER4,RAP2B,RPL9,RUFY1,RUNX1,SAMSN1,SAT1,SEMA3B,SGK1,SLA,SLCO2B1,SPP1,ST6GAL1,STK24,SYK,TAF9,…	77
Cardiovascular Disease	advanced stage peripheral arterial occlusive disease	3.28e-15			ADAP2,ADAR,ALOX5,AMPH,ARHGDIB,CAPG,CASP1,CASP8,CD53,CD97,CLEC4A,CLINT1,COL1A1,COL1A2,CSF2RB,CTSS,DNAJA1,DNAJB5,ELF4,EVI2A,EVI2B,FAM49B,FCGR1A,FERMT2,FYB,GLRX,GLS,GRIA2,GULP1,HCLS1,HSD17B11,HSPH1,HTATIP2,IFI30,IRF8,ITGA4,LAPTM5,LCP1,LMCD1,LPXN,LYN,MAP4K4,NPR3,NR2F2,OTUD3,PDE4DIP,PDLIM5,PIK3IP1,PLA2G4A,PTGER4,RAP2B,RUFY1,RUNX1,SEMA3B,SLA,SLC19A2,SNX10,SPP1,ST6GAL1,STK24,SYK,TBC1D2B,TGFB2,THBS1,TLR7…	70
Cardiovascular Disease	atherosclerosis	1.7e-13		-1.108	ABCG1,ABCG5,ACE,ADA,ADARB2,AKAP13,ALDH5A1,ALOX15,ALOX5,ALOX5AP,APOBEC1,ASIC2,ASTN2,BIRC3,BMP7,C8orf34,CACNA1D,CACNB2,CACNB4,CAV1,Ccl2,CCR5,CD1D,CD40,CD47,CD59,CDH13,CDKN1A,CHI3L1,CLIC5,CLU,CNGB3,COL18A1,COL5A2,CSMD1,CTSS,CX3CL1,CXCL10,CXCL16,DGAT1,DGAT2,DOCK9,EPHX2,F2R,F3,F5,FADS1,FAM107B,FASLG,FLT4,FN1,FOLR1,FOS,FOSB,FOXO1,FRMD4A,FUT4,FUT7,FUT9,GAA,GBE1,GFOD1,GJA1,GPX1,GRIN3B,GSS,IFNGR1,IGF1,IGF…	164
Cardiovascular Disease	arteriosclerosis	1.73e-13		-1.095	ABCG1,ABCG5,ACE,ADA,ADARB2,AKAP13,ALDH5A1,ALOX15,ALOX5,ALOX5AP,APOBEC1,ASIC2,ASTN2,BIRC3,BMP7,C8orf34,CACNA1D,CACNB2,CACNB4,CAV1,Ccl2,CCR5,CD1D,CD40,CD47,CD59,CDH13,CDKN1A,CHI3L1,CLIC5,CLU,CNGB3,COL18A1,COL5A2,CSMD1,CTSS,CX3CL1,CXCL10,CXCL16,DGAT1,DGAT2,DOCK9,EPHX2,F2R,F3,F5,FADS1,FAM107B,FASLG,FLT4,FN1,FOLR1,FOS,FOSB,FOXO1,FRMD4A,FUT4,FUT7,FUT9,GAA,GBE1,GFOD1,GJA1,GPX1,GRIN3B,GSS,IFNGR1,IGF1,IGF…	166
Cardiovascular Disease	vascular lesion	6.69e-13		-1.257	ABCG5,ACTA2,ADM,ALOX15,ALOX5,APOBEC1,BMP7,C1QA,CACNA1D,Ccl2,CCM2,CCR5,CD1D,CD4,CD40,CD59,COL18A1,COL1A1,CTSC,CTSS,CX3CL1,CXCL10,CXCL16,EDNRA,EFEMP2,EPHX2,F3,F5,FASLG,FBN1,FOXO1,FRAS1,FURIN,FUT4,FUT7,GPX1,GRIP1,HPSE,IFNGR1,IGF1,IGF2,IGFBP7,IL18,IL1B,ITGB3,KLF2,KRIT1,LCAT,LPL,MAP2K1,MIF,MMP11,MMP2,MYH11,NCF1,NFE2L2,NFKB1,NPC1L1,NR3C2,PDCD1,PECAM1,PFN1,PLA2G15,PLA2G5,PLAU,PRKCB,RUNX1,SCD,SELE,SGCB,S…	88
Cardiovascular Disease	atherosclerotic lesion	4.91e-10		-0.859	ABCG5,ALOX15,ALOX5,APOBEC1,BMP7,Ccl2,CCR5,CD1D,CD40,CD59,COL18A1,CTSS,CX3CL1,CXCL10,CXCL16,EPHX2,F3,F5,FASLG,FOXO1,FUT4,FUT7,GPX1,IFNGR1,IGF1,IGF2,IL18,IL1B,ITGB3,LCAT,LPL,MAP2K1,MIF,MMP2,NCF1,NFE2L2,NFKB1,NPC1L1,NR3C2,PDCD1,PECAM1,PFN1,PLA2G15,PLA2G5,PLAU,PRKCB,SCD,SELE,SHC1,SLC30A3,SPP1,TGFBR2,THBD,THBS1,TLR2,TLR4,TNFRSF1A,TNFSF4,VDR,VEGFA,ZMYND15	61
Cardiovascular System Development and Function	development of vascular system	5.78e-21		-0.223	ABI1,ACVRL1,ADAM15,ADAMTS1,ADAMTS12,ADM,AKR1B1,AKT1,ALOX12,ANGPT1,ANXA3,APH1A,APLN,AQP1,ARHGEF12,ATP7A,AXL,B4GALT1,BACE1,BAI1,BMP4,BMP6,BMP7,BTG1,C5AR1,CAMP,CAPN2,CAPNS1,CAT,CAV1,Ccl2,CCL24,CCL5,CCM2,CD40,CDH13,CDH2,CDKN1B,CDKN2A,CEBPA,CFL1,COL18A1,COL1A1,COL1A2,COL4A3,COL5A1,CSF1,CSF2RB,CSF3R,CSK,CTGF,CTSS,CX3CL1,CXCL10,CXCR2,CXCR4,CYR61,DAB2IP,DCBLD2,DDAH1,DGKA,DHCR7,DOCK1,DVL3,ECM1,EDNRA,ENG,E…	232
Cardiovascular System Development and Function	development of cardiovascular system	6.19e-21		-0.222	ABI1,ACVRL1,ADAM15,ADAMTS1,ADAMTS12,ADM,AKR1B1,AKT1,ALOX12,ANGPT1,ANXA3,APH1A,APLN,AQP1,ARHGEF12,ATP7A,AXL,B4GALT1,BACE1,BAI1,BMP4,BMP6,BMP7,BTG1,C5AR1,CAMP,CAPN2,CAPNS1,CAT,CAV1,Ccl2,CCL24,CCL5,CCM2,CD40,CDH13,CDH2,CDKN1B,CDKN2A,CEBPA,CFL1,COL18A1,COL1A1,COL1A2,COL4A3,COL5A1,CSF1,CSF2RB,CSF3R,CSK,CTGF,CTSS,CX3CL1,CXCL10,CXCR2,CXCR4,CYR61,DAB2IP,DCBLD2,DDAH1,DGKA,DHCR7,DOCK1,DVL3,ECM1,EDNRA,ENG,E…	231
Cardiovascular System Development and Function	angiogenesis	7.08e-19		-0.219	ABI1,ACVRL1,ADAM15,ADAM17,ADAMTS1,ADAMTS12,ADM,AKR1B1,AKT1,ALOX12,ANGPT1,ANGPTL2,ANXA3,APH1A,APLN,AQP1,ATPIF1,AXL,B4GALT1,BAI1,BMP4,BTC,BTG1,CAMP,CASP8,CAT,CAV1,Ccl2,CCL24,CCL5,CCM2,CCND1,CD40,CDH13,CDKN1B,CDKN2A,COL18A1,COL4A3,CSF1,CSF2RB,CTGF,CTSS,CX3CL1,CXCL10,CXCR2,CXCR4,CYR61,DAB2IP,DCBLD2,DDAH1,DGKA,ECM1,EDNRA,ELK3,ENG,ENPEP,ENPP2,EPAS1,EPHB1,EPHB2,EPHX2,ERBB2,F2R,F3,FASLG,FES,FGF1,FGF13,FG…	210
Cardiovascular System Development and Function	morphology of cardiovascular system	1.36e-13			ACTA2,ACVRL1,ADAM17,ADM,APLN,ARHGEF12,ARID4A,AXL,BMP1,BMP4,CAPNS1,CAV1,CCM2,CDO1,CDON,CNN1,COL5A1,CRYAB,CTTN,CXADR,CXCL10,CXCR4,DDAH1,DLX5,ECE2,EDNRA,EFEMP2,ENG,ENPP2,F2R,F3,FBLN1,FBN1,FLT4,FMOD,FN1,FURIN,GDF1,GFAP,GPR180,HEY1,HHEX,HIF1A,HPGD,ID3,IL6ST,ITGA4,JUN,KDR,KLF2,KLF5,LLGL1,LMO2,LPL,MAPK14,MERTK,MIB1,MMP15,MMP2,MYH10,MYH11,NCF1,NGFR,NOTCH3,NOX1,NR2F2,NRP1,NUMB,PAX8,PDGFB,PDGFRB,PLAU,PLOD1…	110
Cardiovascular System Development and Function	vascularization	9.04e-12		0.018	ADAM15,ADAMTS12,AKT1,B4GALT1,C5AR1,CAMP,Ccl2,CD40,CD47,CDH13,CRYAB,CTGF,CXCR4,CYR61,EPAS1,EPHB2,ERBB2,F2R,F3,FASLG,FGF2,HIF1A,HPSE,HTATIP2,HYOU1,ID3,IFNGR1,IGF1,IL12RB2,IL18,IL1B,IL1RN,ITGA4,ITGB3,KDR,KLF5,LGALS1,MAP3K3,MDK,MFGE8,MMP2,NOSTRIN,NOX1,NPY,NRP1,NRP2,PLA2G4A,PLAT,PLAU,PLD1,PTK2B,RAF1,S100A10,S1PR2,SLIT2,SMAD5,SPP1,STC1,STK4,TGFB1,THBS1,THBS2,TIMP2,TLR2,TP73,VEGFA,VEGFB,VLDLR	68
Cardiovascular System Development and Function	abnormal morphology of cardiovascular system	9.08e-11			ACTA2,ACVRL1,ADAM17,ADM,APLN,ARHGEF12,ARID4A,AXL,BMP1,CAPNS1,CAV1,CCM2,CDO1,CDON,COL5A1,CTTN,CXADR,CXCL10,CXCR4,DDAH1,DLX5,ECE2,EDNRA,EFEMP2,ENG,ENPP2,F2R,F3,FBLN1,FBN1,FMOD,FN1,FURIN,GDF1,GFAP,GPR180,HEY1,HHEX,HIF1A,HPGD,ID3,ITGA4,JUN,KLF2,KLF5,LLGL1,LMO2,LPL,MERTK,MIB1,MMP15,MMP2,MYH11,NCF1,NGFR,NOTCH3,NOX1,NR2F2,NRP1,NUMB,PAX8,PDGFB,PDGFRB,PLOD1,PNPLA2,PPAP2B,PPP3R1,PRRX1,PRRX2,PSEN1,PTEN,PTGE…	97
Cardiovascular System Development and Function, Organismal Development	development of blood vessel	1.25e-19		-0.306	ABI1,ACVRL1,ADAM15,ADAMTS1,ADAMTS12,ADM,AKR1B1,AKT1,ALOX12,ANGPT1,ANXA3,APH1A,APLN,AQP1,ATP7A,AXL,B4GALT1,BACE1,BAI1,BMP4,BMP6,BTG1,C5AR1,CAMP,CAPNS1,CAT,CAV1,Ccl2,CCL24,CCL5,CCM2,CD40,CDH13,CDH2,CDKN1B,CDKN2A,COL18A1,COL1A1,COL1A2,COL4A3,COL5A1,CSF1,CSF2RB,CSK,CTGF,CTSS,CX3CL1,CXCL10,CXCR2,CXCR4,CYR61,DAB2IP,DCBLD2,DDAH1,DGKA,DHCR7,ECM1,EDNRA,ENG,ENPP2,EPHB2,EPHX2,ERBB2,F2R,F3,FASLG,FES,FGF1,FGF…	205
Cardiovascular System Development and Function, Organismal Development	vasculogenesis	6.05e-13		-0.204	ABI1,ACVRL1,ADAM15,ADAMTS1,ADM,AKR1B1,AKT1,ALOX12,ANGPT1,APH1A,APLN,BACE1,BAI1,BMP4,BMP6,C5AR1,CAMP,CAPNS1,CAT,CAV1,Ccl2,CCM2,CD40,CDH13,CDH2,CDKN1B,COL18A1,COL4A3,CSF1,CSF2RB,CTGF,CX3CL1,CXCL10,CXCR4,DGKA,ECM1,EDNRA,ENG,ENPP2,EPHB2,EPHX2,ERBB2,F2R,F3,FES,FGF1,FGF13,FGF2,FLT4,FN1,FURIN,FZD4,GAS6,GJA1,GLI3,GPC1,GSN,GSTM1,HEY1,HHEX,HIF1A,HPSE,IGF1,IGF2,IL1B,IL6ST,ITGA7,ITGB3,JAG1,JAK2,JUN,KDR,KLF2,…	149
Cardiovascular System Development and Function, Organismal Development, Tissue Morphology	morphology of blood vessel	4.83e-12			ACTA2,ACVRL1,ADAM17,ADM,APLN,ARID4A,AXL,BMP1,BMP4,CCM2,CDO1,CDON,CNN1,COL5A1,CRYAB,CTTN,CXADR,CXCL10,CXCR4,DDAH1,DLX5,EDNRA,EFEMP2,ENG,ENPP2,F2R,FBLN1,FBN1,FLT4,FMOD,FN1,FURIN,GDF1,GFAP,GPR180,HEY1,HHEX,HIF1A,HPGD,IL6ST,JUN,KLF2,KLF5,LMO2,LPL,MAPK14,MERTK,MIB1,MMP2,MYH10,MYH11,NCF1,NGFR,NOTCH3,NOX1,NR2F2,NRP1,NUMB,PAX8,PDGFB,PDGFRB,PLOD1,PPP3R1,PRRX1,PRRX2,PSEN1,PTGER4,PTGIS,PTPRJ,RAF1,RARA,RASA1…	93
Cardiovascular System Development and Function, Organismal Development, Tissue Morphology	abnormal morphology of blood vessel	6.69e-10			ACTA2,ACVRL1,ADAM17,ADM,APLN,ARID4A,AXL,BMP1,CCM2,CDO1,CDON,COL5A1,CTTN,CXADR,CXCL10,CXCR4,DDAH1,DLX5,EDNRA,EFEMP2,ENG,ENPP2,F2R,FBLN1,FBN1,FMOD,FN1,FURIN,GDF1,GFAP,GPR180,HEY1,HHEX,HIF1A,HPGD,JUN,KLF2,KLF5,LMO2,LPL,MERTK,MIB1,MMP2,MYH11,NCF1,NGFR,NOTCH3,NOX1,NR2F2,NRP1,NUMB,PAX8,PDGFB,PDGFRB,PLOD1,PPP3R1,PRRX1,PRRX2,PSEN1,PTGER4,PTGIS,PTPRJ,RARA,RASA1,RASIP1,RB1,RBPJ,RECK,SEMA3D,SEMA5A,SGCB,SHC1…	84
Cell Death and Survival	cell death	3.65e-57	Decreased	-2.303	A2M,AATK,ABCC1,ABCC4,ABCC5,ABCC8,ABCD1,ABCG1,ABL1,ACE,ACSL4,ACTN4,ACVRL1,ADA,ADAM15,ADAM17,ADAMTS12,ADAR,ADCYAP1R1,ADK,ADM,ADRBK1,AFF1,AFG3L2,AGO3,AGRN,AIF1,AIFM2,AIFM3,AK1,AKAP12,AKR1B1,AKT1,ALDOC,ALOX12,ALOX15,ALOX5,ANGPT1,ANK3,ANKRD1,ANTXR1,ANXA1,ANXA11,ANXA4,ANXA5,ANXA7,APAF1,APBB1,APC,APH1A,API5,APLN,APOBEC3B,AQP1,ARC,ARHGAP35,ARHGDIA,ARHGDIB,ARHGEF2,ARHGEF6,ARL11,ARL6IP5,ARL8B,ARNT2,ARNTL,A…	962
Cell Death and Survival	apoptosis	7.21e-57		-0.774	A2M,AATK,ABCC1,ABCG1,ABL1,ACE,ACSL4,ACTN4,ADA,ADAM15,ADAM17,ADAR,ADCYAP1R1,ADM,ADRBK1,AGO3,AGRN,AIF1,AIFM2,AIFM3,AKAP12,AKR1B1,AKT1,ALDOC,ALOX12,ALOX15,ALOX5,ANGPT1,ANKRD1,ANXA1,ANXA11,ANXA4,ANXA5,ANXA7,APAF1,APBB1,APC,APH1A,API5,APLN,APOBEC3B,AQP1,ARC,ARHGAP35,ARHGDIA,ARHGDIB,ARHGEF6,ARL11,ARL6IP5,ARNT2,ARRB1,ARRB2,ASIC2,ATAD2,ATF1,ATF5,ATF6,ATP,ATP2B2,ATP2C1,ATP7A,AXIN2,AXL,AZI2,B4GALT1,BACH2,B…	795
Cell Death and Survival	necrosis	2.49e-45		-1.847	A2M,AATK,ABCC1,ABCC4,ABCC8,ABCG1,ABL1,ACVRL1,ADA,ADAM17,ADAMTS12,ADCYAP1R1,ADM,ADRBK1,AGRN,AIFM3,AKR1B1,AKT1,ALOX12,ALOX15,ANGPT1,ANKRD1,ANTXR1,ANXA1,APAF1,API5,APLN,APOBEC3B,ARL11,ARRB1,ARRB2,ATAD2,ATF1,ATF6,ATP,ATP13A2,ATP2B2,ATP2C1,ATP7A,AXL,BACE1,BACH2,BAG1,BBC3,BCL10,BCL2A1,BCL2L12,BCL3,BCL6,BID,BIRC3,BMF,BMP4,BMP7,BNIP2,BNIP3L,BTC,BTG1,BTG2,BTK,C1QA,C5AR1,CA3,CADM1,CALCB,CAMP,CAPN1,CAPN6,CA…	649
Cell Death and Survival	cell death of immune cells	9.96e-29	Decreased	-3.22	ABCC4,ABCG1,ABL1,ADA,ADAM17,AKT1,ANXA1,APAF1,ARRB1,ATP,BBC3,BCL10,BCL2A1,BCL3,BCL6,BID,BIRC3,BMF,BMP4,BTG1,BTK,C1QA,CAMP,CASP1,CASP4,CASP8,CAST,CAT,CAV1,Ccl2,CCL5,CCR5,CD22,CD300A,CD38,CD4,CD40,CD47,CD59,CD7,CD74,CD79B,CD80,CD86,Cdc42,CDKN1A,CDKN1B,CDKN2A,CFLAR,CHEK2,CHI3L1,CLEC10A,CLU,CNR2,CORO1A,CSF1,CSF1R,CSF2RA,CSF2RB,CUL9,CX3CL1,CXCL10,CXCR4,CYBB,DCK,DDIT4,DEF6,DFFA,DHX58,DLK1,DOCK8,DRAM1,EI…	258
Cell Death and Survival	apoptosis of leukocytes	1.71e-26		-0.333	ABCG1,ABL1,ADA,ADAM17,AKT1,ANXA1,ARRB1,ATP,BBC3,BCL10,BCL2A1,BCL3,BID,BIRC3,BMF,BMP4,BTG1,BTK,C1QA,CAMP,CASP1,CASP4,CASP8,CAST,CAT,CAV1,Ccl2,CCL5,CCR5,CD22,CD38,CD4,CD40,CD47,CD59,CD79B,CD80,Cdc42,CDKN1A,CDKN1B,CDKN2A,CFLAR,CHEK2,CHI3L1,CNR2,CORO1A,CSF1,CUL9,CX3CL1,CXCR4,CYBB,DCK,DFFA,DHX58,EIF2AK2,ETS2,EZR,FASLG,FCER1G,FCGR1A,FCGR3A/FCGR3B,FGL2,FOS,FYN,GIMAP1-GIMAP5,GPAM,GPR132,GSN,HAVCR2,HCAR2,…	207
Cell Death and Survival	cell survival	5.56e-22		-1.425	ABCC1,ABCC10,ABL1,ACE,ADAMTS1,AGRN,AKT1,ALOX12,ANGPT1,ANTXR1,APAF1,APC,APLN,ARRB1,ATF1,ATF5,ATP,ATP7A,ATP7B,AXL,BAG1,BAMBI,BBC3,BCAP31,BCAR1,BCL10,BCL2A1,BCL3,BCL6,BMP4,BNIP2,BRE,BTC,BTG2,BTK,CA9,CAMP,CASP1,CASP8,CAT,CAV1,CCL5,CCNG1,CD22,CD300A,CD38,CD40,CD47,CD48,CD74,CD80,CD86,CDH1,CDK2AP1,CDKN1A,CDKN1B,CDKN2A,CEBPE,CHEK2,CHI3L1,CLCA2,CLN3,CLU,CNTF,COL18A1,COL4A3,CRTC2,CSF1,CSF1R,CSF2RA,CSF2RB,…	329
Cell Death and Survival	apoptosis of lymphocytes	4.56e-20		0.804	ABL1,ADA,AKT1,ARRB1,ATP,BBC3,BCL10,BCL2A1,BCL3,BID,BMF,BMP4,BTK,CASP1,CASP4,CASP8,CAV1,Ccl2,CCL5,CCR5,CD22,CD38,CD4,CD40,CD47,CD59,CD79B,CD80,Cdc42,CDKN1A,CDKN1B,CDKN2A,CFLAR,CHEK2,CHI3L1,CORO1A,CSF1,CUL9,CXCR4,DCK,DFFA,DHX58,ETS2,EZR,FASLG,FCGR1A,FCGR3A/FCGR3B,FGL2,FOS,FYN,GIMAP1-GIMAP5,GPAM,GPR132,HIF1A,HSH2D,ICOS,ID3,IFNGR1,IGF1,IKBKB,IL18,IL1B,IL6R,IL7,INPP5D,Irgm1,IRS2,ITPR2,ITPR3,JAK3,JUN,K…	152
Cell Death and Survival	apoptosis of mononuclear leukocytes	1.91e-19		0.749	ABL1,ADA,AKT1,ARRB1,ATP,BBC3,BCL10,BCL2A1,BCL3,BID,BMF,BMP4,BTK,CASP1,CASP4,CASP8,CAV1,Ccl2,CCL5,CCR5,CD22,CD38,CD4,CD40,CD47,CD59,CD79B,CD80,Cdc42,CDKN1A,CDKN1B,CDKN2A,CFLAR,CHEK2,CHI3L1,CORO1A,CSF1,CUL9,CXCR4,DCK,DFFA,DHX58,ETS2,EZR,FASLG,FCGR1A,FCGR3A/FCGR3B,FGL2,FOS,FYN,GIMAP1-GIMAP5,GPAM,GPR132,HIF1A,HSH2D,ICOS,ID3,IFNGR1,IGF1,IKBKB,IL18,IL1B,IL6R,IL6ST,IL7,INPP5D,Irgm1,IRS2,ITPR2,ITPR3,JAK3…	155
Cell Death and Survival	cell death of lymphocytes	3.02e-19		0.491	ABL1,ADA,AKT1,APAF1,ARRB1,ATP,BBC3,BCL10,BCL2A1,BCL3,BID,BMF,BMP4,BTK,CAMP,CASP1,CASP4,CASP8,CAV1,Ccl2,CCL5,CCR5,CD22,CD38,CD4,CD40,CD47,CD59,CD7,CD79B,CD80,Cdc42,CDKN1A,CDKN1B,CDKN2A,CFLAR,CHEK2,CHI3L1,CLEC10A,CORO1A,CSF1,CUL9,CXCL10,CXCR4,DCK,DDIT4,DEF6,DFFA,DHX58,DRAM1,ETS2,EZR,FASLG,FCGR1A,FCGR3A/FCGR3B,FGL2,FOS,FYN,GIMAP1-GIMAP5,GPAM,GPR132,HIF1A,HSH2D,ICOS,ID3,IFNGR1,IGF1,IKBKB,IL18,IL1B,IL…	165
Cell Death and Survival	cell death of mononuclear leukocytes	1.02e-18		0.493	ABL1,ADA,AKT1,APAF1,ARRB1,ATP,BBC3,BCL10,BCL2A1,BCL3,BID,BMF,BMP4,BTK,CAMP,CASP1,CASP4,CASP8,CAV1,Ccl2,CCL5,CCR5,CD22,CD38,CD4,CD40,CD47,CD59,CD7,CD79B,CD80,Cdc42,CDKN1A,CDKN1B,CDKN2A,CFLAR,CHEK2,CHI3L1,CLEC10A,CORO1A,CSF1,CUL9,CXCL10,CXCR4,DCK,DDIT4,DEF6,DFFA,DHX58,DRAM1,ETS2,EZR,FASLG,FCGR1A,FCGR3A/FCGR3B,FGL2,FOS,FYN,GIMAP1-GIMAP5,GPAM,GPR132,HIF1A,HSH2D,ICOS,ID3,IFNGR1,IGF1,IKBKB,IL18,IL1B,IL…	168
Cell Death and Survival	neuronal cell death	2.69e-18		0.548	A2M,AATK,ABL1,ACVRL1,ADA,ADCYAP1R1,ADRBK1,AGRN,AKT1,ALOX12,ALOX15,ANGPT1,APAF1,APLN,ATP,ATP13A2,ATP2C1,ATP7A,AXL,BACE1,BAG1,BBC3,BID,BMP4,BTG2,C5AR1,CAPN1,CAPNS1,CASP1,CASP8,CAST,CAT,Ccl2,CCL5,CD4,CDC25A,Cdc42,CDH2,CDK4,CDKN1A,CDKN1B,CDKN2A,CERS1,CFLAR,CHEK2,CLN3,CLU,CNTF,CREM,CRLF1,CSF1,CTF1,CX3CL1,CYBA,CYBB,DAPK1,DCC,DFFA,DNAJB2,DPYSL3,DUSP6,EFNA2,EHD4,EPHA7,EPHX2,ERBB2,ERBB3,ETS2,F2R,FAAH,Faim…	260
Cell Death and Survival	cell viability	1.39e-17		-1.095	ABCC1,ABCC10,ABL1,ACE,AGRN,AKT1,ALOX12,ANGPT1,ANTXR1,APAF1,APC,APLN,ARRB1,ATF1,ATP,ATP7A,AXL,BAG1,BBC3,BCAP31,BCL10,BCL2A1,BCL3,BCL6,BMP4,BNIP2,BTG2,BTK,CASP8,CAT,CAV1,CCL5,CD22,CD300A,CD38,CD40,CD47,CD74,CD80,CD86,CDH1,CDK2AP1,CDKN1A,CDKN1B,CDKN2A,CHEK2,CHI3L1,CLCA2,CLU,CNTF,COL4A3,CSF1,CSF1R,CSF2RA,CSF2RB,CTF1,CX3CL1,CXCL10,CXCR4,DAB2IP,DCC,DCUN1D5,DEF6,DLK1,DOCK8,EFNA2,EFNA4,EHD4,ERBB2,ERBB4,E…	265
Cell Death and Survival	apoptosis of myeloid cells	6.01e-17		-1.525	ABCG1,ADAM17,AKT1,ANXA1,ATP,BCL2A1,BID,BIRC3,BTG1,BTK,C1QA,CAMP,CASP1,CASP4,CASP8,CAST,CAT,CCL5,CDKN1A,CDKN2A,CFLAR,CSF1,CX3CL1,CXCR4,CYBB,DFFA,EIF2AK2,FASLG,FCER1G,FCGR1A,FOS,GPR132,GSN,HAVCR2,HCAR2,HIF1A,IGF1,IKBKB,IL18,IL1B,IL1RL1,IL1RN,IL33,INPP5D,IRAK3,IRF8,ISG15,ITGB2,JAK2,LCN2,LEPR,LGALS1,LGALS3,LYN,MAP2K3,MAPK14,MCL1,MEFV,MIF,MYD88,NAD+,NAMPT,NFE2L2,NFKBIA,NGF,PDGFC,PIK3AP1,PIM1,PLA2G4A,P…	91
Cell Death and Survival	cell death of myeloid cells	9.74e-17	Decreased	-2.111	ABCC4,ABCG1,ADAM17,AKT1,ANXA1,ATP,BBC3,BCL2A1,BID,BIRC3,BTG1,BTK,C1QA,CAMP,CASP1,CASP4,CASP8,CAST,CAT,CCL5,CCR5,CD40,CDKN1A,CDKN2A,CFLAR,CSF1,CX3CL1,CXCR4,CYBB,DFFA,EIF2AK2,FASLG,FCER1G,FCGR1A,FOS,GPR132,GSN,HAVCR2,HCAR2,HIF1A,IFNAR1,IGF1,IKBKB,IL18,IL1B,IL1RL1,IL1RN,IL33,INPP5D,IRAK3,IRF8,ISG15,ITGB2,JAK2,LCN2,LEPR,LGALS1,LGALS3,LYN,LYZ,MAP2K3,MAPK14,MCL1,MEFV,MIF,MYD88,NAD+,NAMPT,NFE2L2,NFKBIA,…	100
Cell Death and Survival	cell death of T lymphocytes	1.98e-16		-0.51	ABL1,ADA,AKT1,APAF1,ARRB1,ATP,BBC3,BCL10,BCL2A1,BCL3,BID,BMF,BMP4,CASP1,CASP8,CAV1,Ccl2,CCL5,CCR5,CD38,CD4,CD40,CD47,CD59,CD7,Cdc42,CDKN1A,CDKN1B,CDKN2A,CFLAR,CHEK2,CHI3L1,CLEC10A,CORO1A,CUL9,CXCL10,CXCR4,DCK,DDIT4,DEF6,DFFA,DHX58,DRAM1,ETS2,EZR,FASLG,FCGR1A,FOS,FYN,GIMAP1-GIMAP5,GPAM,GPR132,HIF1A,ICOS,ID3,IFNGR1,IGF1,IKBKB,IL18,IL1B,IL6R,IL7,Irgm1,JAK3,JUN,KLF2,LCK,LCN2,LGALS1,LGALS3,MAP2K1,MAP2…	135
Cell Death and Survival	apoptosis of T lymphocytes	2.35e-16		-0.195	ABL1,ADA,AKT1,ARRB1,ATP,BBC3,BCL10,BCL2A1,BCL3,BID,BMF,BMP4,CASP1,CASP8,CAV1,Ccl2,CCL5,CCR5,CD38,CD4,CD47,CD59,Cdc42,CDKN1A,CDKN1B,CDKN2A,CFLAR,CHEK2,CHI3L1,CORO1A,CUL9,CXCR4,DCK,DFFA,DHX58,ETS2,EZR,FASLG,FCGR1A,FOS,FYN,GIMAP1-GIMAP5,GPAM,GPR132,HIF1A,ICOS,ID3,IFNGR1,IGF1,IKBKB,IL18,IL1B,IL6R,IL7,Irgm1,JAK3,JUN,KLF2,LCK,LCN2,LGALS1,LGALS3,MAP2K1,MAP2K3,MAP4K1,MERTK,NAD+,NFATC1,NFE2L2,NFKB1,NFKB2,…	122
Cell Death and Survival	apoptosis of neurons	1.44e-15		-0.054	A2M,AATK,ABL1,ADA,ADCYAP1R1,AGRN,AKT1,ALOX15,ANGPT1,APAF1,ATP2C1,ATP7A,AXL,BBC3,BID,BTG2,C5AR1,CAPN1,CASP1,CASP8,CAST,CAT,Ccl2,CCL5,Cdc42,CDKN1A,CDKN2A,CERS1,CLN3,CNTF,CREM,CRLF1,CYBA,DAPK1,DFFA,EPHA7,ERBB3,F2R,Faim,FAIM2,FAM134B,FAM162A,FASLG,FCGR1A,FGF2,FGFR3,FN1,FOS,FOXO1,FYN,FZD2,GLI3,GLRX,GNAO1,GPX1,GRIA2,GRID2,GRIK2,GRIK5,GSTM5,HAP1,HDAC1,HIF1A,HSPA5,HSPB1,HSPH1,HYOU1,IGF1,IGF1R,IKBKB,IL18,…	167
Cell Death and Survival	cell viability of leukocytes	1.21e-13	Decreased	-5.121	AKT1,ARRB1,BBC3,BCL10,BCL2A1,BCL3,BCL6,BMP4,BTK,CASP8,CD22,CD300A,CD38,CD40,CD47,CD74,CD80,CD86,CHEK2,CLU,CSF1,CSF1R,CSF2RA,CSF2RB,CX3CL1,CXCR4,DEF6,DLK1,DOCK8,ERBB2,F2R,FASLG,FCER1G,FCGR1A,FCGR3A/FCGR3B,FN1,FOXO1,HCK,HIF1A,ICOS,IKBKB,IL18,IL1B,IL33,IL7,INPP5D,ITGB2,ITPKB,JAK1,JAK2,JAK3,KIT,KLF2,LGALS3,LYN,MAP2K1,MAPK3,MCL1,MIF,MVP,MX1,MYD88,MYH11,NCF2,NFKB1,NFKBIA,NGF,PARP14,PDCD1,PIK3CB,PIK3CD,…	101
Cell Death and Survival	apoptosis of macrophages	2.04e-13	Decreased	-2.021	ABCG1,AKT1,ATP,BIRC3,BTG1,C1QA,CASP1,CASP4,CASP8,CCL5,CDKN1A,CDKN2A,CFLAR,CSF1,CX3CL1,DFFA,EIF2AK2,FASLG,FOS,GPR132,HIF1A,IL18,IL1B,INPP5D,ISG15,LCN2,LGALS3,MAP2K3,MAPK14,MCL1,MEFV,MIF,MYD88,NAMPT,NFE2L2,NFKBIA,NGF,PDGFC,PIK3AP1,PLA2G4A,PTEN,PTPN6,RIPK3,SOD2,ST6GAL1,STAT1,STAT3,TGFB1,TICAM2,TLR2,TLR4,TNFRSF1A,TNFRSF1B	53
Cell Death and Survival	apoptosis of phagocytes	2.16e-13	Decreased	-2.1	ABCG1,ADAM17,AKT1,ANXA1,ATP,BCL2A1,BID,BIRC3,BTG1,BTK,C1QA,CAMP,CASP1,CASP4,CASP8,CAST,CAT,CCL5,CD40,CDKN1A,CDKN1B,CDKN2A,CFLAR,CNR2,CSF1,CX3CL1,CXCR4,CYBB,DFFA,EIF2AK2,FASLG,FCER1G,FOS,GPR132,GSN,HAVCR2,HCAR2,HIF1A,IL18,IL1B,IL1RL1,IL1RN,IL33,INPP5D,IRF5,ISG15,ITGB2,LCN2,LEPR,LGALS3,MAP2K3,MAPK14,MCL1,MEFV,MIF,MYD88,NAD+,NAMPT,NFE2L2,NFKB1,NFKBIA,NGF,PDGFC,PIK3AP1,PLA2G4A,PRKCD,PTEN,PTGER1,PTGER…	86
Cell Death and Survival	cell death of phagocytes	2.54e-13	Decreased	-2.848	ABCC4,ABCG1,ADAM17,AKT1,ANXA1,ATP,BBC3,BCL2A1,BID,BIRC3,BTG1,BTK,C1QA,CAMP,CASP1,CASP4,CASP8,CAST,CAT,CCL5,CCR5,CD40,CDKN1A,CDKN1B,CDKN2A,CFLAR,CNR2,CSF1,CX3CL1,CXCR4,CYBB,DFFA,EIF2AK2,FASLG,FCER1G,FOS,GPR132,GSN,HAVCR2,HCAR2,HIF1A,IFNAR1,IL18,IL1B,IL1RL1,IL1RN,IL33,INPP5D,IRF5,ISG15,ITGB2,LCN2,LEPR,LGALS3,LYZ,MAP2K3,MAP3K5,MAPK14,MCL1,MEFV,MIF,MYD88,NAD+,NAMPT,NFE2L2,NFKB1,NFKBIA,NGF,NLRP3,PDGFC…	94
Cell Death and Survival	cell death of central nervous system cells	6.6e-13		-0.801	A2M,AATK,ADRBK1,AKT1,ALOX15,APAF1,ATP13A2,ATP2C1,BAG1,BBC3,BCL2L12,BID,CAPN1,CAPNS1,CASP8,CAST,CAT,CDC25A,CDK4,CDKN1A,CDKN1B,CDKN2A,CFLAR,CLU,CR1L,CRYAB,DAPK1,EPHX2,ETS2,F2R,Faim,FAIM2,FAM134B,FASLG,FCGR1A,FOS,FOXO1,GAS6,GBA,GDA,GFAP,GLRX,GNAO1,GRIA2,GRID2,HAP1,HDAC1,HDAC9,HIP1,HSPA5,HSPB1,HYOU1,IGF1,IGF1R,IL1B,IL1R1,IL1RN,IL6ST,ITSN1,JUN,KL,KLF6,LCN2,LINGO1,LRPAP1,MADD,MAOA,MAP1B,MAP2K1,MAP2K3,M…	124
Cell Death and Survival	cell death of kidney cell lines	7.21e-13		-0.256	ABCC1,ADRBK1,AIFM3,AKT1,API5,APOBEC3B,ATF6,ATP,ATP13A2,ATP2B2,BCL10,BCL2A1,BCL6,BID,BIRC3,BNIP3L,CASP1,CASP4,CASP8,CASR,CAT,CDON,CFLAR,CNNM4,CRYAB,Dapk2,DCC,E2F6,EIF2AK2,ELOVL4,EMP1,EMP2,EMP3,EPHB2,ERBB2,ERBB4,EZR,F3,FASLG,FGF1,FOS,FOXO1,GNA12,GNG2,GPR37,GRB10,GSN,GSTM5,GSTP1,HK1,HSPA5,HSPB1,HYOU1,IGF1,IGF1R,IL17RD,IP6K2,IRS1,JAK2,LYN,MAP2K1,MAP3K1,MAP3K5,MAP3K8,MAPT,MCL1,MEFV,MIB1,MST4,NAMPT,NF2…	118
Cell Death and Survival	cell death of tumor cell lines	7.99e-13		-0.5	ABCC1,ADAMTS12,ADM,ADRBK1,AKR1B1,AKT1,ALOX12,ALOX15,APAF1,API5,ARL11,ATAD2,ATF1,ATF6,BAG1,BBC3,BCL2A1,BCL3,BID,BIRC3,BMP4,BTG1,BTG2,CADM1,CALCB,CAPN6,CASP1,CASP8,CAT,CAV1,CCND1,CDH1,CDKN1A,CDKN2A,CERS1,CFLAR,CLU,CLYBL,COL18A1,COX5A,CRYAB,CTNNA2,CTTN,CYR61,DCC,DCK,DDIT4,DHCR24,EHMT2,EIF2AK2,ERBB2,ERBB4,ETS2,Faim,FASLG,FGF2,FGFR2,FLI1,FN1,FOS,FOXO1,G0S2,GADD45A,GADD45B,GBE1,GJA1,GLIPR1,GRN,GSPT2,HA…	180
Cell Death and Survival	cell death of macrophages	9.91e-13	Decreased	-2.564	ABCC4,ABCG1,AKT1,ATP,BIRC3,BTG1,C1QA,CASP1,CASP4,CASP8,CCL5,CCR5,CD40,CDKN1A,CDKN2A,CFLAR,CSF1,CX3CL1,DFFA,EIF2AK2,FASLG,FOS,GPR132,HIF1A,IFNAR1,IL18,IL1B,INPP5D,ISG15,LCN2,LGALS3,LYZ,MAP2K3,MAPK14,MCL1,MEFV,MIF,MYD88,NAMPT,NFE2L2,NFKBIA,NGF,NLRP3,PDGFC,PIK3AP1,PLA2G4A,PTEN,PTPN6,PYCARD,RIPK3,SOD2,ST6GAL1,STAT1,STAT3,TGFB1,TICAM2,TLR2,TLR4,TNFRSF1A,TNFRSF1B	60
Cell Death and Survival	cell death of connective tissue cells	1.91e-12		-1.921	ABCC1,ABCC4,ABL1,ADRBK1,AKT1,APAF1,ATF6,BACH2,BBC3,BCL2A1,BCL6,BID,BIRC3,BMF,BNIP3L,CA3,CAMP,CAPNS1,CASP8,CCND1,CCNG1,CD40,CDK4,CDKN1A,CDKN1B,Cdkn1c,CDKN2A,CFLAR,CLU,COX5A,CSF1R,CUL9,CYR61,DAPK1,DDIAS,DDIT4,DFFA,DPYSL4,EIF2AK2,EIF2S1,EIF5B,EMP2,ENO1,ENTPD5,EPHX1,ERBB2,ERBB4,FASLG,FES,FLI1,FN1,FNTA,FYN,GADD45B,GAS6,GNG2,GRB10,GRB2,GRID2,GSN,GSTM5,GSTP1,HIF1A,HIPK1,HPSE,HSPA5,HYAL2,IFNAR1,IGF1,IKBK…	158
Cell Death and Survival	cell death of fibroblast cell lines	4.95e-12		-1.944	ABCC1,ABCC4,ABL1,ADRBK1,AKT1,APAF1,ATF6,BACH2,BBC3,BCL2A1,BCL6,BID,BIRC3,BMF,BNIP3L,CA3,CAMP,CAPNS1,CASP8,CCND1,CCNG1,CD40,CDK4,CDKN1A,CDKN1B,Cdkn1c,CDKN2A,CFLAR,CLU,COX5A,CSF1R,CUL9,CYR61,DAPK1,DDIAS,DDIT4,DFFA,DPYSL4,EIF2AK2,EIF2S1,EIF5B,EMP2,ENO1,ENTPD5,EPHX1,ERBB2,ERBB4,FASLG,FES,FLI1,FN1,FNTA,FYN,GADD45B,GAS6,GNG2,GRB10,GRB2,GRID2,GSN,GSTM5,GSTP1,HIF1A,HIPK1,HPSE,HSPA5,HYAL2,IFNAR1,IGF1,IKBK…	156
Cell Death and Survival	apoptosis of tumor cell lines	5.6e-12		0.042	ABCC1,ADM,ADRBK1,AKR1B1,AKT1,ALOX12,ALOX15,APAF1,API5,ARL11,ATAD2,ATF1,ATF6,BAG1,BBC3,BCL2A1,BCL3,BID,BIRC3,BMP4,BTG2,CALCB,CAPN6,CASP1,CASP8,CAT,CAV1,CCND1,CDH1,CDKN1A,CDKN2A,CERS1,CFLAR,CLU,COX5A,CRYAB,CTTN,CYR61,DCC,DDIT4,DHCR24,EHMT2,EIF2AK2,ERBB2,ERBB4,ETS2,Faim,FASLG,FGF2,FGFR2,FLI1,FN1,FOS,G0S2,GADD45A,GADD45B,GJA1,GLIPR1,GRN,HAP1,HIF1A,HMGA1,HPSE,HSPA5,HSPB1,HTATIP2,IGF1,IGF1R,IKBKB,IL1R1…	144
Cell Death and Survival	cell death of epithelial cells	6.23e-12		-0.97	ABCC1,ADRBK1,AIFM3,AKT1,ALOX15,API5,APOBEC3B,ATP13A2,ATP2B2,BCL10,BCL2A1,BCL6,BID,BIRC3,BMP4,BNIP3L,CA3,CASP1,CASP4,CASP8,CASR,CAT,CDH1,CDKN1B,CDKN2A,CDON,CFLAR,CNNM4,CRYAB,CSF1R,DCC,E2F6,EIF2AK2,ELOVL4,EMP1,EMP2,EMP3,EPHB2,FASLG,FGF1,FGF2,FOS,FOXO1,GPR37,HK1,HSPA5,HSPB1,IGF1,IGF1R,IL17RD,IP6K2,IRS1,JAK2,JUN,LYN,MAOA,MAP3K1,MAP3K5,MAP3K8,MAPK14,MAPT,MCL1,MEFV,MIB1,MST4,NAMPT,NF2,NFE2L2,NFKB1,NFKB…	111
Cell Death and Survival	necrosis of epithelial tissue	6.89e-12		-0.588	ABCC1,ADRBK1,AIFM3,AKT1,ALOX15,API5,APOBEC3B,ATP13A2,ATP2B2,BCL10,BCL2A1,BCL6,BID,BIRC3,BMP4,BNIP3L,CA3,CASP1,CASP4,CASP8,CASR,CAT,CDH1,CDKN1B,CDKN2A,CDON,CFLAR,CNNM4,CRYAB,CSF1R,DCC,E2F6,EIF2AK2,ELOVL4,EMP1,EMP2,EMP3,EPHB2,FASLG,FGF1,FGF2,FOS,FOXO1,GPR37,HK1,HSPA5,HSPB1,IGF1,IGF1R,IL17RD,IP6K2,IRS1,JAK2,JUN,LYN,MAOA,MAP3K1,MAP3K5,MAP3K8,MAPK14,MAPT,MCL1,MEFV,MIB1,MST4,NAMPT,NF2,NFE2L2,NFKB1,NFKB…	113
Cell Death and Survival	cell death of epithelial cell lines	1.03e-11		-0.895	ABCC1,ADRBK1,AIFM3,AKT1,ALOX15,API5,APOBEC3B,ATP13A2,ATP2B2,BCL10,BCL2A1,BCL6,BID,BIRC3,BMP4,BNIP3L,CA3,CASP1,CASP4,CASP8,CASR,CAT,CDH1,CDKN1B,CDKN2A,CDON,CFLAR,CNNM4,CRYAB,CSF1R,DCC,E2F6,EIF2AK2,ELOVL4,EMP1,EMP2,EMP3,EPHB2,FASLG,FGF1,FGF2,FOS,FOXO1,GPR37,HK1,HSPA5,HSPB1,IGF1,IGF1R,IL17RD,IP6K2,IRS1,JAK2,JUN,LYN,MAP3K1,MAP3K5,MAP3K8,MAPK14,MAPT,MCL1,MEFV,MIB1,MST4,NAMPT,NF2,NFE2L2,NFKB1,NFKBIA,NO…	109
Cell Death and Survival	cell death of brain cells	2.34e-11		-0.905	A2M,AATK,ADRBK1,AKT1,ALOX15,APAF1,ATP13A2,ATP2C1,BAG1,BBC3,BID,CAPN1,CAPNS1,CASP8,CAST,CAT,CDC25A,CDK4,CDKN1A,CDKN1B,CDKN2A,CFLAR,CLU,CR1L,DAPK1,EPHX2,ETS2,Faim,FAIM2,FASLG,FCGR1A,FOS,FOXO1,GAS6,GBA,GDA,GLRX,GNAO1,GRIA2,GRID2,HAP1,HDAC1,HDAC9,HIP1,HSPA5,HSPB1,HYOU1,IGF1,IGF1R,IL1B,IL1R1,IL1RN,ITSN1,JUN,KL,KLF6,LCN2,LINGO1,LRPAP1,MADD,MAOA,MAP1B,MAP2K1,MAP2K3,MAP3K1,MAP3K11,MAP3K5,MAPK14,MAPT,MEF2…	112
Cell Death and Survival	apoptosis of antigen presenting cells	3.66e-11	Decreased	-2.669	ABCG1,AKT1,ATP,BIRC3,BTG1,C1QA,CASP1,CASP4,CASP8,CCL5,CD40,CDKN1A,CDKN1B,CDKN2A,CFLAR,CNR2,CSF1,CX3CL1,DFFA,EIF2AK2,FASLG,FOS,GPR132,HIF1A,IL18,IL1B,INPP5D,IRF5,ISG15,LCN2,LGALS3,MAP2K3,MAPK14,MCL1,MEFV,MIF,MYD88,NAMPT,NFE2L2,NFKB1,NFKBIA,NGF,PDGFC,PIK3AP1,PLA2G4A,PTEN,PTGER1,PTGER4,PTPN6,RIPK3,SOD2,ST6GAL1,STAT1,STAT3,TGFB1,TICAM2,TLR2,TLR4,TLR9,TNFRSF11A,TNFRSF1A,TNFRSF1B	62
Cell Death and Survival	apoptosis of fibroblast cell lines	6.58e-11		-1.046	ABL1,ADRBK1,AKT1,APAF1,ATF6,BACH2,BBC3,BCL2A1,BCL6,BID,BIRC3,BNIP3L,CA3,CAMP,CAPNS1,CASP8,CCNG1,CD40,CDK4,CDKN1A,CDKN1B,Cdkn1c,CDKN2A,CFLAR,COX5A,CSF1R,CUL9,CYR61,DAPK1,DDIAS,DDIT4,EIF2AK2,EIF2S1,ENTPD5,EPHX1,ERBB2,ERBB4,FASLG,FES,FLI1,FN1,FYN,GAS6,GNG2,GRB10,GRID2,GSN,HIF1A,HIPK1,HPSE,HSPA5,HYAL2,IFNAR1,IGF1,IKBKB,IRF5,ITGA6,ITSN1,JUN,Ldha/RGD1562690,LZTS2,MAP3K1,MAP3K5,MAP3K8,MAPK14,MAPK3,MCL1,…	119
Cell Death and Survival	cell death of brain	8.98e-11		-0.943	A2M,AATK,ADRBK1,AKT1,ALOX15,APAF1,ATP13A2,ATP2C1,BAG1,BBC3,BID,CAPN1,CAPNS1,CASP8,CAST,CAT,CDC25A,CDK4,CDKN1A,CDKN1B,CDKN2A,CFLAR,CLU,CNTF,CR1L,DAPK1,DNAJB2,EPHX2,ETS2,Faim,FAIM2,FASLG,FCGR1A,FGF2,FOS,FOXO1,GAS6,GBA,GDA,GLRX,GNAO1,GRIA2,GRID2,HAP1,HDAC1,HDAC9,HIP1,HSPA5,HSPB1,HYOU1,IGF1,IGF1R,IL1B,IL1R1,IL1RN,ITSN1,JUN,KL,KLF6,LCN2,LINGO1,LRPAP1,MADD,MAOA,MAP1B,MAP2K1,MAP2K3,MAP3K1,MAP3K11,MAP3K5…	117
Cell Death and Survival	cell death of antigen presenting cells	9.26e-11	Decreased	-3.357	ABCC4,ABCG1,AKT1,ATP,BIRC3,BTG1,C1QA,CASP1,CASP4,CASP8,CCL5,CCR5,CD40,CDKN1A,CDKN1B,CDKN2A,CFLAR,CNR2,CSF1,CX3CL1,DFFA,EIF2AK2,FASLG,FOS,GPR132,HIF1A,IFNAR1,IL18,IL1B,INPP5D,IRF5,ISG15,LCN2,LGALS3,LYZ,MAP2K3,MAP3K5,MAPK14,MCL1,MEFV,MIF,MYD88,NAMPT,NFE2L2,NFKB1,NFKBIA,NGF,NLRP3,PDGFC,PIK3AP1,PLA2G4A,PTEN,PTGER1,PTGER4,PTPN6,PYCARD,RIPK3,SOD2,ST6GAL1,STAT1,STAT3,TGFB1,TICAM2,TLR2,TLR4,TLR9,TNFRSF11…	69
Cell Death and Survival	apoptosis of kidney cell lines	1.55e-10		0.397	ABCC1,ADRBK1,AIFM3,AKT1,API5,ATF6,ATP,ATP2B2,BCL10,BCL2A1,BCL6,BID,BIRC3,BNIP3L,CASP1,CASP4,CASP8,CASR,CAT,CDON,CFLAR,Dapk2,DCC,E2F6,EIF2AK2,ELOVL4,ERBB2,EZR,F3,FASLG,FGF1,FOS,FOXO1,GNA12,GNG2,GRB10,GSN,HSPA5,HSPB1,HYOU1,IGF1,IL17RD,IRS1,JAK2,LYN,MAP2K1,MAP3K1,MAP3K5,MAP3K8,MAPT,MCL1,MEFV,MST4,NF2,NFE2L2,NFKBIA,NOL3,NTRK2,PAWR,PEA15,PPP3R1,PRKAA1,PRKCA,PTGDS,PTGIS,PTK2B,PYCARD,RAC1,RAF1,RALB,RASS…	89
Cell Death and Survival	apoptosis of central nervous system cells	1.63e-10		0.769	A2M,AATK,AKT1,ALOX15,APAF1,ATP2C1,BBC3,BCL2L12,CAPN1,CAST,CAT,CDKN1A,CR1L,CRYAB,DAPK1,F2R,Faim,FAM134B,FCGR1A,FOS,GLRX,GNAO1,HAP1,HSPA5,IGF1,IGF1R,IL1B,IL6ST,ITSN1,JUN,KL,KLF6,LINGO1,LRPAP1,MAOA,MAP1B,MAP2K1,MAP2K3,MAP3K1,MAP3K11,MAP3K5,MEF2D,NFE2L2,NFKB1,NGF,NGFR,NPTX1,NTRK2,PAWR,PEA15,PLAT,PPARGC1A,PRKAA1,PRNP,PSEN1,PTEN,RB1,RHOA,ROCK1,ROCK2,SGK1,SH3GLB1,SH3KBP1,SLC25A10,SRPK2,TGFB1,TNFRSF1A,TP…	71
Cell Death and Survival	cell death of muscle cells	3.45e-10	Decreased	-2.229	AKT1,ANKRD1,ARRB2,ATF6,ATP,BCL6,BID,BIRC3,BMP4,BMP7,BNIP2,CAMP,CAPN1,CASP8,CAT,CAV1,CD40,CDKN1A,CRYAB,CSF1R,FASLG,FGF2,FOXO1,GAS6,HSPB1,HSPB6,IGF1,IGF1R,IGF2,IL18,IL1B,IL1RN,INPPL1,IRF2,ITGB3,JAK2,KIT,KL,KLF5,LCN2,MAP2K1,NFKBIA,NGF,NGFR,NOL3,NOTCH3,PDGFRB,PLD1,PLD2,PRKCD,PTEN,PTGDS,RAC1,RB1,RHOA,SH3BP5,SHC1,SLK,STK4,TGFB1,TIMP3,TLR4,TNFRSF1A,TP73,TPT1,TXNIP,VEGFA,WTAP,ZNF423	69
Cell Death and Survival	cellular degradation	3.51e-10		0.565	ABCD1,AFF1,AFG3L2,ANK3,ARNTL,ARSA,BACE1,CACNA1D,CASP1,CAV1,Ccl2,CERS1,CERS2,CLU,Cmah,CNP,CNR2,CNTF,CREM,CSF1R,CTF1,DFFA,DPYSL3,ERBB3,ETS2,FGF2,GPR37,GPX1,GRIA2,GRID2,HEXB,HIF1A,IGF1,IL1B,IL1RN,IL6ST,INPP5D,JUN,KCNJ10,KCNQ1,KIF5A,KLHL1,LRPAP1,LRRK2,LYNX1,LYZ,MAG,MAN2C1,MAPT,NAD+,NCAM1,NEFH,NFKB1,NGF,NGFR,NTRK2,PARK2,PAX8,PDCD1,PLAT,PPARGC1A,PRNP,PSAP,PSEN1,RAB1A,S1PR2,S1PR3,SARM1,SCYL1,SGK1,SLC12A…	94
Cell Death and Survival	apoptosis of B lymphocytes	2.19e-09	Increased	2.074	BBC3,BCL10,BCL2A1,BCL3,BMF,BTK,CASP1,CASP4,CASP8,CD22,CD40,CD47,CD79B,CD80,CDKN1A,CDKN2A,CFLAR,CSF1,FASLG,HSH2D,ID3,IL7,IRS2,ITPR2,ITPR3,LYN,MAP4K1,NFATC1,NFKB1,NFKB2,NFKBIA,PIK3CD,PLCG2,PRKCB,PRKCD,PTEN,PTPN6,PTPRC,S1PR2,SH3BP2,SHC1,SMAD7,SOX4,SPI1,SPN,STAT6,SWAP70,TGFB1,TLR2,TNFSF13,TNFSF13B	51
Cell Death and Survival	cell death of B lymphocytes	3.67e-09	Increased	2.253	BBC3,BCL10,BCL2A1,BCL3,BMF,BTK,CASP1,CASP4,CASP8,CD22,CD40,CD47,CD79B,CD80,CDKN1A,CDKN2A,CFLAR,CSF1,FASLG,HSH2D,ID3,IL7,INPP5D,IRS2,ITPR2,ITPR3,LGALS1,LYN,MAP4K1,NFATC1,NFKB1,NFKB2,NFKBIA,PDCD1,PIK3CD,PLCG2,PRKCB,PRKCD,PTEN,PTPN6,PTPRC,S1PR2,SH3BP2,SH3BP5,SHC1,SMAD7,SOX4,SPI1,SPN,STAT6,SWAP70,TGFB1,TLR2,TNFSF13,TNFSF13B	55
Cell Death and Survival, Cellular Compromise, Neurological Disease, Tissue Morphology	degeneration of neurons	1.7e-09		0.69	ABCD1,AFF1,AFG3L2,ANK3,ARNTL,ARSA,BACE1,CACNA1D,CASP1,CAV1,Ccl2,CERS1,CERS2,CLU,Cmah,CNP,CNR2,CNTF,CREM,CSF1R,CTF1,DPYSL3,ERBB3,ETS2,FGF2,GPR37,GPX1,GRIA2,GRID2,HEXB,HIF1A,IGF1,IL1B,IL1RN,IL6ST,JUN,KCNJ10,KCNQ1,KIF5A,KLHL1,LRPAP1,LRRK2,LYNX1,MAG,MAN2C1,MAPT,NAD+,NCAM1,NEFH,NFKB1,NGF,NGFR,NTRK2,PARK2,PAX8,PDCD1,PLAT,PPARGC1A,PRNP,PSAP,PSEN1,RAB1A,S1PR2,S1PR3,SARM1,SCYL1,SGK1,SLC12A6,SLC18A2,SLC19A…	90
Cell Death and Survival, Embryonic Development	cell death of embryonic cell lines	4.24e-10		-0.38	ABCC1,ADRBK1,AIFM3,AKT1,API5,APOBEC3B,ATP13A2,ATP2B2,BCL10,BCL2A1,BCL6,BID,BIRC3,BNIP3L,CASP1,CASP4,CASP8,CASR,CDK2AP1,CDON,CFLAR,CNNM4,CRYAB,DCC,E2F6,EIF2AK2,ELOVL4,EMP1,EMP2,EMP3,EPHB2,FASLG,FGF1,FOXO1,GPR37,HK1,HSPA5,HSPB1,IFNAR1,IGF1,IGF1R,IL17RD,IP6K2,IRS1,LYN,MAP3K1,MAP3K5,MAP3K8,MAPT,MCL1,MEFV,MIB1,MST4,NAMPT,NF2,NFE2L2,NFKB1,NOL3,PEA15,PKP2,PLCB1,PPP3R1,PRKAA1,PRNP,PSEN1,PTGIS,PYCARD,RASS…	90
Cell Morphology	morphology of cells	7.64e-50		0.775	A2M,AATK,ABCA2,Abcb1b,ABCD1,ABL1,ABR,ACP2,ACTR2,ACVRL1,ADAM10,AFF1,AGRN,AIF1,AIFM2,AKT1,ALOX12,ALOX15,ANXA1,APAF1,APC,AQP1,ARHGAP5,ARHGEF2,ARHGEF28,ARHGEF9,ARPC2,ARSA,ARSB,ASAP1,ATAT1,ATP13A2,ATP2B2,ATP2C1,B2M,B3GAT1,BACE1,BACH2,BATF,BCAR1,BCL3,BID,BMF,BMP4,BMP7,BRSK1,BTRC,C1QA,C5AR1,CACNA1D,CAMKK2,CAP1,CAPN2,CAST,CAV1,CAV2,CAV3,Ccl2,Ccl7,CCND1,CCR5,CD180,CD22,CD4,CD40,CD47,CD59,CD79B,CD84,CD86,C…	478
Cell Morphology	abnormal morphology of cells	8.51e-27			A2M,AATK,ABCA2,Abcb1b,ABCD1,ABL1,ABR,ACP2,AFF1,AGRN,APAF1,ARHGEF9,ARSA,ARSB,ATAT1,ATP13A2,ATP2B2,ATP2C1,B2M,BACE1,BCAR1,BCL3,BID,BMF,BRSK1,BTRC,C1QA,CACNA1D,CAMKK2,CAV1,CAV2,CAV3,CCR5,CD22,CD4,CD47,CD79B,CD84,CD86,CD8B,Cdc42,CDKN1A,CEBPA,CLCN2,CLCN6,CLN3,CNTF,CNTN1,COL18A1,CSF1,CSTB,CTNNA2,CTSA,CTSF,CXADR,CXCR4,DCK,DFNB31,DGAT2,DLX5,DNM3,EBI3,EHHADH,ELF4,EMX2,EPHA7,EPHB1,EPHB2,EPS15,EPS8L2,ERBB2,…	270
Cell Morphology	sprouting	1.56e-18		1.045	A2M,ABL1,ACTR3,ACVRL1,ADAM10,ADAMTS1,ADAP1,ADM,AGRN,AKT1,ANGPT1,APH1A,ARF6,ARHGEF25,ATF6,BACE1,BAI1,BMP4,BMP7,CAPNS1,CAT,CAV1,CCM2,Cdc42,CDH2,CDKN1A,Chn1,CNTF,CRIP1,CSRP1,CTNNA2,CYR61,DAB2IP,DIAPH1,DOCK1,DPYSL3,DPYSL4,EPHB1,EPHB2,ERBB4,EZR,FAM107A,FGF13,FGF2,FNBP1,FOS,FYN,GALNS,GDA,GIT1,GRB2,GRN,IGF1,IGF2,IL1B,IL1R1,IQUB,ITSN1,JAK2,JUN,KALRN,KDR,LCN2,LIFR,LIMK1,LRRC4,MAG,MAP1B,MAPT,MMP2,MYD88,NCA…	139
Cell Morphology	cell spreading	1.09e-17		-0.345	A2M,AKT1,ANTXR1,ARF6,ASAP1,ASB2,ATP,ATRN,BCAR1,BTK,CADM1,CAST,CCL5,CCR5,CD40,CD47,CIB1,COL5A3,CORO1A,CSK,CYR61,DOCK1,ERBB2,FBN1,FERMT3,FES,FGF2,FGR,FHL3,FLNB,FN1,GBP2,GIT1,GPR132,GRID2,HCK,ICOS,IGF2R,INPP5D,ITGA4,ITGA6,ITGA7,ITGB2,ITGB3,LPXN,LYN,MAP2,MAP4K1,MAPK14,MAPT,MYD88,NF2,NGF,NRG1,PACSIN2,PARVA,PARVB,PDCD6IP,PDGFA,PDPN,PEAK1,PECAM1,PFN1,PLCG2,PTK2B,PTPN12,RAC1,RAF1,RALBP1,RHOA,RHOD,RHOG,SA…	91
Cell Morphology	morphology of leukocytes	2.85e-16	Increased	2.368	A2M,Abcb1b,ABCD1,ABL1,ACP2,AFF1,ARSA,B2M,BACH2,BATF,BCL3,BMF,BTRC,Ccl2,Ccl7,CCND1,CCR5,CD22,CD4,CD40,CD79B,CD84,CD8B,CDKN1A,CDKN2A,CEBPA,CEBPE,CHI3L1,CHST15,CNTF,CSF1,CSF1R,CSF3R,CTSZ,DCK,EBI3,ELF4,EPS15,ETS2,FASLG,FCER1G,FGFR2,FGR,FYN,GBA,GCNT1,GIMAP1-GIMAP5,GNA12,HCK,HEXB,HLA-A,ID3,IFNAR1,IFNGR1,IL18,IL1RN,IL7,INPP5D,IRF8,Irgm1,ITGB2,ITGB7,ITPKB,JAK3,LCK,LCP2,LGALS3,LTB,Ly6a (includes others),L…	128
Cell Morphology	polarization of cells	1.51e-14	Decreased	-2.53	AKT1,APC,ATP,BCAR3,BMP6,BMP7,CAST,CCL22,CCL5,CCR5,CD40,Cdc42,CDH1,CDH2,CSF1,CTSS,CX3CL1,DOCK1,EBI3,ENPP2,FAM65B,FN1,FYN,GLRX,HIF1A,ICOS,IL12RB2,IL18,IL1B,IL1RN,IL33,LCK,LCN2,LCP1,LRRK2,LSP1,MAP1B,MAP2,MAPK8IP1,MAPT,MSN,MYD88,MYH10,PRKAA1,PTEN,PTK2B,RAC1,RAP1A,RASSF5,RBPJ,SELE,SIPA1,SIRPA,SLK,SPN,STAT3,STAT6,SVIL,SWAP70,TGFB1,TLR2,TLR4,TNFRSF14,VAV1,WAS,WIPF1	66
Cell Morphology	polarization of leukocytes	1.46e-11	Decreased	-2.91	AKT1,ATP,BCAR3,BMP6,BMP7,CAST,CCL22,CCL5,CD40,Cdc42,CSF1,CTSS,CX3CL1,EBI3,ENPP2,FAM65B,FN1,FYN,GLRX,HIF1A,ICOS,IL12RB2,IL18,IL1B,IL1RN,IL33,LCK,LCN2,LCP1,LSP1,MSN,MYD88,PRKAA1,PTK2B,RAC1,RAP1A,RASSF5,RBPJ,SELE,SIPA1,SIRPA,SPN,STAT3,STAT6,SWAP70,TGFB1,TLR2,TLR4,TNFRSF14,VAV1,WAS,WIPF1	52
Cell Morphology	shape change of neurites	4.11e-11		0.599	A2M,ABL1,ACTR3,ADAM10,ADAP1,AGRN,AKT1,ARF6,ARHGEF25,ATF6,BACE1,BAI1,BMP7,CAPNS1,CAV1,CDH2,CDKN1A,Chn1,CNTF,CRIP1,CSRP1,CTNNA2,CYR61,DAB2IP,DCC,DIAPH1,DOCK1,DPYSL4,EPHB1,EPHB2,ERBB4,EZR,FAM107A,FGF13,FGF2,FNBP1,FOS,GALNS,GDA,GIT1,IGF1,IL1B,IQUB,ITSN1,KALRN,LCN2,LIMK1,LRRC4,MAG,MAP1B,MAPT,MYD88,NCAM1,NEFH,NFKB1,NGF,NGFR,NLGN3,NR3C2,NRG1,NRP1,NTRK2,NUMB,NUMBL,PCYT1B,PFN1,PLAT,PLD1,PPP1R9A,PRNP,PSEN1…	101
Cell Morphology	morphology of mononuclear leukocytes	1.34e-09	Increased	2.077	A2M,Abcb1b,B2M,BACH2,BATF,BCL3,BMF,BTRC,Ccl2,Ccl7,CCR5,CD22,CD4,CD40,CD79B,CD84,CD8B,CDKN1A,CSF1,CSF3R,DCK,EBI3,ELF4,EPS15,FASLG,FCER1G,FGFR2,FYN,GNA12,HLA-A,ID3,IFNGR1,IL18,IL1RN,IL7,INPP5D,IRF8,ITGB7,ITPKB,JAK3,LCK,LCP2,LGALS3,LTB,LYN,LYST,MCL1,MERTK,MFNG,NFKB2,PIK3AP1,PIK3CD,PRKCH,PSMB9,PTPN22,PTPRC,PTPRJ,RASGRP1,RHOH,SASH3,SEMA4D,SERPINB9,SLA,SLCO1A2,SOX4,SPI1,STAT5B,STAT6,STK4,SYK,TAP1,TNFSF…	76
Cell Morphology	ruffling	2.54e-09		-1.426	ABI1,ADRBK1,AKT1,APC,ARF6,ARRB1,BAIAP2,CAPG,CASR,CDC42SE1,CSF1,CSF1R,CTTN,CYFIP1,DIAPH1,EIF2AK2,FGF2,GNA12,IGF1,INPPL1,IQUB,IRS1,MAPK14,MAPT,MYO1C,NGF,PDGFB,PDGFRB,PLAU,PTEN,PTK2B,RAC1,RHOG,ROCK2,S1PR2,SH3BP1,SHC1,WASF1,WDPCP	39
Cell Morphology, Cellular Assembly and Organization	outgrowth of plasma membrane projections	6.13e-25		0.669	A2M,AATK,ABL1,ADAM10,ADAM17,ADCY6,AKT1,ANGPT1,APBA2,APBB1,ARF6,ARHGAP17,ARHGEF25,ATP,BAG1,BCAN,BMP4,BMP6,BRSK1,CAT,CD47,Cdc42,CDH2,CDKN1A,CNPY2,CNTF,CSF1,DAB2IP,DCC,DISC1,DLX5,DOCK1,DPYSL3,DPYSL5,ENPP2,EPHB2,ERBB4,ETV5,EXOC4,EZR,Faim,FAM107A,FGF1,FGF2,FGFR3,FKBP5,FN1,FZD3,GAS7,GFAP,GJA1,GJB1,GNA15,GNAO1,GRN,HAP1,HPSE,IGF1,IGF1R,IGF2,IKBKB,IQUB,ITGA4,ITGB3,JUN,KATNA1,KIF26A,KIT,LGALS1,LIFR,LIMK1,L…	178
Cell Morphology, Cellular Assembly and Organization, Cellular Development, Cellular Function and Maintenance	formation of plasma membrane projections	2.31e-27		1.163	A2M,ABL1,ACE,ACTR3,ADAM10,ADAP1,ADCY1,AFG3L2,AGRN,AKT1,ANK3,APC,ARF6,ARHGEF25,ARHGEF28,ATCAY,ATF6,ATP7A,BACE1,BAI1,BAIAP2,BBS1,BMP7,BRSK1,BTG2,CAPNS1,CAV1,CD47,Cdc42,CDH1,CDH2,CDKN1A,CELSR2,Chn1,CLU,CNP,CNTF,CNTN1,CRIP1,CSRP1,CTNNA2,CYR61,DAB2IP,DBNL,DCC,DDAH1,DIAPH1,DIXDC1,DLX5,Dmd,DOCK1,DOCK7,DPYSL3,DPYSL4,DTNBP1,EDNRA,EFNA2,EPHA7,EPHB1,EPHB2,ERBB4,EZR,FAM107A,FARP2,FEZF2,FGF13,FGF2,FGFR2,FLOT1…	225
Cell Morphology, Cellular Assembly and Organization, Cellular Development, Cellular Function and Maintenance, Embryonic Development, Nervous System Development and Function, Tissue Development	branching of neurites	4.49e-11		0.543	A2M,ABL1,ACTR3,ADAM10,ADAP1,AGRN,AKT1,ARF6,ARHGEF25,ATF6,BACE1,BAI1,BMP7,CAPNS1,CAV1,CDH2,CDKN1A,Chn1,CNTF,CRIP1,CSRP1,CTNNA2,CYR61,DAB2IP,DIAPH1,DOCK1,DPYSL4,EPHB1,EPHB2,ERBB4,EZR,FAM107A,FGF13,FGF2,FNBP1,FOS,GALNS,GDA,GIT1,IGF1,IL1B,IQUB,ITSN1,KALRN,LCN2,LIMK1,LRRC4,MAG,MAP1B,MAPT,MYD88,NCAM1,NEFH,NFKB1,NGF,NGFR,NLGN3,NRG1,NRP1,NTRK2,NUMB,NUMBL,PCYT1B,PFN1,PLAT,PLD1,PPP1R9A,PRNP,PSEN1,PTEN,PTPR…	99
Cell Morphology, Cellular Assembly and Organization, Cellular Development, Cellular Function and Maintenance, Nervous System Development and Function	formation of neurites	3.39e-11		0.138	ACTR3,ARF6,ATP7A,BAIAP2,BBS1,BMP7,CD47,Cdc42,CDH2,CELSR2,CTNNA2,DDAH1,DIXDC1,DOCK7,FARP2,FEZF2,FYN,IQUB,ITGB3,KALRN,KLHL1,LIMK1,LRP4,Lst1,MAP1B,MAP2,MAPT,MRAS,NEU4,NFIA,NFIB,NFIX,NGF,NGFR,NR2E1,NRG1,NRP1,NTRK2,NUMB,NUMBL,PAK6,PDGFRB,PIAS2,PICALM,PLXNB2,PTK2B,PTPRF,RAB33A,RABGEF1,RAC1,RAC2,RAP1B,RAPH1,RHOA,RHOG,RHOQ,RND1,RND2,ROCK2,SCARF1,SEMA4D,SEZ6,SGK1,SIRPA,SLC9A1,SLIT2,SNCA,STRN,SYNGAP1,TRIP1…	72
Cell Morphology, Cellular Assembly and Organization, Cellular Development, Cellular Function and Maintenance, Nervous System Development and Function, Tissue Development	neuritogenesis	2.77e-26		1.404	A2M,ABL1,ACE,ACTR3,ADAM10,ADAP1,ADCY1,AFG3L2,AGRN,AKT1,ANK3,APC,ARF6,ARHGEF25,ARHGEF28,ATCAY,ATF6,ATP7A,BACE1,BAI1,BAIAP2,BBS1,BMP7,BRSK1,BTG2,CAPNS1,CAV1,Cdc42,CDH2,CDKN1A,CELSR2,Chn1,CLU,CNP,CNTF,CNTN1,CRIP1,CSRP1,CTNNA2,CYR61,DAB2IP,DBNL,DCC,DIAPH1,DLX5,Dmd,DOCK1,DOCK7,DPYSL3,DPYSL4,DTNBP1,EDNRA,EFNA2,EPHA7,EPHB1,EPHB2,ERBB4,EZR,FAM107A,FEZF2,FGF13,FGF2,FGFR2,FLOT1,FNBP1,FOS,FYN,GALNS,GAS7,GDA…	208
Cell Morphology, Cellular Assembly and Organization, Cellular Development, Cellular Function and Maintenance, Nervous System Development and Function, Tissue Development	morphogenesis of neurites	2.48e-17		0.439	A2M,ABL1,ACTR3,ADAM10,ADAP1,AGRN,AKT1,APC,ARF6,ARHGEF25,ATCAY,ATF6,ATP7A,BACE1,BAI1,BMP7,BTG2,CAPNS1,CAV1,CDH2,CDKN1A,CELSR2,Chn1,CLU,CNTF,CNTN1,CRIP1,CSRP1,CTNNA2,CYR61,DAB2IP,DBNL,DIAPH1,Dmd,DOCK1,DOCK7,DPYSL4,DTNBP1,EPHB1,EPHB2,ERBB4,EZR,FAM107A,FGF13,FGF2,FNBP1,FOS,FYN,GALNS,GAS7,GDA,GIT1,GJA1,IGF1,IGF1R,IL1B,IQUB,ITSN1,KALRN,KDR,LAMC1,LCN2,LIFR,LIMK1,LINGO1,LRP4,LRRC4,LRRK2,LYN,MAG,MAP1B,MAP…	145
Cell Morphology, Cellular Assembly and Organization, Cellular Development, Cellular Function and Maintenance, Nervous System Development and Function, Tissue Development	axonogenesis	1.72e-13		0.465	A2M,ACTR3,ADCY1,AFG3L2,AGRN,ANK3,APC,ARF6,ARHGEF28,ATF6,BAI1,BAIAP2,BRSK1,CDH2,CNP,CTNNA2,DCC,DLX5,DOCK7,EFNA2,EPHB2,EZR,FGF13,FGF2,FGFR2,FLOT1,FOS,GALNS,GRID2,IGF1,IGF1R,IQUB,KALRN,KIAA1598,LAMC1,LRRC4,LRRC4C,MAP1B,MAP2,MAPT,MYH10,NCAM1,NDN,NEFH,NFIA,NGF,NGFR,NRP1,NTNG1,NTRK2,NUMB,NUMBL,PARD6B,PICALM,PLAT,PLD1,PLXNA3,PRKCA,PSEN1,PTEN,PTPN11,RABGEF1,RAC1,RAP1B,RHOA,RHOG,RIMS1,ROR1,SEMA3D,SEMA3E,S…	81
Cell Morphology, Cellular Assembly and Organization, Cellular Development, Cellular Function and Maintenance, Nervous System Development and Function, Tissue Development	branching of neurons	7.1e-13		0.799	A2M,ABL1,ACTR3,ADAM10,ADAP1,AGRN,AKT1,ARF6,ARHGEF25,ATF6,BACE1,BAI1,BMP7,CAPNS1,CAV1,Cdc42,CDH2,CDKN1A,Chn1,CNTF,CRIP1,CSRP1,CTNNA2,CYR61,DAB2IP,DIAPH1,DOCK1,DPYSL3,DPYSL4,EPHB1,EPHB2,ERBB4,EZR,FAM107A,FGF13,FGF2,FNBP1,FOS,FYN,GALNS,GDA,GIT1,GRN,IGF1,IL1B,IL1R1,IQUB,ITSN1,JUN,KALRN,LCN2,LIFR,LIMK1,LRRC4,MAG,MAP1B,MAPT,MYD88,NCAM1,NEFH,NFKB1,NFKBIA,NGF,NGFR,NLGN3,NRG1,NRP1,NTRK2,NUMB,NUMBL,PCYT1B,…	107
Cell Morphology, Cellular Assembly and Organization, Cellular Development, Cellular Growth and Proliferation, Nervous System Development and Function, Tissue Development	outgrowth of neurites	1.03e-24		0.757	A2M,AATK,ABL1,ADAM10,ADAM17,ADCY6,AKT1,ANGPT1,APBA2,APBB1,ARF6,ARHGAP17,ARHGEF25,ATP,BAG1,BCAN,BMP4,BMP6,BRSK1,CAT,CD47,Cdc42,CDH2,CDKN1A,CNPY2,CNTF,CSF1,DAB2IP,DCC,DISC1,DLX5,DOCK1,DPYSL3,DPYSL5,ENPP2,EPHB2,ERBB4,ETV5,EXOC4,EZR,Faim,FAM107A,FGF1,FGF2,FGFR3,FKBP5,FN1,FZD3,GAS7,GFAP,GJA1,GJB1,GNA15,GNAO1,GRN,HAP1,HPSE,IGF1,IGF1R,IGF2,IKBKB,IQUB,ITGA4,ITGB3,JUN,KATNA1,KIF26A,KIT,LGALS1,LIFR,LIMK1,L…	177
Cell Morphology, Cellular Assembly and Organization, Cellular Function and Maintenance	formation of cellular protrusions	5.28e-49		0.453	A2M,ABL1,ACE,ACTN2,ACTR3,ADAM10,ADAP1,ADCY1,AFG3L2,AGRN,AJUBA,AKT1,ANK3,APC,AQP1,ARF6,ARHGAP8/PRR5-ARHGAP8,ARHGEF25,ARHGEF28,ARHGEF6,ARHGEF9,ARPC2,ATCAY,ATF6,ATP,ATP7A,BACE1,BAI1,BAIAP2,BBS1,BMP6,BMP7,BRK1,BRSK1,BSG,BTG2,BTK,C2CD3,CAMK1G,CAPG,CAPNS1,CAST,CAV1,CBY1,CCL5,CD47,CD82,Cdc42,CDC42EP1,CDC42EP2,CDC42EP5,CDH1,CDH13,CDH2,CDK18,CDK9,CDKN1A,CDKN1B,CELSR2,CFL1,Chn1,CLU,CNP,CNR2,CNTF,CNTN1,CRIP…	344
Cell Morphology, Cellular Assembly and Organization, Cellular Function and Maintenance	formation of filopodia	1.05e-18		-0.654	ACTR3,ARHGEF9,BAIAP2,BMP6,CAPNS1,CCL5,CD47,Cdc42,CDH1,CRIP1,CSF1,CSRP1,CTGF,CXCL10,CXCR2,CYR61,DAG1,DCC,DIAPH1,DNM3,DPYSL3,DPYSL5,ENAH,EZR,FGD1,FGD3,FGD4,FN1,FYN,ICOS,IL1B,IQGAP1,IQUB,ITGA6,ITGB4,LIMK2,MAP1B,MAPKAPK2,MTMR12,MYD88,NF2,NGF,NGFR,NTRK2,PACSIN2,PI4KB,PPP1R9A,PRNP,PTK2B,PVR,PVRL3,RAB8A,RAC1,RHOA,RHOG,RHOQ,SDC2,SIRPA,SPARC,SRGAP2,TGFB3,TNC,TNFRSF1A,TTYH1,VASP,VEGFA,WAS,WIPF1	68
Cell Morphology, Cellular Assembly and Organization, Cellular Function and Maintenance	formation of lamellipodia	9.08e-15		-1.768	ACTR3,AJUBA,AQP1,ARHGEF6,ARPC2,ATP,BAIAP2,BRK1,BSG,BTK,CD82,CDH1,CDH13,CDKN1B,CFL1,CNR2,CTGF,CYFIP1,CYR61,DGKG,DKK3,DNM2,EZR,FGD4,FGF1,FN1,FYN,HSPB1,ITGA4,KALRN,KIT,LCP1,LCP2,LIMK1,LRRC16A,NCK1,NGF,NRP1,NTRK2,PARVA,PARVB,PVR,PVRL3,RAC1,RHOA,RHOD,RHOG,S1PR1,SLIT2,SNX1,SNX2,SPARC,SWAP70,SYK,TGFB1,TNFRSF12A,TRIP10,TWF2,TYK2,VAV1,VCL,WASF1	62
Cell Morphology, Cellular Assembly and Organization, Cellular Function and Maintenance	reorganization of cytoskeleton	1.55e-13		-1.622	ABI1,ABL1,ACVRL1,ADRBK1,AKAP12,ANTXR1,APBB1IP,ARHGDIA,ARHGEF1,ARRB1,ATP,ATP2C1,AXL,BAIAP2,BCAR1,CD47,Cdc42,CDH1,CDKN1B,CFL1,CNP,CXADR,DCC,DIAPH1,DTNBP1,ENG,ERBB2,EZR,F2R,F3,FN1,FNBP1,GAS6,GPR65,IGF1,IL33,KALRN,KIT,LCK,LCP1,LPIN1,MAPK14,MAPK8IP1,MSN,NPY,PARVB,PHACTR1,PLAU,PLD2,PLEK,PLXNB2,PRKCA,PTK2B,PTPN11,RAB8A,RAC1,RASSF5,RHOA,RND1,ROCK1,ROCK2,S1PR1,SDC2,SHC1,SPTAN1,SYK,TGFB1,TNFSF15,TRH,VAV1,V…	72
Cell Morphology, Cellular Assembly and Organization, Cellular Function and Maintenance	reorganization of actin cytoskeleton	2.54e-10		-1.195	ACVRL1,ADRBK1,AKAP12,ANTXR1,ARHGDIA,ARHGEF1,ARRB1,ATP2C1,AXL,Cdc42,CDH1,CDKN1B,CFL1,CXADR,DCC,DTNBP1,ENG,ERBB2,EZR,FN1,FNBP1,GAS6,GPR65,IGF1,KALRN,KIT,LCP1,LPIN1,MAPK14,MAPK8IP1,NPY,PARVB,PHACTR1,PLAU,PLD2,PLEK,PTPN11,RAC1,RHOA,RND1,S1PR1,SHC1,SPTAN1,TGFB1,TNFSF15,TRH,VAV1	47
Cell Morphology, Cellular Assembly and Organization, Cellular Function and Maintenance	extension of cellular protrusions	4.46e-10		0.193	ADCY6,ALOX15,ARHGAP4,ARHGAP5,ARPC2,ARRB1,ATF6,ATP,ATP2B1,AXL,BCAR1,CAST,CCR5,CDH1,CDH2,CDKN1A,Cend1/LOC100911402,CNTF,CYFIP1,DIAPH1,DISC1,DPYSL5,ERBB4,FCGR1A,FN1,FYN,GALNS,GAS6,HAP1,IGF1,INPP5D,ITGA4,KALRN,LIMK1,MAG,MAP1B,MAP2K1,MAPT,MYH10,NCAM1,NDN,NFIA,NFIX,NGF,NLGN3,NRP1,NRP2,NTNG1,PITPNM1,PLAT,PLD1,PPP1R9A,PTEN,RAC1,RAC2,RHOQ,ROR1,S1PR1,SEMA3E,SEMA7A,SH2D3C,SLIT2,TNFRSF12A,TNR,TWF2,ULK1,VCL,V…	69
Cell Morphology, Cellular Compromise	collapse of growth cone	2.93e-10		1.637	CAPN2,Chn1,DCC,DPYSL3,EFNA2,EPHB1,EPHB2,ERBB2,FES,LGI1,LIMK1,MAG,MAPK14,MICAL1,NGF,NGFR,NRP1,NRP2,PLA2G4A,PLXNB3,RAC1,RGMA,RHOA,RHOD,RND1,ROCK2,RRAS,SEMA3B,SEMA3D,SEMA3E,SEMA3F,SEMA4D,SEMA5A,SEMA6C,SEMA6D,SLIT2	36
Cell Morphology, Cellular Development, Nervous System Development and Function, Tissue Development	morphogenesis of neurons	9.23e-18		0.439	A2M,ABL1,ACTR3,ADAM10,ADAP1,AGRN,AKT1,APC,ARF6,ARHGEF25,ATCAY,ATF6,ATP,ATP7A,BACE1,BAI1,BMP7,BTG2,CAPNS1,CAV1,CDH2,CDKN1A,CELSR2,Chn1,CLU,CNTF,CNTN1,CRIP1,CSRP1,CTNNA2,CYR61,DAB2IP,DBNL,DIAPH1,Dmd,DOCK1,DOCK7,DPYSL4,DTNBP1,EPHB1,EPHB2,ERBB4,EZR,FAM107A,FGF13,FGF2,FNBP1,FOS,FYN,GALNS,GAS7,GDA,GIT1,GJA1,HES1,IGF1,IGF1R,IL1B,IQUB,ITSN1,KALRN,KDR,LAMC1,LCN2,LIFR,LIMK1,LINGO1,LRP4,LRRC4,LRRK2,LYN,MAG,…	148
Cell Morphology, Cellular Function and Maintenance	autophagy	1.52e-09		-1.938	AKT1,APAF1,ARSA,ARSB,BBC3,BNIP3L,CAMP,CAPNS1,CASP1,CAST,CAT,CCND1,CD4,CDKN1A,CDKN2A,CLN3,CXCR4,DAPK1,DDIT4,DRAM1,EIF2AK2,EIF2S1,EPHB2,FOXO1,GABARAPL1,GPR37,GRID2,HIF1A,HSPB8,IGF1,IKBKB,IL1B,Irgm1,LRRK2,MAPK14,MAPT,MCL1,MYD88,NAF1,NAMPT,NFE2L2,NGF,NLRX1,NOD2,PARK2,PIM2,PLCE1,PLD1,PRKAA1,PRKCD,PSEN1,PTEN,RAB11A,RNASEL,ROCK1,S100A8,S1PR3,SGSM2,SH3GLB1,SNCA,SPP1,SQSTM1,SYNPO2,TBC1D10B,TGFB1,TICAM2,TL…	79
Cell Morphology, Connective Tissue Development and Function	morphology of fibroblast cell lines	1.7e-09			ABL1,ACVRL1,B3GAT1,CAV1,CCND1,Cdc42,CDC42EP5,CEBPA,CTTN,DOCK1,FGD1,FGF2,FGFR3,FN1,FYN,GPR132,JUN,KRT18,KRT8,MAPT,NF2,NOX1,PLK3,PRKAR2B,PRKCD,PSEN1,PTPN11,PTPN12,RAC1,RAF1,RHOA,RHOG,ROCK1,RRAS2,ST5,STAT3,TGFB1,TNK2,TPD52	39
Cell Morphology, Nervous System Development and Function	morphology of neuroglia	1.7e-12		-0.762	ABCD1,ABR,ACP2,ARSA,BMP4,CAV1,Cdkn1c,CNTF,ERBB2,ERBB3,ERBB4,FA2H,GFAP,GJA1,GJB1,HES1,HES5,HEXB,IGF1,IL18,IL1B,IL6ST,KCNJ10,LAMC1,MAG,MAPK8IP3,Mt3,MYD88,NAB2,NCAM1,NDST1,NFIA,NFIB,NKX2-2,NRG1,PARK2,PDGFB,PEA15,PRX,PSAP,PTPN13,PTPRC,RHOA,SLC4A3,SNTA1,SPI1,SPP1,ST8SIA4,TLR2,TLR4,TNFRSF1A,TNFRSF1B,TYROBP	53
Cell Morphology, Nervous System Development and Function	abnormal morphology of neuroglia	5.48e-11			ABCD1,ABR,ARSA,CAV1,ERBB2,ERBB3,FA2H,GFAP,GJB1,HES1,HES5,HEXB,IL1B,IL6ST,KCNJ10,LAMC1,MAG,MAPK8IP3,Mt3,NAB2,NCAM1,NDST1,NFIA,NFIB,NKX2-2,PARK2,PDGFB,PEA15,PRX,PSAP,PTPN13,PTPRC,SLC4A3,SNTA1,SPI1,ST8SIA4,TLR2,TYROBP	38
Cell Morphology, Nervous System Development and Function	morphology of central nervous system cells	3.19e-09			ABCD1,ABR,ARSA,ATAT1,ATP2B2,BID,BMP4,C1QA,CAV1,CLN3,CNTN1,CSTB,CXCR4,DLX5,ERBB2,FA2H,FAIM2,FGF2,FYN,GFAP,GM2A,GPR37L1,GRID2,HES1,HES5,HEXB,IGF1,IL1B,IL6ST,KALRN,LGI1,MAP1B,MAP2,MAPK8IP1,MAPK8IP3,MAPT,MDM4,Mt3,NFIA,NFIB,PDGFB,PEA15,PITPNA,PLXNB2,PSAP,PVALB,RB1,RHOA,SLC1A3,SLC4A3,SNTA1,SPARCL1,SPI1,ST8SIA4,SYNGAP1,TLR2,TLR7,TMEM176B,TUBA1A,VLDLR	60
Cell Morphology, Nervous System Development and Function, Tissue Morphology	morphology of neurons	6.83e-18		-1.4	AATK,ABCA2,ADAM10,AGRN,APAF1,ARHGEF9,ARSA,ATAT1,ATP13A2,ATP2B2,B2M,BACE1,BID,BRSK1,C1QA,CACNA1D,CAMKK2,CAV1,CD40,CD47,CD86,CDH2,CLCN2,CLCN6,CLN3,CNTF,CNTN1,CSTB,CTNNA2,CTSF,CXCR4,DISC1,DLX5,DNM3,DPYSL4,EMX2,EPHA7,EPHB1,EPHB2,EPS8L2,ERBB2,FA2H,FAIM2,FAT3,FEZF2,FGD4,FGF2,FGFR3,FRMPD4,FYN,GAL3ST1,GFRA2,GIT1,GJB1,GLB1,GM2A,GPR37L1,GRID2,HES1,HES5,HEXB,HLX,IGF1R,IL1B,IQGAP1,KALRN,KATNA1,KCNQ1,KIF26A,K…	168
Cell Morphology, Nervous System Development and Function, Tissue Morphology	abnormal morphology of neurons	2.27e-16			AATK,ABCA2,AGRN,APAF1,ARHGEF9,ARSA,ATP13A2,ATP2B2,B2M,BACE1,BID,BRSK1,C1QA,CACNA1D,CAMKK2,CAV1,CD47,CD86,CLCN2,CLCN6,CLN3,CNTF,CNTN1,CSTB,CTNNA2,CTSF,CXCR4,DLX5,DNM3,EMX2,EPHA7,EPHB1,EPHB2,EPS8L2,FA2H,FAT3,FGD4,FGF2,FGFR3,FRMPD4,FYN,GAL3ST1,GFRA2,GIT1,GJB1,GLB1,GM2A,GPR37L1,GRID2,HES1,HES5,HEXB,HLX,IGF1R,KALRN,KIF26A,KIF5A,LAMB2,LAMC1,LGALS1,LGI1,LRP4,LRPAP1,LRRK2,MADD,MAG,MAP1B,MAP2,MAPK8IP1,MAP…	145
Cell Signaling	small GTPase mediated signal transduction	1.31e-21		-0.258	AIF1,ARF6,ARHGAP29,ARHGAP35,ARHGAP4,ARHGAP5,ARHGDIA,ARHGDIB,ARHGDIG,ARHGEF1,ARHGEF18,ARHGEF2,ARHGEF9,ARRB1,BAIAP2,BCL6,BNIP2,Cdc42,CDC42EP1,CDC42EP5,CDC42SE1,CDH13,CDH2,CDON,CFL1,COL1A2,CUL3,DAB2IP,DBNL,DGKZ,DHCR24,DOK1,DOK2,DOK3,EDNRA,EPS8L2,FARP2,FGF2,FLOT1,GDI2,GNA12,GRAP,GRB2,IGF1,ITSN1,KANK1,KCTD13,KRIT1,LIMK1,MCF2L,MRAS,NGFR,OGT,PECAM1,PLCE1,PLD1,PLD2,RABGEF1,RAC1,RAF1,RALBP1,RALGDS,RAP1A,R…	85
Cell Signaling	cell surface receptor linked signal transduction	1.04e-20		1.414	ABI1,ADAM11,ADAMTS1,AKAP2,ANGPT1,ARHGAP35,AXL,BCAR1,BTRC,C2CD3,CAV1,Ccl2,CCM2,CD4,CD47,CD74,CDON,COL16A1,CSF1R,CTGF,CX3CL1,DOCK1,DOK1,DOK2,DYRK2,EBI3,EPHB2,ERBB2,ERBB3,ERBB4,FCER1G,FERMT3,FGFR2,FGFR3,FGR,FLT4,GAS6,GFRA2,GLI3,HCK,HES1,HES5,HIPK1,IFNAR1,IFT172,IL10RA,IL10RB,IL12RB2,IL17RC,IL1B,IL1R1,IL1RN,IL6R,IL6ST,IRAK3,IRAK4,ITGA7,ITGB1BP1,ITGB2,ITGB3,ITGB4,ITGB7,JAK1,JAK2,JAK3,KCTD11,KDR,KIT,KL…	115
Cell Signaling	protein kinase cascade	2.53e-19		-1.151	ABL1,AJUBA,AKT1,APC,ATP2C1,AZI2,BCL10,BCL3,BMP4,BNIP2,BTK,BTRC,CAMKK2,CARD6,CARD9,CASP1,CASP8,CASR,CAV1,CAV3,Cdc42,CDC42EP5,CDC42SE1,CDON,CNTF,DAB2IP,DAG1,DIXDC1,DOK1,DOK2,DUSP16,DUSP19,DUSP22,ECM1,EIF2AK2,EPHB1,ERBB2,F2R,Faim,FGF13,FGF2,FGFR2,FGFR3,FKTN,FLT4,GADD45A,GADD45B,GJA1,GNAI2,GRB2,GRIK2,GSTP1,HDAC1,HSPB1,IFNAR1,IGF1,IGF1R,IGF2,IKBKB,IL1B,IL1RL1,IL6R,IRAK4,ITGB3,ITPKB,JAK2,KDR,LAMTOR3,LE…	152
Cell Signaling	activation of enzyme	9.06e-14	Decreased	-3.317	ADCY1,ADCY2,ADCY6,ADCY7,ADCYAP1R1,AKT1,APAF1,APC,APH1A,ARRB1,ATP7A,AVPI1,AXIN2,AZIN2,BBC3,BCL10,BID,BMP4,C5AR1,CALCB,Calm1 (includes others),CAP1,CAP2,CASP1,CASP4,CASP8,CAV3,CD4,CD74,CDKN1A,CDKN1B,CDKN2A,CFLAR,COL4A3,CSF1,CTSA,CXCR4,DAB2IP,DBNDD2,DBNL,DGKG,DUSP19,EDNRA,EIF2AK2,F2R,F3,FAM162A,FASLG,FGD4,FGF13,FGF2,GADD45A,GADD45B,GAS6,GM2A,GMFG,GNA15,GNAI2,GSTP1,GTF3C4,HEXIM1,HHEX,HIP1,HSPB1,HTR1B…	139
Cell Signaling	Rho protein signal transduction	3.71e-13		-1.414	ARHGAP29,ARHGAP35,ARHGAP4,ARHGAP5,ARHGDIA,ARHGDIB,ARHGDIG,ARHGEF1,ARHGEF2,ARRB1,BAIAP2,BCL6,Cdc42,CDC42EP1,CDC42EP5,CDH13,CDH2,CFL1,COL1A2,CUL3,EDNRA,EPS8L2,FLOT1,GNA12,KANK1,KCTD13,LIMK1,MCF2L,NGFR,PECAM1,RAC1,RAF1,RHOA,RHOD,RHOG,RHOJ,ROCK1,ROCK2,RTKN	39
Cell Signaling	MAPKKK cascade	4.86e-13		0.269	APC,BMP4,BNIP2,CAMKK2,CAV1,CAV3,Cdc42,CDON,CNTF,DAB2IP,DAG1,DOK1,DOK2,DUSP16,DUSP19,EIF2AK2,ERBB2,F2R,FGF13,FGF2,FGFR2,FGFR3,FLT4,GADD45B,GNAI2,GRB2,IGF1,IGF1R,IGF2,IL6R,ITGB3,ITPKB,JAK2,KDR,LAMTOR3,LEPR,LRRK2,MAP2K1,MAP2K3,MAP3K1,MAP3K11,MAP3K13,MAP3K3,MAP3K5,MAPK13,MAPK3,MAPK4,MAPKAPK2,MAPKBP1,NDST1,NF2,NGFR,NOD2,NOX1,NTRK2,PDGFA,PDGFB,PEBP1,PPM1L,PRKCD,PSAP,PSEN1,PTK2B,PTPN6,PTPRC,RAF1,SHANK3,…	74
Cell Signaling, Post-Translational Modification	tyrosine phosphorylation of protein	4.37e-10		-1.034	ABL1,ADM,ATP,BSG,CAT,CCL5,CD4,CD40,CD47,CD48,CD7,CD79B,Cdc42,CHST15,CNTN1,COL5A3,CR1L,CSF1,CSF1R,CSK,EFNA2,F2R,FCER1G,FCGR1A,FCGR2A,FGF2,FGFR2,FN1,FYN,HCK,HIP1,IGF1,IGF1R,IL7,IQGAP1,ITGB2,ITGB3,KIT,LCK,LGALS1,LYN,NF2,NGF,NRG1,PDGFB,PDGFRB,PRKCA,PRKCD,PSAP,PSEN1,PTK2B,PTPN1,PTPN2,PTPN22,PTPN6,PTPRC,RAC1,RARA,SAMSN1,SIRPA,SPI1,SPP1,ST6GAL1,STAP2,SYK,THBS1,TYROBP	67
Cell Signaling, Post-Translational Modification	activation of Protein kinase	1.1e-09			AKT1,APC,ARRB1,AVPI1,AXIN2,BMP4,C5AR1,CAV3,CD4,CD74,CDKN1A,CDKN1B,CDKN2A,CSF1,CXCR4,DAB2IP,DBNDD2,DBNL,DGKG,DUSP19,EDNRA,EIF2AK2,F2R,FGD4,FGF13,FGF2,GADD45A,GADD45B,GAS6,GMFG,GNAI2,GSTP1,HEXIM1,HHEX,HSPB1,HTR1B,IL1B,IQGAP1,JAK2,LAMTOR3,LRP6,LRRK2,MADD,MAP2K1,MAP2K3,MAP3K1,MAP3K10,MAP3K11,MAP3K13,MAP3K3,MAP3K5,MAP4K1,MAP4K2,MAPK8IP3,MAPKBP1,MDFIC,NCK1,NCKAP1L,NF2,NR2F2,PIK3CB,PKIA,PKN1,PLCE1,PPM1E…	87
Cell-mediated Immune Response, Cellular Development, Cellular Function and Maintenance, Hematological System Development and Function, Hematopoiesis, Lymphoid Tissue Structure and Development	T cell development	8.78e-19	Decreased	-4.172	ABL1,ADA,ADAM10,ADAM17,AFF1,AKT1,ANXA1,APAF1,APC,ARRB1,ATP,ATP7A,B2M,BATF,BBC3,BCL10,BCL2A1,BCL3,BCL6,BMP4,BSG,C5AR1,CADM1,CALCB,CASP1,CCND1,CD1D,CD4,CD74,CD79B,CD80,CD83,CD86,CD8B,CDKN1A,CDKN1B,CDKN2A,CEBPA,CNR2,CR1L,CSK,CXCR4,CYR61,DCK,DEF6,DOK1,DOK2,EED,ELF4,ELK4,ETS2,F5,FCER1G,FCGR2A,FOXO1,FYN,FZD7,GADD45B,GAS6,GIMAP1-GIMAP5,GLI3,GRB2,HAVCR2,HDAC1,HIF1A,HMGA1,HSP90B1,ICOS,ID3,IFNAR1,IFNGR1,IF…	195
Cell-mediated Immune Response, Cellular Development, Cellular Function and Maintenance, Hematological System Development and Function, Hematopoiesis, Lymphoid Tissue Structure and Development	differentiation of T lymphocytes	1.05e-11	Decreased	-3.811	ABL1,ADA,ADAM17,AFF1,AKT1,ANXA1,APAF1,APC,ARRB1,ATP7A,B2M,BATF,BCL10,BCL2A1,BCL3,BCL6,BMP4,BSG,C5AR1,CD1D,CD4,CD74,CD80,CD83,CD86,CD8B,CDKN1B,CDKN2A,CEBPA,CR1L,CXCR4,CYR61,DCK,DEF6,ELF4,FOXO1,FYN,FZD7,GADD45B,GIMAP1-GIMAP5,GLI3,HAVCR2,HMGA1,HSP90B1,ICOS,ID3,IFNAR1,IFNGR1,IFNGR2,IGF1,IGF1R,IGF2,IGF2R,IL12RB2,IL17RA,IL18,IL18R1,IL1B,IL1R1,IL1RL1,IL7,IRF2,IRF5,IRF8,ITGB2,ITPKB,JAG1,JAK1,JAK3,KIT,KLF…	133
Cell-mediated Immune Response, Cellular Function and Maintenance, Hematological System Development and Function	T cell homeostasis	4.62e-20	Decreased	-4.365	ABL1,ADA,ADAM10,ADAM17,AFF1,AKT1,ANXA1,APAF1,APC,ARRB1,ATP,ATP7A,B2M,BATF,BBC3,BCL10,BCL2A1,BCL3,BCL6,BMF,BMP4,BSG,C5AR1,CADM1,CALCB,CASP1,CASP8,CCND1,CD1D,CD38,CD4,CD74,CD79B,CD80,CD83,CD86,CD8B,CDKN1A,CDKN1B,CDKN2A,CEBPA,CHST3,CNR2,CORO1A,CR1L,CSK,CXCR4,CYR61,DCK,DEF6,DOK1,DOK2,EED,ELF4,ELK4,ETS2,F5,FCER1G,FCGR2A,FOXO1,FYN,FZD7,GADD45B,GAS6,GIMAP1-GIMAP5,GLI3,GRB2,HAVCR2,HDAC1,HIF1A,HMGA1,HSP90…	202
Cell-mediated Immune Response, Cellular Movement, Hematological System Development and Function, Immune Cell Trafficking	T cell migration	1.91e-15	Decreased	-4.809	Abcb1b,ABCC1,ADAM10,ADAM17,ALOX5,ARRB2,ATP,BACH2,BATF,CAMP,Ccl2,CCL22,CCL24,CCL5,CCR5,CD4,CD40,CD47,CD80,CD86,COL1A1,COL4A3,CTSS,CX3CL1,CXCL10,CXCL16,CXCR4,CXCR5,DIAPH1,DOCK8,EFS,ELF4,ENPP2,ERBB2,EZR,FAM65B,FN1,FOXO1,FUT4,FUT7,FYB,FYN,GCNT1,GNAI2,HYOU1,ICOS,IFNAR1,IFNGR1,IL16,IL17RA,IL1B,IL6ST,IL7,INPP5D,ITGA4,ITGA6,ITGB2,ITGB3,ITGB7,JAK1,JAK2,JAK3,KLF2,LCK,LCP1,LGALS1,LIMK1,MCAM,MYD88,NLRP3,OCLN…	102
Cell-mediated Immune Response, Cellular Movement, Hematological System Development and Function, Immune Cell Trafficking	cell movement of T lymphocytes	1.42e-12	Decreased	-4.388	ADAM10,ADAM17,ARRB2,ATP,BACH2,BATF,CAMP,Ccl2,CCL22,CCL24,CCL5,CCR5,CD40,CD47,CD80,CD86,COL1A1,COL4A3,CTSS,CX3CL1,CXCL10,CXCL16,CXCR4,CXCR5,DIAPH1,DOCK8,EFS,ELF4,ENPP2,ERBB2,FAM65B,FN1,FOXO1,FUT4,FUT7,FYB,FYN,GCNT1,GNAI2,HYOU1,ICOS,IFNAR1,IFNGR1,IL16,IL17RA,IL1B,IL6ST,INPP5D,ITGA4,ITGA6,ITGB2,ITGB3,ITGB7,JAK1,JAK2,JAK3,LCP1,LGALS1,LIMK1,MCAM,MYD88,NLRP3,OCLN,PDCD1,PIK3CD,PLCB2,PLCB3,PTEN,RAC1,RHOA…	86
Cell-To-Cell Signaling and Interaction	activation of cells	5.13e-20	Decreased	-3.226	ABHD12,ACE,ADA,ADAM10,ADRBK1,AGRN,AHNAK,AKT1,ANGPT1,ANK3,ANXA1,APLN,ARRB2,ATP,AXL,AZI2,B2M,BCL10,BCL3,BID,BTK,C1QA,C5AR1,CADM1,CAMP,CARD9,CASP1,CASP8,CASR,Ccl2,CCL22,CCL5,CCND1,CCR5,CD180,CD1D,CD22,CD300A,CD38,CD4,CD40,CD47,CD48,CD59,CD7,CD74,CD79B,CD80,CD83,CD84,CD86,CDH1,CDKN1A,Cdkn1c,CEBPE,CERK,CHI3L1,CHRNA4,CLEC12A,CLEC5A,CLEC7A,Cmah,CNR2,CNTF,CORO1A,CPE,CR1L,CSF1,CSF1R,CSF2RB,CSK,CTF1,CTGF,C…	304
Cell-To-Cell Signaling and Interaction	binding of cells	1.71e-17	Decreased	-3.396	A2M,ABL1,ALOX15,ANXA5,ATP,AXL,B4GALT1,BSG,CAMP,CAV1,CCL5,CCR5,CD4,CD40,CD47,CD48,CD74,CD83,CD84,CD86,CD97,CDC42EP1,CHRNA4,CHST1,CIB1,CLEC10A,Cmah,CNR2,COL18A1,COL4A3,COLEC12,CSF1,CSK,CX3CL1,CXADR,CXCL10,CXCR2,CXCR4,CYR61,DAPK1,DSE,EFNA2,ENG,ERBB2,ERBB3,ERBB4,F3,FASLG,FCGR1A,FCGR2A,FCGR3A/FCGR3B,FERMT2,FERMT3,FGF1,FGF2,FGR,FHL2,FN1,FUT4,FUT7,FYB,GAL3ST1,GCNT1,GNAO1,GRB2,HCK,HPSE,HS3ST1,ICOS,IFNGR1…	141
Cell-To-Cell Signaling and Interaction	binding of blood cells	2.86e-11	Decreased	-3.924	A2M,ALOX15,ANXA5,ATP,AXL,B4GALT1,CAMP,CCL5,CCR5,CD4,CD40,CD47,CD48,CD83,CD86,CD97,CHRNA4,CLEC10A,Cmah,CNR2,CSF1,CX3CL1,CXCL10,CXCR2,CXCR4,ENG,FASLG,FCGR1A,FCGR2A,FCGR3A/FCGR3B,FERMT3,FGF1,FGF2,FGR,FUT4,FUT7,FYB,GCNT1,HCK,ICOS,IFNGR1,IKBKB,IL18R1,IL7,ITGA4,ITGA6,ITGAD,ITGB2,ITGB3,ITGB7,JUN,KIT,LCK,LCP2,LFNG,LSP1,LYN,MSN,NOTCH2,NPY,NT5E,PENK,PTPN6,PTPRC,RAC1,RAP1GAP,RHOA,SELE,SELPLG,ST3GAL4,STK4,TG…	77
Cell-To-Cell Signaling and Interaction	response of mononuclear leukocytes	3.93e-11	Decreased	-2.034	ABL1,ADA,ATP,AXL,C5AR1,CAMP,CASP1,CASP8,Ccl2,CCR5,CD180,CD1D,CD200R1,CD22,CD38,CD4,CD40,CD48,CD80,CD83,CD86,CDKN1B,CLEC5A,CLEC7A,CSF2RB,CTSS,DAPP1,DGKZ,DOCK8,EBI3,FASLG,FCGR2A,FOXO1,FSTL1,FYN,HAVCR2,HSP90B1,ICOS,IFNAR1,IFNGR1,IKBKB,IL10RA,IL12RB2,IL18,IL1B,IL1R1,IL33,IL7,IRAK4,ITPKB,LCP2,LGALS1,LTB,LYN,MAPK14,MERTK,MYD88,NFATC1,NFKB2,NOTCH3,PDCD1,PFDN6,PNP,PSCA,PSME2,PTAFR,PTPN6,PTPRC,PYCARD,SELP…	91
Cell-To-Cell Signaling and Interaction	response of antigen presenting cells	3.46e-10	Decreased	-4.724	ABCA7,ALOX15,ANXA1,ATP,ATP7A,BCAR1,BIN1,CAMP,CAPG,CCL22,CCL5,CD1D,CD38,CD40,CD47,CD68,CD74,CLEC7A,CTSS,CYP2S1,DEF6,F2R,FCER1G,FCGR1A,FCGR2A,FGR,FYN,GSN,HCK,ICOS,IFNAR1,IL18,INPP5D,IRF2,IRF8,ISG15,ITGB2,LGALS3,LY96,LYN,MAP3K8,MAP4K1,MAPK14,MAPKAPK2,MFGE8,MIF,MYD88,NOD2,PLA2G5,PRKAA1,PSMB8,PTEN,PTPRC,PTPRJ,SCARF1,SERPINB9,SIRPA,SPI1,STAT3,SWAP70,SYK,TAP1,THBS1,TLR2,TLR4,TLR7,TLR9,TNFRSF11A,TNFSF4,T…	74
Cell-To-Cell Signaling and Interaction, Cell-mediated Immune Response, Cellular Movement, Hematological System Development and Function, Immune Cell Trafficking, Tissue Development	adhesion of T lymphocytes	9.68e-10	Decreased	-3.442	ANXA1,ATP,CCL22,CD47,CD48,DIAPH1,EZR,FAM65B,FN1,FUT4,FUT7,FYB,GNAI2,ICAM2,ICOS,IFNGR1,IL7,ITGA4,ITGB2,JAK1,JAK2,JAK3,Ly6a (includes others),MAP4K1,MCAM,MYADM,MYD88,PECAM1,PLAU,RALGDS,RAP1GAP,RASGRP1,RASSF5,RHOA,SELE,SELPLG,SPN,SPP1,STAP2,TGFB1,THBS1,THBS2,TLR4,WDR44	44
Cell-To-Cell Signaling and Interaction, Cellular Assembly and Organization, Cellular Development, Cellular Function and Maintenance, Nervous System Development and Function, Tissue Development	synaptogenesis	3.26e-09	Increased	2.675	AFG3L2,AGRN,ASIC2,BAI1,BCAN,CACNB2,CACNB4,CADM1,CAV1,CDH1,CDH2,CNTN1,DBNL,DCC,DISC1,DNM3,EPHB1,EPHB2,ERBB2,ERBB4,F2R,FGFR2,FLOT1,FNTA,FYN,GRID2,HDAC1,IGF1,ITGB2,ITGB3,KALRN,LAMB2,LAMC1,LRRC4,LRRTM2,NCAM1,NCAN,Nedd4,NGF,NLGN2,NLGN3,NRXN2,NTRK2,PCDH8,PDLIM5,PIGV,PRKCA,PTEN,SDCBP,SEMA4D,SEZ6,SEZ6L,SEZ6L2,SLC12A2,SNTA1,SPARCL1,SYNGAP1,THBS1,THBS2,TNC,TNR,UCP2,UNC13B,UTRN,WNT7A	65
Cell-To-Cell Signaling and Interaction, Cellular Assembly and Organization, Cellular Function and Maintenance, Tissue Development	assembly of intercellular junctions	2.91e-11	Increased	2.955	AFG3L2,AGRN,ASIC2,BAI1,BCAN,CACNB2,CACNB4,CADM1,CASR,CAV1,CDH1,CDH2,CLDN1,CLDN3,CNTN1,DBNL,DCC,DISC1,DNM3,DPAGT1,EPHB1,EPHB2,ERBB2,ERBB4,F2R,FGFR2,FLOT1,FNTA,FYN,GJA1,GJB1,GRID2,HDAC1,IGF1,ITGB2,ITGB3,KALRN,LAMB2,LAMC1,LRRC4,LRRTM2,NCAM1,NCAN,Nedd4,NGF,NGFR,NLGN2,NLGN3,NRG1,NRXN2,NTRK2,OCLN,PARD6B,PCDH8,PDLIM5,PIGV,PKP2,PRKCA,PTEN,RAB13,RAF1,SDCBP,SEMA4D,SEZ6,SEZ6L,SEZ6L2,SLC12A2,SNTA1,SPARCL1,SY…	81
Cell-To-Cell Signaling and Interaction, Cellular Assembly and Organization, Cellular Function and Maintenance, Tissue Development	formation of focal adhesions	4.26e-10		-0.338	ACTN1,ACTN2,ACVRL1,AJUBA,CAV1,CCND1,Cdc42,CIB1,COL18A1,CSK,CTGF,CTTN,DMTN,DSE,EZR,FERMT2,FGF2,FN1,GNA12,ITGB1BP1,JAG1,KDR,MMP2,PEAK1,PTEN,PTGDS,PTK2B,PTPN1,PTPN11,PTPRK,RAC1,RAF1,RHOA,RHOD,RND1,RND3,ROCK1,ROCK2,RTKN,SPP1,SPRY2,TESK2,THBS1,TNS3,Tpm2,Tpm3,VCL,VEGFA	48
Cell-To-Cell Signaling and Interaction, Cellular Assembly and Organization, Cellular Function and Maintenance, Tissue Development	development of gap junctions	3.16e-09	Increased	2.494	AFG3L2,AGRN,ASIC2,BAI1,BCAN,CACNB2,CACNB4,CADM1,CAV1,CDH1,CDH2,CNTN1,DBNL,DCC,DISC1,DNM3,EPHB1,EPHB2,ERBB2,ERBB4,F2R,FGFR2,FLOT1,FNTA,FYN,GJA1,GJB1,GRID2,HDAC1,IGF1,ITGB2,ITGB3,KALRN,LAMB2,LAMC1,LRRC4,LRRTM2,NCAM1,NCAN,Nedd4,NGF,NLGN2,NLGN3,NRXN2,NTRK2,PCDH8,PDLIM5,PIGV,PKP2,PRKCA,PTEN,SDCBP,SEMA4D,SEZ6,SEZ6L,SEZ6L2,SLC12A2,SNTA1,SPARCL1,SYNGAP1,THBS1,THBS2,TNC,TNR,UCP2,UNC13B,UTRN,WNT7A	68
Cell-To-Cell Signaling and Interaction, Cellular Function and Maintenance, Inflammatory Response	phagocytosis of cells	1.99e-16	Decreased	-4.51	ABCA7,ABR,ALOX15,ANXA1,ANXA3,ANXA5,ARF6,ATP,AXL,BCAR1,BIN1,C1QA,CAMP,CAPG,CAT,CAV1,CD22,CD302,CD38,CD4,CD47,CD48,CEBPE,CERK,CLEC7A,COLEC12,CORO1A,CSF2RB,CSF3R,CSK,CXCL10,CYP2S1,DEF6,DOCK1,FCER1G,FCGR1A,FCGR2A,FCGR3A/FCGR3B,FGR,FYN,GAS6,GLRX,GRB2,GSN,GULP1,HCK,ICOS,IFNAR1,IL1RL1,INPP5D,IRF7,IRF8,ISG15,ITGB2,KL,LCN2,LGALS3,LYN,MAPK14,MAPKAPK2,MEGF10,MERTK,MFGE8,MIF,MYD88,NOD1,NOD2,NPY,PEAR1,PECAM1,…	109
Cell-To-Cell Signaling and Interaction, Cellular Function and Maintenance, Inflammatory Response	phagocytosis of blood cells	1.96e-10	Decreased	-3.932	ABCA7,ALOX15,ANXA1,ATP,BCAR1,BIN1,CAMP,CAPG,CD38,CD47,CERK,CORO1A,CSF2RB,CXCL10,CYP2S1,DEF6,FCER1G,FCGR1A,FCGR2A,FCGR3A/FCGR3B,FGR,FYN,GLRX,GSN,GULP1,HCK,ICOS,IFNAR1,INPP5D,ISG15,ITGB2,LCN2,LGALS3,LYN,MAPK14,MAPKAPK2,MERTK,MFGE8,MIF,MYD88,NOD2,PIK3CB,PLA2G5,PLAU,PTEN,PTPRC,PTPRJ,RAC1,SELPLG,SIRPA,SPI1,SYK,THBS1,TLR2,TLR4,TREM1,TRPV2,UCP2,VAV1,WAS	60
Cell-To-Cell Signaling and Interaction, Cellular Function and Maintenance, Inflammatory Response	phagocytosis of leukocytes	3.67e-09	Decreased	-3.624	ABCA7,ALOX15,ANXA1,ATP,BCAR1,BIN1,CAMP,CAPG,CD38,CD47,CORO1A,CSF2RB,CXCL10,CYP2S1,DEF6,FCER1G,FCGR1A,FCGR2A,FCGR3A/FCGR3B,FGR,FYN,GLRX,GSN,HCK,ICOS,IFNAR1,INPP5D,ISG15,ITGB2,LCN2,LGALS3,MAPK14,MAPKAPK2,MERTK,MFGE8,MIF,MYD88,NOD2,PLA2G5,PLAU,PTEN,PTPRC,PTPRJ,SELPLG,SIRPA,SPI1,SYK,THBS1,TLR2,TLR4,TREM1,TRPV2,UCP2,VAV1,WAS	55
Cell-To-Cell Signaling and Interaction, Cellular Movement	recruitment of cells	2.66e-20	Decreased	-6.05	ALOX15,ALOX5,ALOX5AP,ANXA1,ARRB2,ATP,B4GALT1,C5AR1,CAMP,CARD9,CASP1,CAT,CAV1,Ccl2,CCL22,CCL24,CCL5,Ccl7,CCR5,CD4,CD40,CD47,CD74,Cdc42,CHI3L1,CLEC7A,CLU,CMKLR1,CNR2,CRYAB,CSF1,CSF1R,CSF2RB,CTSC,CX3CL1,CXCL10,CXCL16,CXCR2,CXCR4,CYR61,ENG,F3,FASLG,FCGR2A,FCGR3A/FCGR3B,FGF2,FLOT1,FN1,FOS,FUT7,GCNT1,GGT5,GLRX,GSN,HCAR2,HDAC1,HIF1A,IFNAR1,IKBKB,IL16,IL17RA,IL18,IL1B,IL1R1,IL1RL1,IL1RN,IL33,IL6R,IL7,INP…	145
Cell-To-Cell Signaling and Interaction, Cellular Movement, Hematological System Development and Function, Immune Cell Trafficking	recruitment of leukocytes	1.55e-19	Decreased	-5.745	ALOX15,ALOX5,ALOX5AP,ANXA1,ARRB2,ATP,B4GALT1,C5AR1,CAMP,CARD9,CASP1,CAT,CAV1,Ccl2,CCL22,CCL24,CCL5,Ccl7,CCR5,CD4,CD40,CD47,CD74,Cdc42,CHI3L1,CLEC7A,CLU,CMKLR1,CNR2,CRYAB,CSF1,CSF1R,CSF2RB,CTSC,CX3CL1,CXCL10,CXCL16,CXCR2,CXCR4,CYR61,F3,FASLG,FCGR2A,FCGR3A/FCGR3B,FLOT1,FN1,FOS,FUT7,GCNT1,GGT5,GLRX,GSN,HCAR2,HDAC1,HIF1A,IFNAR1,IKBKB,IL16,IL17RA,IL18,IL1B,IL1R1,IL1RL1,IL1RN,IL33,IL6R,IL7,INPP5D,IRF5,…	139
Cell-To-Cell Signaling and Interaction, Cellular Movement, Hematological System Development and Function, Immune Cell Trafficking	recruitment of myeloid cells	1.23e-16	Decreased	-5.105	ALOX15,ALOX5,ALOX5AP,ANXA1,ARRB2,ATP,B4GALT1,C5AR1,CAMP,CARD9,CASP1,CAT,CAV1,Ccl2,CCL22,CCL24,CCL5,Ccl7,CD47,Cdc42,CHI3L1,CNR2,CSF1,CSF1R,CSF2RB,CTSC,CXCL10,CXCR2,F3,FASLG,FCGR2A,FCGR3A/FCGR3B,FLOT1,FUT7,GCNT1,GGT5,GLRX,GSN,HDAC1,IFNAR1,IKBKB,IL17RA,IL18,IL1B,IL1R1,IL1RL1,IL1RN,IL33,IL6R,IL7,IRF7,ITGB2,KDM6B,LCN2,LGALS1,LGALS3,LRRK2,LSP1,LY96,LYN,LYZ,MAP2K3,MAP3K8,MDK,MIF,MMP2,MYD88,NCF4,NLRP3,NO…	99
Cell-To-Cell Signaling and Interaction, Cellular Movement, Hematological System Development and Function, Immune Cell Trafficking	recruitment of granulocytes	2.1e-14	Decreased	-5.466	ALOX15,ALOX5,ALOX5AP,ANXA1,ARRB2,ATP,B4GALT1,C5AR1,CAMP,CARD9,CASP1,CAT,CAV1,Ccl2,CCL22,CCL24,CCL5,Ccl7,CD47,CHI3L1,CSF1,CSF2RB,CTSC,CXCL10,CXCR2,FASLG,FCGR2A,FCGR3A/FCGR3B,FLOT1,FUT7,GCNT1,GGT5,GLRX,GSN,HDAC1,IFNAR1,IKBKB,IL17RA,IL18,IL1B,IL1R1,IL1RL1,IL1RN,IL33,IL6R,IL7,ITGB2,KDM6B,LCN2,LGALS1,LGALS3,LSP1,LY96,LYZ,MAP2K3,MAP3K8,MDK,MIF,MMP2,MYD88,NCF4,NLRP3,NOD1,NOD2,OLR1,ORMDL3,PDE4B,PIK3CD,PI…	91
Cell-To-Cell Signaling and Interaction, Cellular Movement, Hematological System Development and Function, Immune Cell Trafficking, Inflammatory Response	recruitment of phagocytes	1.01e-16	Decreased	-5.446	ALOX15,ALOX5,ALOX5AP,ANXA1,ARRB2,ATP,B4GALT1,C5AR1,CAMP,CASP1,CAT,CAV1,Ccl2,CCL22,CCL5,Ccl7,CCR5,CD4,CD40,CD47,CD74,CHI3L1,CLU,CMKLR1,CRYAB,CSF1,CSF1R,CTSC,CX3CL1,CXCL10,CXCR2,CYR61,F3,FASLG,FCGR2A,FCGR3A/FCGR3B,FLOT1,FUT7,GCNT1,GGT5,GLRX,GSN,HCAR2,IFNAR1,IKBKB,IL17RA,IL18,IL1B,IL1R1,IL1RN,IL33,IL6R,IL7,INPP5D,IRF5,ITGB2,KDR,LCN2,LGALS3,LSP1,LY96,LYZ,MAP2K3,MAP3K8,MDK,MIF,MMP2,MYD88,NCF4,NFE2L2,N…	106
Cell-To-Cell Signaling and Interaction, Cellular Movement, Hematological System Development and Function, Immune Cell Trafficking, Inflammatory Response	recruitment of neutrophils	4.79e-14	Decreased	-5.752	ALOX15,ALOX5,ALOX5AP,ANXA1,ARRB2,ATP,B4GALT1,C5AR1,CAMP,CASP1,CAT,CAV1,Ccl2,CCL22,CCL5,Ccl7,CD47,CHI3L1,CSF1,CTSC,CXCL10,CXCR2,FASLG,FCGR2A,FCGR3A/FCGR3B,FLOT1,FUT7,GCNT1,GGT5,GLRX,GSN,IFNAR1,IKBKB,IL17RA,IL18,IL1B,IL1R1,IL1RN,IL33,IL6R,IL7,ITGB2,LCN2,LGALS3,LSP1,LY96,LYZ,MAP2K3,MAP3K8,MDK,MIF,MMP2,MYD88,NCF4,NLRP3,NOD1,NOD2,OLR1,PDE4B,PIK3CD,PIK3R5,PTEN,PYCARD,RAC1,RIPK2,ROCK1,S1PR1,SELE,SELPLG,…	80
Cell-To-Cell Signaling and Interaction, Hematological System Development and Function	binding of leukocytes	4.73e-11	Decreased	-4.036	A2M,ALOX15,ATP,AXL,B4GALT1,CAMP,CCL5,CCR5,CD4,CD40,CD47,CD48,CD83,CD86,CD97,CHRNA4,CLEC10A,Cmah,CNR2,CSF1,CX3CL1,CXCL10,CXCR2,CXCR4,ENG,FASLG,FCGR1A,FCGR2A,FCGR3A/FCGR3B,FERMT3,FGF1,FGF2,FGR,FUT4,FUT7,FYB,GCNT1,HCK,ICOS,IFNGR1,IKBKB,IL18R1,IL7,ITGA4,ITGA6,ITGAD,ITGB2,ITGB3,ITGB7,JUN,KIT,LCK,LCP2,LFNG,LSP1,LYN,MSN,NOTCH2,NPY,NT5E,PENK,PTPN6,PTPRC,RAC1,RAP1GAP,RHOA,SELE,SELPLG,ST3GAL4,STK4,TGFB1,TL…	76
Cell-To-Cell Signaling and Interaction, Hematological System Development and Function, Immune Cell Trafficking, Inflammatory Response	activation of leukocytes	7.08e-19	Decreased	-3.405	ABHD12,ACE,ADA,ADAM10,ADRBK1,AGRN,AHNAK,AKT1,ANGPT1,ANXA1,ARRB2,ATP,AXL,AZI2,B2M,BCL10,BCL3,BID,BTK,C1QA,C5AR1,CADM1,CAMP,CARD9,CASP1,CASP8,CASR,Ccl2,CCL22,CCL5,CCR5,CD180,CD1D,CD22,CD300A,CD38,CD4,CD40,CD47,CD48,CD59,CD7,CD74,CD79B,CD80,CD83,CD84,CD86,CDKN1A,CEBPE,CERK,CHI3L1,CHRNA4,CLEC5A,CLEC7A,Cmah,CNR2,CORO1A,CPE,CR1L,CSF1,CSF1R,CSF2RB,CSK,CTF1,CTSH,CTSS,CX3CL1,CXCL10,CXCR2,CXCR5,CYBB,DAPP1,…	263
Cell-To-Cell Signaling and Interaction, Hematological System Development and Function, Immune Cell Trafficking, Inflammatory Response	activation of mononuclear leukocytes	1.28e-16	Decreased	-3.749	ADA,ADAM10,AGRN,AHNAK,AKT1,ANXA1,ARRB2,ATP,AXL,AZI2,B2M,BCL10,BCL3,BTK,C1QA,CADM1,CASP8,CASR,Ccl2,CCL22,CCL5,CD180,CD1D,CD22,CD38,CD4,CD40,CD47,CD48,CD59,CD7,CD74,CD79B,CD80,CD83,CD86,CDKN1A,CHRNA4,CLEC5A,CLEC7A,Cmah,CORO1A,CR1L,CSF1,CSF2RB,CSK,CTF1,CXCL10,CXCR5,DAPP1,DEF6,DOK3,ERBB2,FASLG,FCER1G,FCGR2A,FCGR3A/FCGR3B,FGF1,FN1,FOS,FOXJ1,FOXO1,FYN,GADD45A,GIMAP1-GIMAP5,GJA1,HAVCR2,HDAC9,HIF1A,HLA-A…	187
Cell-To-Cell Signaling and Interaction, Hematological System Development and Function, Immune Cell Trafficking, Inflammatory Response	activation of lymphocytes	1.81e-15	Decreased	-4.147	ADA,AGRN,AHNAK,AKT1,ANXA1,ATP,AXL,AZI2,B2M,BCL10,BCL3,BTK,C1QA,CADM1,CASP8,Ccl2,CCL22,CCL5,CD180,CD1D,CD22,CD38,CD4,CD40,CD47,CD48,CD59,CD7,CD74,CD79B,CD80,CD83,CD86,CDKN1A,CHRNA4,CLEC7A,Cmah,CORO1A,CR1L,CSF2RB,CSK,CXCL10,CXCR5,DAPP1,DEF6,DOK3,ERBB2,FASLG,FCER1G,FCGR2A,FCGR3A/FCGR3B,FGF1,FN1,FOS,FOXJ1,FOXO1,FYN,GADD45A,GIMAP1-GIMAP5,GJA1,HAVCR2,HDAC9,HIF1A,HLA-A,HSH2D,HSP90B1,HSPH1,HYOU1,ICOS,IFN…	177
Cell-To-Cell Signaling and Interaction, Hematological System Development and Function, Immune Cell Trafficking, Inflammatory Response	activation of T lymphocytes	7.1e-13	Decreased	-2.943	ADA,AGRN,AHNAK,AKT1,ANXA1,ATP,AXL,AZI2,B2M,BCL10,BCL3,CADM1,CASP8,Ccl2,CCL22,CCL5,CD1D,CD38,CD4,CD40,CD47,CD48,CD59,CD7,CD74,CD80,CD83,CD86,CDKN1A,CLEC7A,CORO1A,CR1L,CSF2RB,CSK,CXCL10,DEF6,ERBB2,FASLG,FCER1G,FGF1,FN1,FOS,FOXJ1,FOXO1,FYN,GADD45A,GIMAP1-GIMAP5,HAVCR2,HLA-A,HSH2D,HSP90B1,HSPH1,HYOU1,ICOS,IFNAR1,IGF2R,IKBKB,IL12RB2,IL18,IL1B,IL1RL1,IL33,IL6R,IL7,IRF5,IRF8,ITGAD,ITGB2,ITPKB,JAK3,KLF2,…	136
Cell-To-Cell Signaling and Interaction, Hematological System Development and Function, Immune Cell Trafficking, Inflammatory Response	activation of phagocytes	1.36e-10	Decreased	-2.4	ABHD12,ACE,ADAM10,ADRBK1,ANGPT1,ANXA1,ARRB2,ATP,AXL,BID,BTK,C5AR1,CAMP,CARD9,CASP1,CASR,Ccl2,CCL22,CCL5,CD300A,CD4,CD40,CD47,CD48,CD80,CD86,CEBPE,CERK,CHI3L1,CLEC5A,CLEC7A,CNR2,CSF1,CSF1R,CTF1,CX3CL1,CXCL10,CXCR2,CXCR5,CYBB,ERBB2,F5,FASLG,FCER1G,FCGR2A,FN1,GJA1,GJB1,GRN,HAVCR2,HCK,HLA-A,HPSE,HSP90B1,HSPB8,HYAL2,IFNAR1,IL18,IL1B,IL1R1,IL1RL1,IL1RN,IL33,IL7,ITGB2,JAK2,KIT,KLF4,LCN2,LCP2,LGALS3,LTB,…	132
Cell-To-Cell Signaling and Interaction, Hematological System Development and Function, Immune Cell Trafficking, Inflammatory Response	activation of antigen presenting cells	7.16e-10	Decreased	-2.17	ABHD12,ACE,ADAM10,ADRBK1,ANGPT1,ATP,AXL,BID,BTK,CAMP,CARD9,CASP1,Ccl2,CCL22,CCL5,CD1D,CD4,CD40,CD47,CD74,CD80,CD86,CEBPE,CHI3L1,CLEC7A,CNR2,CPE,CSF1,CSF1R,CTSH,CTSS,CX3CL1,CXCL10,CXCR5,CYBB,ERBB2,FASLG,FCER1G,FCGR1A,FCGR2A,FN1,GJA1,GJB1,HAVCR2,HCK,HLA-A,HPSE,HSP90B1,HSPB8,IFNAR1,IL18,IL1B,IL1R1,IL1RL1,IL1RN,IL33,IL7,JAK2,KLF4,LCN2,LGALS3,LTB,LYN,MAP2K1,MAP2K3,MAPK14,MAPT,MERTK,MIF,MYD88,NPY,NRG1,…	112
Cell-To-Cell Signaling and Interaction, Hematological System Development and Function, Immune Cell Trafficking, Tissue Development	adhesion of immune cells	1.2e-22	Decreased	-4.091	A2M,ABL1,ALOX12,ALOX15,ANGPT1,ANXA1,ANXA5,ATP,ATRN,AXL,B4GALT1,BMPER,BTK,C1QA,CAMP,Ccl2,CCL22,CCL5,CCND1,CCR5,CD200R1,CD4,CD40,CD47,CD48,CD74,CD83,CD97,CDH1,CLEC10A,CLU,Cmah,CNR2,CORO1A,CSF1,CSF3R,CSK,CTSZ,CTTN,CX3CL1,CXCL10,CXCR2,CXCR4,DIAPH1,EZR,F2R,F3,FAM65B,FASLG,FCGR1A,FCGR2A,FCGR3A/FCGR3B,FERMT3,FGR,FN1,FOXO1,FUT4,FUT7,FYB,FYN,GALNT1,GAS6,GLRX,Glycam1,GNAI2,HCK,HIF1A,HPSE,ICAM2,ICOS,IFNGR1,…	157
Cell-To-Cell Signaling and Interaction, Hematological System Development and Function, Immune Cell Trafficking, Tissue Development	adhesion of lymphocytes	8.37e-11	Decreased	-3.508	ANXA1,ATP,BTK,CCL22,CD47,CD48,CX3CL1,DIAPH1,EZR,FAM65B,FERMT3,FN1,FUT4,FUT7,FYB,GNAI2,ICAM2,ICOS,IFNGR1,IL1B,IL6R,IL6ST,IL7,ITGA4,ITGB2,JAK1,JAK2,JAK3,Ly6a (includes others),MAP2K1,MAP4K1,MCAM,MYADM,MYD88,PECAM1,PLAU,RALGDS,RAP1GAP,RASGRP1,RASSF5,RHOA,ROCK1,SELE,SELPLG,SIRPA,SPN,SPP1,STAP2,SWAP70,TGFB1,THBS1,THBS2,TLR4,WDR44	54
Cell-To-Cell Signaling and Interaction, Hematological System Development and Function, Immune Cell Trafficking, Tissue Development	adhesion of mononuclear leukocytes	1.02e-10	Decreased	-3.636	ANXA1,ATP,BTK,CCL22,CCL5,CD47,CD48,CX3CL1,DIAPH1,EZR,F3,FAM65B,FERMT3,FN1,FOXO1,FUT4,FUT7,FYB,GNAI2,ICAM2,ICOS,IFNGR1,IL1B,IL6R,IL6ST,IL7,ITGA4,ITGB2,JAK1,JAK2,JAK3,LCP1,Ly6a (includes others),MAP2K1,MAP4K1,MAPK14,MCAM,MIF,MYADM,MYD88,PECAM1,PLAU,RAC1,RALGDS,RAP1GAP,RASGRP1,RASSF5,RHOA,ROCK1,SELE,SELPLG,SIRPA,SPN,SPP1,STAP2,SWAP70,TGFB1,TGFBR2,THBS1,THBS2,TLR2,TLR4,VAV1,WDR44	64
Cell-To-Cell Signaling and Interaction, Inflammatory Response	immune response of leukocytes	2.54e-14	Decreased	-4.341	ABCA7,ABL1,ALOX15,ANXA1,ATP,AXL,BCAR1,BIN1,C5AR1,CAMP,CAPG,CASP1,CASP8,Ccl2,CCL22,CD180,CD1D,CD38,CD40,CD47,CD48,CD68,CD74,CD86,CDKN1B,CLEC5A,CORO1A,CSF2RB,CTSS,CXCL10,CYP2S1,DEF6,DGKZ,DOCK8,F2R,F3,FASLG,FCER1G,FCGR1A,FCGR2A,FCGR3A/FCGR3B,FGR,FN1,FOXO1,FSTL1,FYN,GLRX,GSN,HAVCR2,HCK,ICOS,IFNAR1,IFNGR1,IKBKB,IL18,IL1B,IL1RL1,IL33,IL7,INPP5D,IRF2,IRF8,ISG15,ITGA4,ITGB2,ITGB3,LCN2,LCP2,LGALS1,LGALS3,…	122
Cell-To-Cell Signaling and Interaction, Inflammatory Response	immune response of antigen presenting cells	1.21e-09	Decreased	-4.473	ABCA7,ALOX15,ANXA1,ATP,BCAR1,BIN1,CAMP,CAPG,CCL22,CD1D,CD38,CD40,CD47,CD68,CD74,CTSS,CYP2S1,DEF6,F2R,FCER1G,FCGR1A,FCGR2A,FGR,FYN,GSN,HCK,ICOS,IFNAR1,INPP5D,IRF2,IRF8,ISG15,ITGB2,LGALS3,LY96,LYN,MAP3K8,MAP4K1,MAPK14,MAPKAPK2,MFGE8,MIF,MYD88,NOD2,PLA2G5,PRKAA1,PSMB8,PTEN,PTPRC,PTPRJ,SCARF1,SERPINB9,SIRPA,SPI1,SWAP70,SYK,TAP1,THBS1,TLR2,TLR4,TLR7,TLR9,TNFSF4,TREM1,TRPV2,UBE2L6,UCP2,WAS	68
Cell-To-Cell Signaling and Interaction, Inflammatory Response	response of phagocytes	1.42e-09	Decreased	-4.759	ABCA7,ALOX15,ANXA1,ATP,ATP7A,BCAR1,BIN1,C5AR1,CAMP,CAPG,CCL22,CCL5,CCR5,CD38,CD47,CLEC5A,CLEC7A,CORO1A,CSF2RB,CXCL10,CYP2S1,DEF6,F2R,F3,FCER1G,FCGR1A,FCGR2A,FCGR3A/FCGR3B,FGR,FN1,FYN,GLRX,GSN,HCK,ICOS,IFNAR1,IL18,INPP5D,IRF2,IRF8,ISG15,ITGA4,ITGB2,ITGB3,LCN2,LGALS3,LY96,LYN,MAPK14,MAPKAPK2,MFGE8,MIF,MYD88,NOD2,PLA2G5,PLAU,PRKAA1,PTAFR,PTEN,PTPRC,PTPRJ,SELPLG,SERPINB9,SHC1,SIRPA,SPI1,STAT3,SYK,TGF…	81
Cell-To-Cell Signaling and Interaction, Tissue Development	cell-cell adhesion	1.53e-12		-0.215	ADAM15,BCAM,CADM1,CADM3,CCL5,CD164,CD97,Cdc42,CDH1,CDH11,CDH13,CDH2,CDH20,CDH3,CDON,CLDN1,CLDN3,CLEC7A,CNTN3,CTNND1,CX3CL1,CXADR,CXCL16,CYR61,DSCAML1,DSG3,FERMT3,FN1,ICOS,IQGAP1,ITGA4,ITGA6,ITGB2,JAK2,LGALS9B,LRP6,MAP2K1,MCAM,NCAM1,NF2,NINJ2,NLGN2,NLGN3,NRXN2,OGT,OLR1,PDPN,PKP2,PPAP2B,PSEN1,PTPRC,PVR,PVRL3,RAC1,RND3,ROCK1,SDC2,SELE,SHC1,SLIT2,SYK,TGFB1,TIMP3,TNIP1,TNR,TTYH1,VMP1,WBP2,ZYX	69
Cellular Assembly and Organization	growth of plasma membrane projections	1.33e-25		0.647	A2M,AATK,ABL1,ADAM10,ADAM17,ADCY6,AKT1,ANGPT1,APBA2,APBB1,ARF6,ARHGAP17,ARHGEF25,ATP,BAG1,BCAN,BMP4,BMP6,BMP7,BRSK1,CAT,CAV1,CD47,Cdc42,CDH2,CDKN1A,CNPY2,CNTF,CSF1,CSRP1,DAB2IP,DCC,DISC1,DIXDC1,DLX5,DOCK1,DPYSL3,DPYSL5,ENPP2,EPHB2,ERBB4,ETV5,EXOC4,EZR,Faim,FAM107A,FGF1,FGF2,FGFR3,FKBP5,FN1,FYN,FZD3,GAS7,GFAP,GJA1,GJB1,GNA15,GNAO1,GRN,HAP1,HPSE,IGF1,IGF1R,IGF2,IKBKB,IL1B,IL6R,IQUB,ITGA4,ITGB3,JUN,…	200
Cellular Assembly and Organization	development of cytoplasm	1.73e-25		-1.774	ABCD1,ABL1,ACTR3,AIF1,AKAP13,AKAP2,ALOX15,ANXA1,APC,ARF6,ARHGAP18,ARHGEF1,ARHGEF12,ARHGEF2,ARPC2,ARRB1,C14orf169,CAV1,CAV3,CCL24,CCND1,CD74,CDC42EP2,CDC42EP5,CDH11,CDH13,CDK4,CDKN1A,CDKN1B,CDKN2A,CENPJ,CFL1,CNP,COL18A1,COL4A3BP,COL5A3,CORO1A,CRYAB,CTGF,CTTN,CUL3,CXCR2,Cyb5r3,DIAPH1,EHD4,F2R,FES,FGF1,FGF2,FHOD3,FN1,FYN,GAS7,GDA,GLB1,GNA12,GNAO1,GPR65,GRB2,GRID2,GSN,HAP1,HCK,HIP1,IGF1,INPP5B,INPP5J…	158
Cellular Assembly and Organization	formation of cytoskeleton	5.04e-25		-1.848	ABL1,ACTR3,AIF1,AKAP13,AKAP2,ALOX15,APC,ARF6,ARHGAP18,ARHGEF1,ARHGEF12,ARHGEF2,ARPC2,ARRB1,CAV1,CAV3,CCL24,CCND1,CDC42EP2,CDC42EP5,CDH11,CDH13,CDK4,CDKN1A,CDKN1B,CENPJ,CFL1,CNP,COL18A1,COL5A3,CORO1A,CRYAB,CTGF,CTTN,CUL3,CXCR2,Cyb5r3,DIAPH1,F2R,FES,FGF1,FGF2,FHOD3,FN1,FYN,GAS7,GDA,GLB1,GNA12,GNAO1,GPR65,GRB2,GSN,HCK,HIP1,IGF1,INPP5B,INPP5J,IQUB,ITGB1BP1,JAG1,KANK1,KANK2,KANK4,KCTD13,KIRREL,LIMK1,L…	137
Cellular Assembly and Organization	formation of cellular membrane	1.07e-13	Increased	2.816	ABL1,AFG3L2,AGRN,ASIC2,ATP,BAI1,BCAN,CACNB2,CACNB4,CADM1,CASR,CAV1,CDH1,CDH2,CLDN1,CLDN3,CNTN1,CSF1R,DBNL,DCC,DISC1,DNM3,DPAGT1,EPHB1,EPHB2,ERBB2,ERBB4,F2R,FGFR2,FLOT1,FNTA,FYN,GJA1,GJB1,GNA12,GRID2,HDAC1,IGF1,IQGAP1,ITGA6,ITGB2,ITGB3,KALRN,LAMB2,LAMC1,LRRC4,LRRTM2,NCAM1,NCAN,Nedd4,NGF,NGFR,NLGN2,NLGN3,NRG1,NRXN2,NTRK2,OCLN,PARD6B,PCDH8,PDLIM5,PIGV,PKP2,PRKCA,PRNP,PTEN,RAB13,RAF1,RALB,SDCBP,SEMA4…	90
Cellular Assembly and Organization	formation of plasma membrane	2.94e-13	Increased	3.007	ABL1,AFG3L2,AGRN,ASIC2,BAI1,BCAN,CACNB2,CACNB4,CADM1,CASR,CAV1,CDH1,CDH2,CLDN1,CLDN3,CNTN1,CSF1R,DBNL,DCC,DISC1,DNM3,DPAGT1,EPHB1,EPHB2,ERBB2,ERBB4,F2R,FGFR2,FLOT1,FNTA,FYN,GJA1,GJB1,GNA12,GRID2,HDAC1,IGF1,IQGAP1,ITGA6,ITGB2,ITGB3,KALRN,LAMB2,LAMC1,LRRC4,LRRTM2,NCAM1,NCAN,Nedd4,NGF,NGFR,NLGN2,NLGN3,NRG1,NRXN2,NTRK2,OCLN,PARD6B,PCDH8,PDLIM5,PIGV,PKP2,PRKCA,PRNP,PTEN,RAB13,RAF1,SDCBP,SEMA4D,SEZ6,SE…	87
Cellular Assembly and Organization	organization of organelle	1.58e-10		-0.404	ABCD1,ABL1,Acan,ACP2,ACVRL1,AFAP1,AGRN,AKAP2,AKT1,ANK3,APC,ARF6,ARHGAP17,ARHGEF2,ARHGEF28,ARSB,ATP2B2,ATP7A,BCAR1,BNIP2,CASP4,CAV1,CAV2,CAV3,Cdc42,CDH1,CDKN1B,CEBPA,CFL1,CHRNB1,CLN3,CLN5,CNP,COL11A1,COL11A2,COL1A1,COL1A2,COL4A3BP,COL5A1,COL5A2,CORO1A,CROCC,CSK,CTDNEP1,CXADR,DTNBP1,ENAH,EPAS1,EPS15,ERMN,ETV5,FIG4,FN1,FNBP1,GAA,GAK,GFAP,GOLPH3,GORASP1,GPX4,GSN,HAUS8,HEXB,HMGCL,HPS3,INA,INPPL1,ITGA8…	138
Cellular Assembly and Organization	organization of cellular membrane	2.54e-10			AGRN,AKT1,ANK3,ANXA1,ARF6,ATP2B2,CAV1,CAV2,CAV3,Cdc42,CFL1,CHRNB1,CLN3,CORO1A,CTDNEP1,DHCR24,ETV5,ITGA8,LAMB2,LPCAT2,LPIN1,LRP4,LRRC16A,LRRC4,LRRK2,LRRTM2,Nedd4,NFASC,NLGN2,NLGN3,NUMB,NUMBL,PLEK,RAB8B,RAC1,SGCB,SGCD,SNCA,SPTA1,SPTBN1,SUN1,TNR,TOR1A,Tpm1,TSC2,VCL,WNT7A	47
Cellular Assembly and Organization	organization of plasma membrane	2.83e-09			AGRN,AKT1,ANK3,ARF6,ATP2B2,CAV1,CAV2,CAV3,Cdc42,CFL1,CHRNB1,CORO1A,ETV5,ITGA8,LAMB2,LPIN1,LRP4,LRRC16A,LRRC4,LRRTM2,Nedd4,NFASC,NLGN2,NLGN3,NUMB,NUMBL,PLEK,RAB8B,RAC1,SPTA1,SPTBN1,TNR,Tpm1,TSC2,VCL,WNT7A	36
Cellular Assembly and Organization, Cellular Development, Cellular Growth and Proliferation, Nervous System Development and Function, Tissue Development	growth of neurites	4.65e-25		0.614	A2M,AATK,ABL1,ADAM10,ADAM17,ADCY6,AKT1,ANGPT1,APBA2,APBB1,ARF6,ARHGAP17,ARHGEF25,ATP,BAG1,BCAN,BMP4,BMP6,BMP7,BRSK1,CAT,CAV1,CD47,Cdc42,CDH2,CDKN1A,CNPY2,CNTF,CSF1,CSRP1,DAB2IP,DCC,DISC1,DIXDC1,DLX5,DOCK1,DPYSL3,DPYSL5,ENPP2,EPHB2,ERBB4,ETV5,EXOC4,EZR,Faim,FAM107A,FGF1,FGF2,FGFR3,FKBP5,FN1,FZD3,GAS7,GFAP,GJA1,GJB1,GNA15,GNAO1,GRN,HAP1,HPSE,IGF1,IGF1R,IGF2,IKBKB,IL1B,IL6R,IQUB,ITGA4,ITGB3,JUN,KALR…	198
Cellular Assembly and Organization, Cellular Function and Maintenance	organization of cytoskeleton	6.11e-60		-0.365	A2M,ABCC1,ABI1,ABL1,ABR,ACE,ACTN2,ACTR2,ACTR3,ACVRL1,ADAM10,ADAP1,ADCY1,ADCY6,ADM,ADRBK1,AFAP1,AFG3L2,AGRN,AJUBA,AKAP12,AKAP2,AKT1,ALOX15,ANK3,ANTXR1,ANXA1,APBB1IP,APC,AQP1,ARF6,ARHGAP17,ARHGAP4,ARHGAP5,ARHGAP8/PRR5-ARHGAP8,ARHGDIA,ARHGDIB,ARHGEF1,ARHGEF18,ARHGEF2,ARHGEF25,ARHGEF28,ARHGEF6,ARHGEF9,ARPC2,ARPC5,ARRB1,ARSB,ATCAY,ATF6,ATP,ATP2B1,ATP2C1,ATP7A,AXL,BACE1,BAI1,BAIAP2,BBS1,BCAR1,BCL6,BMP4…	499
Cellular Assembly and Organization, Cellular Function and Maintenance	organization of cytoplasm	3e-59		-0.365	A2M,ABCC1,ABCD1,ABI1,ABL1,ABR,ACE,ACP2,ACTN2,ACTR2,ACTR3,ACVRL1,ADAM10,ADAP1,ADCY1,ADCY6,ADM,ADRBK1,AFAP1,AFG3L2,AGRN,AJUBA,AKAP12,AKAP2,AKT1,ALOX15,ANK3,ANTXR1,ANXA1,APBB1IP,APC,AQP1,ARF6,ARHGAP17,ARHGAP4,ARHGAP5,ARHGAP8/PRR5-ARHGAP8,ARHGDIA,ARHGDIB,ARHGEF1,ARHGEF18,ARHGEF2,ARHGEF25,ARHGEF28,ARHGEF6,ARHGEF9,ARPC2,ARPC5,ARRB1,ARSB,ATCAY,ATF6,ATP,ATP2B1,ATP2C1,ATP7A,AXL,BACE1,BAI1,BAIAP2,BBS1,BCAR…	529
Cellular Assembly and Organization, Cellular Function and Maintenance	microtubule dynamics	4.78e-49		0.044	A2M,ABCC1,ABL1,ACE,ACTN2,ACTR2,ACTR3,ADAM10,ADAP1,ADCY1,ADCY6,ADM,AFG3L2,AGRN,AJUBA,AKT1,ALOX15,ANK3,APC,AQP1,ARF6,ARHGAP4,ARHGAP5,ARHGAP8/PRR5-ARHGAP8,ARHGEF2,ARHGEF25,ARHGEF28,ARHGEF6,ARHGEF9,ARPC2,ARRB1,ARSB,ATCAY,ATF6,ATP,ATP2B1,ATP7A,AXL,BACE1,BAI1,BAIAP2,BBS1,BCAR1,BMP4,BMP6,BMP7,BRK1,BRSK1,BSG,BTG2,BTK,C1QA,C2CD3,CAMK1G,CAPG,CAPNS1,CAST,CAV1,CAV3,CBY1,CCL5,CCR5,CD47,CD82,Cdc42,CDC42EP1,CDC…	419
Cellular Assembly and Organization, Cellular Function and Maintenance	organization of actin cytoskeleton	1.25e-28		-1.461	ABL1,ABR,ACVRL1,ADRBK1,AFAP1,AKAP12,AKAP2,ANTXR1,ARF6,ARHGAP17,ARHGDIA,ARHGDIB,ARHGEF1,ARHGEF18,ARHGEF2,ARPC5,ARRB1,ATP2C1,AXL,BAIAP2,BCAR1,BCL6,CAP1,CAP2,CASP4,CAV3,CD82,Cdc42,CDC42EP2,CDH1,CDKN1B,CFL1,CLU,CORO1A,CSK,CSRP1,CXADR,DCC,DIAPH1,DMTN,DTNBP1,EHD2,ENAH,ENG,ERBB2,ERMN,EZR,FGD1,FGR,FHL3,FLNB,FN1,FNBP1,FOXJ1,FZD10,GAS6,GMFG,GPR65,GSN,IGF1,INPPL1,KALRN,KCTD13,KIT,KLHL17,LCP1,LIMK1,LLGL1,LPI…	128
Cellular Assembly and Organization, Cellular Function and Maintenance	quantity of cellular protrusions	4.42e-12		-0.042	A2M,ACTR2,ARF6,ARPC2,ARSB,BACE1,BMP4,BSG,CDH1,CNP,CTTN,CXCR4,DFNB31,DIAPH1,DOK1,DPYSL4,EPS8L2,EZR,FGD4,FGF2,FYN,GFRA2,GIT1,GJB1,GSN,HAP1,HTR1B,IGF1,INPPL1,ITGA8,KALRN,KATNA1,KIF5A,LRPAP1,MAOA,MAP1B,MAPT,MSN,NEFH,NGF,NGFR,NTRK2,PCYT1B,PSEN1,PTEN,RAC1,RAPH1,SLC17A5,SLC9A1,SLC9A3R2,SNCA,STAT3,TLN1,TLR4,TTBK2,VASP,VEGFA,WAS	58
Cellular Assembly and Organization, Cellular Function and Maintenance	organization of actin filaments	6.32e-10		-0.898	ABL1,ACVRL1,AFAP1,AKAP2,ARHGAP17,ARHGEF2,BCAR1,CASP4,CAV3,Cdc42,CDH1,CDKN1B,CFL1,CORO1A,CSK,ENAH,ERMN,FN1,FNBP1,GSN,INPPL1,LCP1,MAPK14,MSN,NCK1,PCDH15,PLAU,PLD2,PPP1R9A,PTK2B,RAC1,RHOA,RND1,SIRPA,SPTA1,TF,TGFB1,TMOD2,TRH,WDPCP	40
Cellular Assembly and Organization, Cellular Function and Maintenance	organization of filaments	9.16e-10		-1.205	ABL1,Acan,ACVRL1,AFAP1,AKAP2,APC,ARHGAP17,ARHGEF2,ARHGEF28,ATP7A,BCAR1,CASP4,CAV3,Cdc42,CDH1,CDKN1B,CFL1,CNP,COL11A1,COL11A2,COL1A1,COL1A2,COL5A1,COL5A2,CORO1A,CSK,ENAH,ERMN,FN1,FNBP1,GFAP,GSN,INA,INPPL1,ITGB4,KATNA1,KIAA1279,LCP1,LIMK1,LIMK2,MAPK14,MMP11,MSN,NCK1,NEFH,PCDH15,PLAU,PLD2,PPP1R9A,PTK2B,RAB8A,RAC1,RHOA,RND1,SERPINH1,SIRPA,SPTA1,TF,TGFB1,TGFB2,TMOD2,TRH,VPS54,WDPCP	64
Cellular Assembly and Organization, Cellular Function and Maintenance, Protein Synthesis	formation of actin	2.18e-11	Decreased	-3.01	ALOX15,ARPC2,BRK1,CD47,CDC42EP1,CORO1A,CSF1,DAPP1,DEF6,DIAPH1,ENAH,GRB2,GSN,IQUB,LCP2,NCK1,NCKIPSD,PFN1,PTEN,RAC1,RHOA,RHOQ,VASP,VAV1,WAS,WASF1,WIPF1	27
Cellular Assembly and Organization, Cellular Function and Maintenance, Protein Synthesis	polymerization of actin	8.16e-11	Decreased	-3.249	ALOX15,ARPC2,BRK1,CD47,CDC42EP1,CORO1A,CSF1,DAPP1,DEF6,DIAPH1,ENAH,GRB2,GSN,IQUB,LCP2,NCK1,NCKIPSD,PFN1,RAC1,RHOA,RHOQ,VASP,VAV1,WAS,WASF1,WIPF1	26
Cellular Assembly and Organization, Cellular Function and Maintenance, Tissue Development	formation of actin filaments	1.27e-22	Decreased	-2.156	ABL1,ACTR3,AIF1,AKAP13,ALOX15,ARF6,ARHGAP18,ARHGEF1,ARHGEF12,ARHGEF2,ARPC2,ARRB1,CCL24,CCND1,CDC42EP2,CDC42EP5,CDH11,CDH13,CDK4,CDKN1A,CFL1,COL18A1,CORO1A,CTGF,CTTN,CUL3,CXCR2,Cyb5r3,DIAPH1,F2R,FGF1,FGF2,FHOD3,FN1,FYN,GAS7,GNA12,GNAO1,GPR65,GRB2,GSN,HCK,IGF1,INPP5B,IQUB,ITGB1BP1,JAG1,KANK1,KANK2,KANK4,KCTD13,KIRREL,LIMK1,LIMK2,LRRC16A,MAP2,MAP2K1,MAP3K1,MCF2L,MIF,MMP2,MYH11,NCK1,NCKAP1L,NCKIPSD,N…	111
Cellular Assembly and Organization, Cellular Function and Maintenance, Tissue Development	formation of actin stress fibers	5.05e-14	Decreased	-2.055	AKAP13,ARF6,ARHGAP18,ARHGEF1,ARHGEF12,ARHGEF2,ARRB1,CCND1,CDH11,CDH13,CDK4,CDKN1A,COL18A1,CTGF,CUL3,CXCR2,Cyb5r3,DIAPH1,F2R,FGF1,FGF2,FN1,FYN,GNA12,GNAO1,GPR65,IGF1,ITGB1BP1,JAG1,KANK2,KANK4,KCTD13,LIMK1,LIMK2,LRRC16A,MAP2K1,MCF2L,MIF,MMP2,MYH11,NCKIPSD,NF2,NFATC1,PDCD6IP,PFN1,PIP5K1B,PITPNM1,PLAT,PLD1,PPM1E,PTGER4,PTK2B,PTPN11,RAC1,RHOA,RHOD,RND1,RND3,ROCK1,ROCK2,RTKN,S1PR1,S1PR2,SELE,SLC9A1,SPR…	77
Cellular Assembly and Organization, Cellular Function and Maintenance, Tissue Development	polymerization of actin filaments	1.27e-11	Decreased	-2.039	ABL1,ACTR3,AIF1,ALOX15,ARF6,ARPC2,CCL24,CDC42EP2,CDC42EP5,CORO1A,DIAPH1,FHOD3,GAS7,GRB2,GSN,HCK,KANK1,KIRREL,LRRC16A,MAP3K1,NCK1,NCKAP1L,PECAM1,PFN1,PRKCD,PTK2B,RAC1,RASA1,RHOA,SLIT2,TGFB1,TWF1,TWF2,UCN2,WAS,WASF1	36
Cellular Assembly and Organization, Tissue Development	formation of filaments	1.26e-26		-1.709	A2M,ABL1,ACE,ACTR3,AIF1,AKAP13,ALOX15,APBA2,APC,ARF6,ARHGAP18,ARHGEF1,ARHGEF12,ARHGEF2,ARPC2,ARRB1,ATP,BACE1,CAV1,CAV3,CCL24,CCND1,CDC42EP2,CDC42EP5,CDH11,CDH13,CDK4,CDKN1A,CDKN1B,CENPJ,CFL1,CLU,CNP,COL18A1,COL5A1,CORO1A,CRYAB,CTGF,CTTN,CUL3,CXCR2,Cyb5r3,DIAPH1,F2R,FBN1,FES,FGF1,FGF2,FHOD3,FN1,FYN,GAS7,GDA,GFAP,GLB1,GNA12,GNAO1,GPR65,GRB2,GSN,HCK,HSPA5,HSPB1,IGF1,INA,INPP5B,INPP5J,IQUB,ITGB1BP1,I…	156
Cellular Assembly and Organization, Tissue Development	polymerization of filaments	3.29e-12		-1.285	ABL1,ACTR3,AIF1,ALOX15,APC,ARF6,ARPC2,CAV1,CAV3,CCL24,CDC42EP2,CDC42EP5,CDKN1B,CENPJ,CORO1A,DIAPH1,FES,FHOD3,GAS7,GRB2,GSN,HCK,INPP5J,KANK1,KIRREL,LRRC16A,MAP1B,MAP3K1,MAPT,NCK1,NCKAP1L,NEFH,PECAM1,PFN1,PRKCD,PTK2B,RAC1,RASA1,RHOA,SGK1,SLIT2,STMN2,TGFB1,TPPP,TWF1,TWF2,UCN2,WAS,WASF1	49
Cellular Compromise	degeneration of cells	4.94e-10		0.89	ABCD1,AFF1,AFG3L2,ANK3,ARNTL,ARSA,BACE1,CACNA1D,CASP1,CASP8,CAV1,Ccl2,CERS1,CERS2,CLU,Cmah,CNP,CNR2,CNTF,CREM,CSF1R,CTF1,DPYSL3,ERBB3,ETS2,FGF2,GPR37,GPX1,GRIA2,GRID2,HEXB,HIF1A,IGF1,IL1B,IL1RN,IL6ST,JUN,KCNJ10,KCNQ1,KIF5A,KLHL1,LRPAP1,LRRK2,LYNX1,MAG,MAN2C1,MAPT,NAD+,NCAM1,NEFH,NFKB1,NGF,NGFR,NOTCH3,NTRK2,PARK2,PAX8,PDCD1,PLAT,PLOD1,PPARGC1A,PRNP,PSAP,PSEN1,RAB1A,S1PR2,S1PR3,SARM1,SCYL1,SGK1,SLC…	95
Cellular Compromise, Hypersensitivity Response, Inflammatory Response	degranulation of mast cells	4.83e-11	Decreased	-2.166	ANGPT1,ANXA1,BTK,CAMP,CD200R1,CD300A,CORO1A,DGKZ,DHCR7,DOK1,FCER1G,FCGR1A,FCGR2A,FES,FGR,FOS,FYN,HCK,IL1B,INPP5B,INPP5D,INPPL1,LAT2,LCP2,LPIN1,LYN,MAPK3,Milr1,NDST2,NGF,ORAI1,PECAM1,PIK3CD,PLA2G4A,PLAT,PLCG2,PLD1,PLD2,PPP3R1,PTGDS,PTPRC,RABGEF1,RAC2,RASGRP4,S1PR2,SH3BP2,SIRPA,SLC9A3R2,STAT5B,STXBP2,SWAP70,SYK,TLR2,UBASH3B,UNC13D,VAMP8,VAV1,WIPF1	58
Cellular Compromise, Inflammatory Response	degranulation of phagocytes	1.15e-09	Decreased	-2.225	ANGPT1,ANXA1,ANXA3,BTK,CAMP,CD200R1,CD300A,CORO1A,DGKZ,DHCR7,DOK1,FCER1G,FCGR1A,FCGR2A,FES,FGR,FOS,FYN,HCK,IL1B,INPP5B,INPP5D,INPPL1,ITGB2,LAT2,LCP2,LPIN1,LYN,MAPK3,Milr1,MYO1F,NDST2,NGF,ORAI1,PECAM1,PIK3CD,PLA2G4A,PLAT,PLCG2,PLD1,PLD2,PPP3R1,PTGDS,PTPRC,RABGEF1,RAC2,RASGRP4,S1PR2,SH3BP2,SIRPA,SLC9A3R2,STAT5B,STXBP2,SWAP70,SYK,TLR2,TREM1,UBASH3B,UNC13D,VAMP8,VAV1,WIPF1	62
Cellular Development	differentiation of cells	2.62e-44	Decreased	-2.669	A2M,ABCC4,ABI1,ABL1,ACE,ACTR3,ACVRL1,ADA,ADAM10,ADAM17,ADAP1,ADAR,ADCY6,ADM,AFF1,AGRN,AKT1,ALOX5,AMOTL2,ANGPT1,ANK3,ANXA1,APAF1,APBB1,APC,APLN,ARF6,ARHGAP26,ARHGEF25,ARID3A,ARID4A,ARNTL,ARRB1,ASB2,ASCL2,ATF5,ATF6,ATP,ATP2B2,ATP2C1,ATP7A,AXL,AZI2,B2M,BACE1,BACH2,BAG1,BAI1,BAIAP2,BATF,BCL10,BCL2A1,BCL3,BCL6,BIN1,BMP4,BMP6,BMP7,BNIP2,BRSK1,BSG,BTC,BTG2,BTK,C10orf54,C1QC,C5AR1,CADM1,CAMKK2,CAMP,CAND2…	598
Cellular Development	branching of cells	6.77e-15		1.156	A2M,ABL1,ACTR3,ADAM10,ADAP1,ADCY6,ADM,AGRN,AKT1,ARF6,ARHGEF25,ATF6,BACE1,BAI1,BMP4,BMP7,CAPNS1,CAV1,Cdc42,CDH2,CDKN1A,Chn1,CNTF,CRIP1,CSRP1,CTNNA2,CTNND1,CYR61,DAB2IP,DIAPH1,DOCK1,DPYSL3,DPYSL4,EPHB1,EPHB2,ERBB4,ERMN,EZR,FAM107A,FGF13,FGF2,FNBP1,FOS,FYN,GALNS,GAS6,GDA,GIT1,GRB2,GRN,IGF1,IL1B,IL1R1,IQUB,ITSN1,JUN,KALRN,LCN2,LIFR,LIMK1,LRRC4,MAG,MAP1B,MAPT,MFGE8,MYD88,NCAM1,NEFH,NFKB1,NFKBIA,NGF,NG…	121
Cellular Development	maturation of cells	3.8e-13	Decreased	-3.409	ABCG1,ADAM17,ADM,AKT1,APLN,ATP,BMP4,BTK,CADM1,CAMP,CCL5,CD4,CD40,CD47,CD80,CD83,CD86,CDH1,Cdkn1c,CEBPA,CEBPE,CLEC7A,CNP,CNTF,CSF1,CSK,CXCR4,DISC1,EPAS1,EPHA7,EPHB6,ERBB3,ERBB4,FASLG,FGF2,FOS,FYN,GPR37L1,HDAC1,HES1,HES5,HIF1A,HSP90B1,ICOS,IFIH1,IFNAR1,IGF1,IKBKB,IL18,IL1B,IL33,IL7,INPP5D,IRAK4,IRF8,ITGB2,ITGB3,KALRN,KDR,LCK,LCN2,LCP1,LDB1,LYN,MAG,MAPK3,MAPT,MITF,MYD88,NCK1,NFKB2,NGF,NGFR,NKX2-2,NU…	134
Cellular Development	differentiation of tumor cell lines	2.17e-09		-1.31	AKT1,BTG2,CDKN1A,CEBPA,COL18A1,CTGF,CYR61,ELAVL3,ERBB4,ETV5,FGF2,FGFR2,FN1,FOS,GCNT1,GNAO1,HES1,IL17RD,IL1B,IRS2,JAG1,JUN,LIMK1,LIMK2,LOXL2,MRAS,NAB2,NDN,NGF,ODC1,PDGFB,PDGFRB,PLAGL1,PPP1CA,PSEN1,PTPN11,RAC1,RAF1,RARA,RASGRP1,RHOQ,RND3,RPS6KA1,RQCD1,RRAS2,SGPL1,SH2B2,SPRY2,ST8SIA4,STMN2,TGFB1,TNFRSF1A,TNFRSF1B,TP73,TRAPPC9,VCAN	56
Cellular Development	differentiation of central nervous system cells	2.89e-09		-0.996	ATF5,ATP2B2,ATP2C1,BIN1,BMP4,BTG2,CD82,CDKN1B,CNTF,ETV5,FGF1,FGF2,FGFR3,FN1,GPR37L1,HES1,HES5,ID3,ID4,IGF1,IL6ST,LIFR,LMX1A,MAPT,MIB1,NFIA,NGF,NGFR,NKX2-2,NOTCH3,NR2E1,OLIG2,PRNP,PSEN1,PTEN,RB1,RUNX1,S100A4,S1PR1,S1PR2,S1PR3,SOX6,STAT3,TRH,ULK1,VCAN,WNT7A	47
Cellular Development, Cellular Growth and Proliferation	proliferation of tumor cell lines	1.44e-09		-0.904	A2M,ADAM15,AKT1,ANXA1,ANXA6,APC,API5,ARHGEF2,ARID3A,ARL11,ATP,AXL,BMP4,BTG2,C14orf169,CA9,CALCB,CAPN6,CAV1,CCND1,CCND3,CCNG2,CDH1,CDH13,CDK14,CDK2AP1,CDK4,CDKN1A,CDKN1B,CDKN2A,CEBPA,CERS1,CIRBP,CLYBL,CNN1,COL18A1,COL1A1,CSTF2,CTGF,CTTN,CXADR,CXCR4,CYR61,DUSP6,EHMT2,EMP1,ERBB2,ERBB3,ETV1,EZR,FGF1,FGF2,FGFR2,FGFR3,FKBP5,FN1,FOLR1,FOXO1,FUT4,FZD9,GAS6,GJA1,GRN,HES1,HMGA1,HPGD,HPSE,HSPA5,IGF1,IGF1R,I…	165
Cellular Development, Cellular Growth and Proliferation, Connective Tissue Development and Function	proliferation of fibroblast cell lines	4.55e-12		1.388	A2M,AKAP12,AKR1B1,AKT1,Anp32a,ARHGEF1,ARHGEF12,ARID5B,ARRB1,BACH2,BATF,BCAR1,BMP4,Bmyc,BTG1,BTG2,BTRC,CAST,CAT,CAV1,CCND1,CDC14B,CDH13,CDK4,CDKN1A,CDKN1B,CDKN2A,CEBPA,CIRBP,COL1A1,CSF1,CSF1R,CSF2RA,CSF2RB,CSTF2,CXCL10,EIF2AK2,ERBB2,ERBB3,ERBB4,ERO1L,ETV1,F2R,FGF1,FGF2,FGFR3,FLI1,FN1,FOS,FOXO1,GADD45B,GAK,GBP2,GNA12,GNAI2,GPR132,GRB2,GRID2,GRN,HMGA1,HSPB8,IGF1,IGF1R,IGF2,IGFBP2,IKBKB,IL1B,INPP5D,I…	151
Cellular Development, Cellular Growth and Proliferation, Hematological System Development and Function	proliferation of immune cells	2.49e-30	Decreased	-2.57	A2M,ABCG1,ABI1,ABL1,ADA,ADK,AHNAK,AIF1,AKAP13,AKT1,ANXA1,ARF6,ARHGDIA,ARHGDIB,ARHGEF1,ARHGEF6,ATP,AXL,B2M,B3GNT2,BATF,BCL10,BCL2A1,BCL3,BCL6,BIRC3,BMP4,BSG,BTG1,BTK,C10orf54,C5AR1,CALCB,CAMP,CASP8,CAT,CAV1,Ccl2,CCL5,CCND3,CCR5,CD180,CD1D,CD22,CD300C,CD37,CD38,CD4,CD40,CD47,CD48,CD59,CD74,CD79B,CD80,CD83,CD84,CD86,CDC25A,CDKN1A,CDKN1B,CDKN2A,CFLAR,CLEC10A,Cmah,CORO1A,CR1L,CRTC2,CSF1,CSF1R,CSF2RA,C…	320
Cellular Development, Cellular Growth and Proliferation, Hematological System Development and Function	proliferation of lymphocytes	4.79e-29	Decreased	-2.548	A2M,ABCG1,ABI1,ABL1,ADA,ADK,AHNAK,AIF1,AKAP13,AKT1,ANXA1,ARF6,ARHGDIA,ARHGDIB,ARHGEF1,ARHGEF6,ATP,AXL,B2M,B3GNT2,BATF,BCL10,BCL2A1,BCL3,BCL6,BIRC3,BMP4,BSG,BTK,C10orf54,C5AR1,CALCB,CAMP,CASP8,CAV1,Ccl2,CCL5,CCND3,CCR5,CD180,CD1D,CD22,CD300C,CD37,CD38,CD4,CD40,CD47,CD48,CD59,CD74,CD79B,CD80,CD83,CD84,CD86,CDC25A,CDKN1A,CDKN1B,CDKN2A,CFLAR,CLEC10A,Cmah,CORO1A,CR1L,CRTC2,CSF2RA,CSF2RB,CTGF,CTSZ,CXCR…	299
Cellular Development, Cellular Growth and Proliferation, Hematological System Development and Function	proliferation of mononuclear leukocytes	5.86e-29	Decreased	-2.453	A2M,ABCG1,ABI1,ABL1,ADA,ADK,AHNAK,AIF1,AKAP13,AKT1,ANXA1,ARF6,ARHGDIA,ARHGDIB,ARHGEF1,ARHGEF6,ATP,AXL,B2M,B3GNT2,BATF,BCL10,BCL2A1,BCL3,BCL6,BIRC3,BMP4,BSG,BTK,C10orf54,C5AR1,CALCB,CAMP,CASP8,CAV1,Ccl2,CCL5,CCND3,CCR5,CD180,CD1D,CD22,CD300C,CD37,CD38,CD4,CD40,CD47,CD48,CD59,CD74,CD79B,CD80,CD83,CD84,CD86,CDC25A,CDKN1A,CDKN1B,CDKN2A,CFLAR,CLEC10A,Cmah,CORO1A,CR1L,CRTC2,CSF1,CSF1R,CSF2RA,CSF2RB,CTG…	302
Cellular Development, Cellular Growth and Proliferation, Hematological System Development and Function	proliferation of T lymphocytes	2.31e-22	Decreased	-2.589	A2M,ABCG1,ABI1,ABL1,ADK,AHNAK,AIF1,AKAP13,AKT1,ANXA1,ARF6,ARHGDIA,ARHGDIB,ARHGEF1,ARHGEF6,ATP,AXL,B2M,B3GNT2,BATF,BCL10,BIRC3,BMP4,BSG,C10orf54,C5AR1,CALCB,CAMP,CASP8,CAV1,Ccl2,CCL5,CCND3,CCR5,CD1D,CD37,CD38,CD4,CD40,CD47,CD48,CD59,CD74,CD80,CD83,CD84,CD86,CDC25A,CDKN1A,CDKN1B,CDKN2A,CFLAR,CLEC10A,CORO1A,CR1L,CSF2RA,CSF2RB,CTGF,CTSZ,CXCR4,DCK,DEF6,DGKA,DIAPH1,DOCK8,DOK1,DOK2,DSG3,EBI3,EFS,EIF2AK2…	241
Cellular Development, Cellular Growth and Proliferation, Hematological System Development and Function, Humoral Immune Response	proliferation of B lymphocytes	3.6e-19		-1.429	ABL1,ADA,AKT1,ARHGDIA,ARHGDIB,ARHGEF1,ARHGEF6,ATP,AXL,B3GNT2,BCL10,BCL2A1,BCL3,BCL6,BTK,CASP8,CCND3,CD180,CD22,CD300C,CD38,CD4,CD40,CD74,CD79B,CD80,CD86,CDKN1A,CDKN1B,CDKN2A,Cmah,CRTC2,DAPP1,DOK1,EED,ELF4,EZR,FCGR3A/FCGR3B,FLI1,FYN,HCK,HIF1A,ID3,IFNAR1,IKBKB,IL13RA1,IL18,IL1B,IL1RN,IL33,IL7,INPP5D,IRAK4,IRF2,IRF8,IRS2,KLF2,KLF4,LCP1,LPIN1,LY86,LY96,LYN,MAP3K1,MERTK,MIF,MYBL1,MYD88,NCKAP1L,NFATC1,…	128
Cellular Development, Cellular Growth and Proliferation, Nervous System Development and Function, Tissue Development	proliferation of neuronal cells	2.59e-32		0.948	A2M,AATK,ABL1,ACSL6,ADAM10,ADAM17,ADCY6,ADCYAP1R1,AGRN,AKT1,ANGPT1,ANK3,APBA2,APBB1,ARF6,ARHGAP17,ARHGEF25,ATP,B2M,BAG1,BCAN,BMP4,BMP6,BMP7,BRSK1,BTC,CAMKK2,CAT,CAV1,CD47,Cdc42,CDH2,CDK4,CDKN1A,CDKN1B,CDON,CFL1,CLU,CNP,CNPY2,CNR2,CNTF,CSF1,CSRP1,DAB2IP,DCC,DISC1,DIXDC1,DLX5,DOCK1,DPYSL3,DPYSL5,ENPP2,EPHB2,ERBB2,ERBB4,ETV5,EXOC4,EZR,Faim,FAM107A,FGF1,FGF2,FGFR3,FKBP5,FN1,FOXO1,FTO,FZD3,FZD9,GAS7,G…	249
Cellular Development, Cellular Growth and Proliferation, Nervous System Development and Function, Tissue Development	outgrowth of neurons	8.08e-25		0.856	A2M,AATK,ABL1,ADAM10,ADAM17,ADCY6,AKT1,ANGPT1,APBA2,APBB1,ARF6,ARHGAP17,ARHGEF25,ATP,BAG1,BCAN,BMP4,BMP6,BRSK1,CAT,CD47,Cdc42,CDH2,CDKN1A,CLU,CNPY2,CNTF,CSF1,DAB2IP,DCC,DISC1,DLX5,DOCK1,DPYSL3,DPYSL5,ENPP2,EPHB2,ERBB4,ETV5,EXOC4,EZR,Faim,FAM107A,FGF1,FGF2,FGFR3,FKBP5,FN1,FZD3,GAS7,GFAP,GJA1,GJB1,GNA15,GNAO1,GRN,HAP1,HPSE,IGF1,IGF1R,IGF2,IKBKB,IQUB,ITGA4,ITGA6,ITGB3,JUN,KATNA1,KIF26A,KIT,LGALS1,LI…	179
Cellular Development, Cellular Growth and Proliferation, Skeletal and Muscular System Development and Function, Tissue Development	proliferation of muscle cells	2.75e-12		-0.187	ABCC4,ACE2,ADM,ADRBK1,AIF1,AKR1B1,AKT1,ALOX12,ALOX15,ALOX5AP,APOD,BMP4,BMP7,CAPN2,CAV1,CCL5,CCND1,CDH13,CDK4,CDKN1A,CDKN1B,Cdkn1c,CDKN2A,CKLF,CLU,CTF1,CX3CL1,CXCL16,CYBA,EDNRA,F3,FGF2,FGFR2,FOS,FOXO1,FZD4,GJA1,HES5,HIF1A,HOPX,ID3,IFNGR1,IGF1,IGF1R,IGFBP2,IL18,IL1B,IL1RN,IL6R,IRAK4,ITGB3,JUN,KALRN,KLF4,KLF5,MAPK3,MIF,MYD88,NAMPT,NCF1,NCF2,NDRG2,NFATC1,NFE2L2,NOTCH3,NOX1,NPR1,PDE3A,PDGFB,PDGFRB,PLA…	111
Cellular Development, Cellular Growth and Proliferation, Skeletal and Muscular System Development and Function, Tissue Development	proliferation of smooth muscle cells	4.54e-12		-0.358	ABCC4,ACE2,ADM,ADRBK1,AIF1,AKR1B1,AKT1,ALOX12,ALOX15,ALOX5AP,APOD,BMP4,BMP7,CAPN2,CAV1,CCL5,CCND1,CDH13,CDK4,CDKN1A,CDKN1B,Cdkn1c,CDKN2A,CKLF,CLU,CTF1,CX3CL1,CXCL16,CYBA,EDNRA,F3,FGF2,FGFR2,FOS,FOXO1,FZD4,GJA1,HES5,HIF1A,ID3,IFNGR1,IGF1,IGF1R,IGFBP2,IL18,IL1B,IL1RN,IL6R,IRAK4,ITGB3,JUN,KALRN,KLF4,KLF5,MAPK3,MIF,MYD88,NAMPT,NCF1,NCF2,NDRG2,NFATC1,NFE2L2,NOTCH3,NOX1,NPR1,PDE3A,PDGFB,PDGFRB,PLAT,PLA…	109
Cellular Development, Hematological System Development and Function	differentiation of blood cells	1.67e-25	Decreased	-4.593	ABI1,ABL1,ADA,ADAM17,AFF1,AKT1,ALOX5,ANXA1,APAF1,APC,ARID3A,ARID4A,ARNTL,ARRB1,ATP7A,AXL,AZI2,B2M,BACH2,BAIAP2,BATF,BCL10,BCL2A1,BCL3,BCL6,BMP4,BMP7,BSG,BTK,C1QC,C5AR1,CADM1,CAMP,CASP8,CBFA2T3,CD1D,CD300A,CD38,CD4,CD40,CD47,CD74,CD79B,CD80,CD83,CD86,CD8B,CDKN1A,CDKN1B,Cdkn1c,CDKN2A,CEBPA,CEBPE,CNR2,CR1L,CRTC2,CSF1,CSF1R,CSF2RB,CSF3R,CXCL10,CXCR2,CXCR4,CXCR5,CYR61,DCK,DEF6,ELF4,ELK4,ETS2,EZR,FCGR1…	257
Cellular Development, Hematological System Development and Function, Hematopoiesis	differentiation of leukocytes	1.15e-23	Decreased	-4.407	ABL1,ADA,ADAM17,AFF1,AKT1,ALOX5,ANXA1,APAF1,APC,ARID3A,ARID4A,ARNTL,ARRB1,ATP7A,AXL,AZI2,B2M,BACH2,BATF,BCL10,BCL2A1,BCL3,BCL6,BMP4,BMP7,BSG,BTK,C1QC,C5AR1,CADM1,CAMP,CASP8,CBFA2T3,CD1D,CD300A,CD38,CD4,CD40,CD47,CD74,CD79B,CD80,CD83,CD86,CD8B,CDKN1A,CDKN1B,Cdkn1c,CDKN2A,CEBPA,CEBPE,CNR2,CR1L,CRTC2,CSF1,CSF1R,CSF2RB,CSF3R,CXCL10,CXCR2,CXCR4,CXCR5,CYR61,DCK,DEF6,ELF4,ELK4,ETS2,EZR,FCGR1A,FES,FLI1,F…	249
Cellular Development, Hematological System Development and Function, Hematopoiesis	development of blood cells	1.28e-22	Decreased	-4.246	ABCG1,ABL1,ADA,ADAM10,ADAM17,ADM,AFF1,AKT1,ANXA1,APAF1,APC,ARRB1,ATP,ATP7A,AXL,B2M,BATF,BBC3,BCL10,BCL2A1,BCL3,BCL6,BMP4,BSG,BTK,C5AR1,CADM1,CALCB,CASP1,CASP8,CAST,CCND1,CCND3,CD1D,CD4,CD74,CD79B,CD80,CD83,CD86,CD8B,CDKN1A,CDKN1B,CDKN2A,CEBPA,CNR2,CR1L,CSF1,CSF1R,CSF2RA,CSF2RB,CSF3R,CSK,CXCR4,CYR61,DCK,DEF6,DGKA,DGKZ,DOK1,DOK2,EED,ELF4,ELK4,ETS2,F5,FASLG,FCER1G,FCGR2A,FN1,FOS,FOXO1,FYN,FZD7,GADD4…	232
Cellular Development, Hematological System Development and Function, Hematopoiesis	differentiation of mononuclear leukocytes	2.1e-18	Decreased	-4.547	ABL1,ADA,ADAM17,AFF1,AKT1,ANXA1,APAF1,APC,ARID3A,ARID4A,ARNTL,ARRB1,ATP7A,AXL,B2M,BACH2,BATF,BCL10,BCL2A1,BCL3,BCL6,BMP4,BSG,BTK,C5AR1,CADM1,CAMP,CASP8,CD1D,CD38,CD4,CD40,CD74,CD79B,CD80,CD83,CD86,CD8B,CDKN1B,CDKN2A,CEBPA,CR1L,CRTC2,CSF1,CSF1R,CSF2RB,CXCR4,CXCR5,CYR61,DCK,DEF6,ELF4,ELK4,ETS2,EZR,FLI1,FOS,FOXO1,FYN,FZD7,FZD9,GADD45B,GCNT1,GIMAP1-GIMAP5,GLI3,GRB2,HAVCR2,HDAC9,HHEX,HMGA1,HSP90B1,ICO…	202
Cellular Development, Hematological System Development and Function, Hematopoiesis	differentiation of lymphocytes	3.17e-17	Decreased	-4.242	ABL1,ADA,ADAM17,AFF1,AKT1,ANXA1,APAF1,APC,ARID3A,ARNTL,ARRB1,ATP7A,AXL,B2M,BACH2,BATF,BCL10,BCL2A1,BCL3,BCL6,BMP4,BSG,BTK,C5AR1,CADM1,CASP8,CD1D,CD38,CD4,CD40,CD74,CD79B,CD80,CD83,CD86,CD8B,CDKN1B,CDKN2A,CEBPA,CR1L,CRTC2,CXCR4,CXCR5,CYR61,DCK,DEF6,ELF4,ELK4,EZR,FLI1,FOS,FOXO1,FYN,FZD7,FZD9,GADD45B,GCNT1,GIMAP1-GIMAP5,GLI3,GRB2,HAVCR2,HDAC9,HHEX,HMGA1,HSP90B1,ICOS,ID3,IFNAR1,IFNGR1,IFNGR2,IGF1,IGF…	186
Cellular Development, Hematological System Development and Function, Hematopoiesis	differentiation of hematopoietic cells	8.52e-11	Decreased	-3.277	ABI1,ADA,APAF1,BAIAP2,BMP4,BSG,BTK,CD40,CD79B,CD86,CD8B,CDKN1A,CDKN2A,CEBPA,CSF1,CSF2RB,CSF3R,DCK,FN1,FYN,GLI3,HHEX,HMGA1,IL6R,IL6ST,IL7,IRF8,JAG1,KLF4,LCK,LCP2,LYN,MAP2K1,MAP4K1,MYH11,NFKBIA,NFYA,PICALM,PIK3CD,PLCG2,PNP,PRKCA,PTPN11,RARA,RPS19,RPS6KA1,RUNX1,SATB1,SMO,SOX4,SPI1,STAT5B,SYK,TAL1,TGFB1,TLR9,TNFSF13B,TWSG1,VDR,VEGFA,WAS	61
Cellular Development, Hematological System Development and Function, Hematopoiesis	differentiation of hematopoietic progenitor cells	4.23e-10	Decreased	-3.297	ABI1,ADA,APAF1,BAIAP2,BMP4,BSG,BTK,CD40,CD79B,CD86,CD8B,CDKN1A,CDKN2A,CEBPA,CSF1,CSF3R,DCK,FN1,FYN,HHEX,HMGA1,IL6R,IL6ST,IL7,IRF8,JAG1,KLF4,LCK,LCP2,LYN,MAP2K1,MAP4K1,MYH11,NFKBIA,NFYA,PICALM,PIK3CD,PLCG2,PNP,PRKCA,PTPN11,RARA,RPS19,RPS6KA1,RUNX1,SATB1,SOX4,SPI1,STAT5B,SYK,TAL1,TGFB1,TLR9,TNFSF13B,TWSG1,VDR,VEGFA,WAS	58
Cellular Development, Hematological System Development and Function, Hematopoiesis	differentiation of myeloid cells	1.33e-09	Decreased	-2.641	ABL1,AKT1,ALOX5,APC,BTK,C1QC,CAMP,CASP8,CBFA2T3,CD300A,CD40,CD47,CDKN1B,Cdkn1c,CEBPA,CEBPE,CNR2,CSF1,CSF1R,CSF2RB,CSF3R,CXCL10,CXCR2,ETS2,FES,GIT2,HHEX,HMGA1,IDH2,IGF1,IGF1R,IL10RB,IL17RA,IL33,IL7,INPP5D,IRF7,IRF8,IRS1,JAG1,JAK2,JAK3,JUN,KIT,KLF4,LYN,MDK,MEIS2,MIF,MYBL1,MYD88,NFATC1,NFIA,NFKBIA,NFYA,NGF,NRP1,PLA2G4A,PRKCA,PRKX,PTK2B,PTPN11,PTPN2,RAC2,RALGDS,RARA,RASA1,RASGRP4,RB1,RBP1,RGS10,RUNX1…	91
Cellular Development, Hematological System Development and Function, Hematopoiesis, Humoral Immune Response	differentiation of B lymphocytes	1.76e-11		-1.99	ABL1,ADAM17,ARID3A,ARNTL,BACH2,BCL10,BCL3,BCL6,BTK,CASP8,CD38,CD40,CD74,CD79B,CEBPA,CRTC2,CXCR4,CXCR5,DCK,EZR,FLI1,FOS,FYN,FZD9,GCNT1,HDAC9,HHEX,HMGA1,ICOS,ID3,IL18,IL7,INPP5D,IRF8,JAK1,JAK3,KLHL6,LCP1,LGALS1,LGALS3,LYL1,LYN,MGAT2,MYD88,NCKAP1L,NFKB1,NFKB2,NFKBIA,PICALM,PIK3AP1,PIK3CD,PLCG2,PNP,POU2F2,PPP2R3C,PRKCD,PTPN2,PTPN6,PTPRC,PTPRJ,RASSF5,RBPJ,RUNX1,SATB1,SFRP1,SH2B2,SOX4,SPI1,SPPL2A,STAT3…	84
Cellular Development, Hematological System Development and Function, Hematopoiesis, Lymphoid Tissue Structure and Development	development of leukocytes	1.36e-22	Decreased	-4.052	ABCG1,ABL1,ADA,ADAM10,ADAM17,ADM,AFF1,AKT1,ANXA1,APAF1,APC,ARRB1,ATP,ATP7A,AXL,B2M,BATF,BBC3,BCL10,BCL2A1,BCL3,BCL6,BMP4,BSG,BTK,C5AR1,CADM1,CALCB,CASP1,CASP8,CAST,CCND1,CCND3,CD1D,CD4,CD74,CD79B,CD80,CD83,CD86,CD8B,CDKN1A,CDKN1B,CDKN2A,CEBPA,CNR2,CR1L,CSF1,CSF1R,CSF2RA,CSF2RB,CSF3R,CSK,CXCR4,CYR61,DCK,DEF6,DGKA,DGKZ,DOK1,DOK2,EED,ELF4,ELK4,ETS2,F5,FASLG,FCER1G,FCGR2A,FN1,FOS,FOXO1,FYN,FZD7,GADD4…	231
Cellular Development, Hematological System Development and Function, Hematopoiesis, Lymphoid Tissue Structure and Development	development of mononuclear leukocytes	1.2e-20	Decreased	-4.315	ABCG1,ABL1,ADA,ADAM10,ADAM17,ADM,AFF1,AKT1,ANXA1,APAF1,APC,ARRB1,ATP,ATP7A,AXL,B2M,BATF,BBC3,BCL10,BCL2A1,BCL3,BCL6,BMP4,BSG,BTK,C5AR1,CADM1,CALCB,CASP1,CASP8,CCND1,CCND3,CD1D,CD4,CD74,CD79B,CD80,CD83,CD86,CD8B,CDKN1A,CDKN1B,CDKN2A,CEBPA,CNR2,CR1L,CSF1,CSF2RB,CSF3R,CSK,CXCR4,CYR61,DCK,DEF6,DGKA,DGKZ,DOK1,DOK2,EED,ELF4,ELK4,ETS2,F5,FCER1G,FCGR2A,FOS,FOXO1,FYN,FZD7,GADD45B,GAS6,GIMAP1-GIMAP5,GLI3,G…	218
Cellular Development, Hematological System Development and Function, Hematopoiesis, Lymphoid Tissue Structure and Development	development of lymphocytes	1.24e-19	Decreased	-4.304	ABCG1,ABL1,ADA,ADAM10,ADAM17,AFF1,AKT1,ANXA1,APAF1,APC,ARRB1,ATP,ATP7A,AXL,B2M,BATF,BBC3,BCL10,BCL2A1,BCL3,BCL6,BMP4,BSG,BTK,C5AR1,CADM1,CALCB,CASP1,CASP8,CCND1,CCND3,CD1D,CD4,CD74,CD79B,CD80,CD83,CD86,CD8B,CDKN1A,CDKN1B,CDKN2A,CEBPA,CNR2,CR1L,CSF3R,CSK,CXCR4,CYR61,DCK,DEF6,DGKA,DGKZ,DOK1,DOK2,EED,ELF4,ELK4,ETS2,F5,FCER1G,FCGR2A,FOS,FOXO1,FYN,FZD7,GADD45B,GAS6,GIMAP1-GIMAP5,GLI3,GRB2,HAVCR2,HDAC1…	214
Cellular Development, Hematological System Development and Function, Hematopoiesis, Lymphoid Tissue Structure and Development	development of phagocytes	1.36e-09		0.692	CAST,CEBPA,CSF1,CSF1R,CSF2RB,FASLG,FN1,FOS,ID3,IFNAR1,IFNGR1,IKBKB,IL1RN,IRF2,IRF8,ITGB3,JAK2,KDR,KIT,MDK,NFATC1,NFKBIA,PLCG2,PRKAA1,RALB,RALBP1,RARA,RBPJ,SMO,SPI1,STAT1,STAT3,TNFRSF11A,TNFRSF1A,VEGFA	35
Cellular Development, Nervous System Development and Function	differentiation of neuroglia	3.13e-10		0.354	ATF5,ATP,BIN1,BMP4,BMP7,CD82,CDKN1B,CNP,CNTF,CNTN1,DAG1,DISC1,DOCK7,ERBB2,ERBB3,EXOC4,FGF2,FGFR3,FOXO1,GLI3,GLUL,GPC1,GPR17,HDAC1,HES1,HES5,ID4,IGF1,IL1B,IL6ST,LAMC1,LIFR,LINGO1,NAB2,NFIA,NFIB,NGF,NKX2-2,NLGN3,NOTCH3,NR2E1,NRG1,NTRK2,NUMBL,OLIG2,PLXNB2,PTEN,PTPRJ,QKI,S1PR1,S1PR2,S1PR3,SOX10,SOX6,SOX8,STAT3,TENM4,TGFB1,THRA,TNC,TP73,TSPAN2,TYROBP,VCAN	64
Cellular Development, Nervous System Development and Function, Tissue Development	development of neurons	2.03e-29		1.798	A2M,ABL1,ACE,ACTR3,ADAM10,ADAP1,ADCY1,AFG3L2,AGRN,AKT1,ANK3,APC,ARF6,ARHGEF25,ARHGEF28,ASIC2,ATCAY,ATF6,ATP,ATP7A,BACE1,BAI1,BAIAP2,BBS1,BCAN,BMP4,BMP7,BRSK1,BTG2,CACNB2,CACNB4,CADM1,CAPNS1,CAV1,Cdc42,CDH1,CDH2,CDKN1A,CELSR2,Chn1,CLU,CNP,CNTF,CNTN1,CRIP1,CSRP1,CTF1,CTNNA2,CXCR4,CYR61,DAB2IP,DAGLB,DBNL,DCC,DIAPH1,DISC1,DLX5,Dmd,DNM3,DOCK1,DOCK7,DPYSL3,DPYSL4,DTNBP1,EDNRA,EFNA2,ENAH,EPHA7,EPHB1,EPH…	274
Cellular Development, Nervous System Development and Function, Tissue Development	differentiation of neurons	1.05e-11		-0.369	ABL1,ACTR3,AGRN,ANK3,APAF1,APBB1,ARF6,ATP2B2,ATP2C1,BAG1,BIN1,BMP4,BMP6,BMP7,BNIP2,BRSK1,BTG2,CAV1,CCL5,CCR5,CDKN1B,CDON,CFL1,CNTF,CSF3R,CTF1,Dmd,EFNA2,ELAVL3,EMX2,ERBB3,ETV5,FEZF2,FGF1,FGF2,FGFR2,FGFR3,FN1,GALNS,GAS7,GFAP,GLI3,GLIS2,GPR37L1,GSN,HDAC1,HES1,HES3,HES5,HEY1,HIF1A,ID3,ID4,IGF1,IGF2,ITM2C,JAG1,KCTD11,KDM6B,LAMC1,LIFR,LLGL1,LMX1A,LRP4,LRP6,MAP1B,MAP2K1,MAPK14,MAPK8IP3,MAPT,MBOAT7,MDK,M…	133
Cellular Function and Maintenance	function of leukocytes	4.06e-46	Decreased	-2.437	Abcb1b,ABCC1,ABL1,ADA,AHNAK,AKAP13,ALOX5,ARHGDIA,ARHGDIB,ARHGEF1,ARHGEF6,ARRB2,ATP,AXL,AZI2,B2M,B4GALT1,BACH2,BBC3,BCL10,BCL2A1,BCL3,BCL6,BIRC3,BTK,C5AR2,CAPG,CARD9,CASP1,CASP8,CAV1,Ccl2,CCL5,CCR5,CCRL2,CD1D,CD200R1,CD22,CD300A,CD4,CD40,CD47,CD74,CD80,CD84,CD86,CD8B,CEBPE,CHI3L1,CLCN2,CLEC7A,Cmah,CMKLR1,CNPY3,CNR2,CSF1,CSF1R,CSF2RB,CTSC,CTSS,CTSZ,CTTN,CXCL10,CXCR2,CXCR4,CYBB,DGKZ,DOCK8,DOK1,DOK2,…	275
Cellular Function and Maintenance	function of phagocytes	4.11e-33	Decreased	-2.728	ABCC1,ADA,ALOX5,ARHGEF1,AXL,AZI2,B4GALT1,BCL10,BCL2A1,BCL3,BIRC3,BTK,CAPG,CARD9,CASP1,CASP8,CAV1,Ccl2,CCL5,CD200R1,CD300A,CD40,CD47,CEBPE,CHI3L1,CLCN2,CLEC7A,CMKLR1,CNPY3,CNR2,CSF1,CSF1R,CSF2RB,CTSZ,CTTN,CXCL10,CXCR2,CYBB,DGKZ,DOCK8,DOK1,DOK2,DUSP2,F3,FCER1G,FCGR1A,FCGR2A,FES,FGR,FOS,FUT4,FUT7,FYN,GADD45B,GIT2,GJA1,GNAI2,GRN,GSN,HAVCR2,HCK,HSPB1,IFIH1,IFNAR1,IL18,IL1B,IL1R1,IRAK4,ITGAD,ITGB2,ITGB…	160
Cellular Function and Maintenance	cellular homeostasis	1.13e-28	Decreased	-3.711	A2M,ABCB7,ABCC1,ABCG1,ABL1,ACACB,ACTN2,ADA,ADAM10,ADAM17,ADCY6,ADIPOR1,ADM,ADRBK1,AFF1,AIFM3,AK1,AKT1,ALOX15,ANGPT1,ANXA1,ANXA7,APAF1,APC,AQP1,ARHGAP35,ARNTL,ARRB1,ARSA,ARSB,ASIC2,ATOX1,ATP,ATP2B2,ATP2C1,ATP6V0C,ATP7A,ATP7B,AXL,B2M,B3GNT2,BATF,BBC3,BCAP31,BCAT2,BCL10,BCL2A1,BCL3,BCL6,BID,BMF,BMP4,BNIP3L,BSG,BTK,C5AR1,CA2,CACNA1D,CADM1,CALCB,CAMKK2,CAMP,CAPN1,CAPNS1,CASP1,CASP8,CASR,CAST,CAT,CAV1,…	468
Cellular Function and Maintenance	function of antigen presenting cells	2.08e-27	Decreased	-2.63	ADA,AXL,AZI2,BCL10,BCL3,BIRC3,BTK,CAPG,CARD9,CASP1,CASP8,CAV1,Ccl2,CCL5,CD200R1,CD40,CD74,CHI3L1,CLCN2,CLEC7A,CMKLR1,CNPY3,CNR2,CSF1,CSF1R,CSF2RB,CTSS,CTSZ,CXCL10,CYBB,DOCK8,DOK1,DOK2,F3,FCER1G,FCGR1A,FCGR2A,FES,FGR,FOS,FYN,GADD45B,GRN,GSN,HCK,HSPB1,IFI30,IFIH1,IFNAR1,IL18,IL1B,IRAK4,ITGAD,ITGB3,JAK3,KDR,LCP1,LGALS3,LGMN,LIMD1,LY96,LYN,MAP4K1,MCOLN1,MERTK,MYD88,NFATC1,NFKB1,NFKB2,NFKBIA,NLRP3,NLR…	126
Cellular Function and Maintenance	function of mononuclear leukocytes	1.17e-22		-1.081	Abcb1b,ABL1,AHNAK,AKAP13,ARHGDIA,ARHGDIB,ARHGEF1,ARHGEF6,ARRB2,ATP,B2M,BACH2,BBC3,BCL10,BCL3,BCL6,BIRC3,BTK,Ccl2,CCR5,CCRL2,CD1D,CD22,CD4,CD40,CD74,CD80,CD84,CD86,CD8B,CHI3L1,Cmah,CNPY3,CNR2,CSF1,CSF2RB,CTSC,CTSS,CXCL10,CXCR2,CXCR4,EBI3,ECM1,EFS,ELF4,EMR1,FCER1G,FCGR2A,FYB,FYN,GADD45B,GNAI2,HAVCR2,HCLS1,HCST,HLA-A,HLA-E,HSH2D,ICOS,ID3,IFNAR1,IFNGR1,IFNGR2,IL10RA,IL12RB2,IL13RA1,IL16,IL18,IL18R1,I…	156
Cellular Function and Maintenance	engulfment of cells	3.61e-21	Decreased	-4.161	ABCA7,ABR,ACTN4,ALOX15,AMPH,ANTXR1,ANXA1,ANXA3,ANXA5,AP2M1,AP2S1,ARF6,ASB1,ATP,ATP6V0C,ATP6V0E1,ATP6V1E1,AXL,BCAR1,BIN1,BTC,C1QA,CALY,CAMP,CAPG,CAT,CAV1,CCL5,CCR5,CD22,CD302,CD38,CD4,CD47,CD48,CDH13,CEBPE,CERK,CIB2,CLEC7A,CLN3,COLEC12,CORO1A,CSF2RB,CSF3R,CSK,CXCL10,CYP2S1,DEF6,DNM2,DOCK1,EHD2,EHD4,EPS15,ERBB2,EZR,FAT3,FCER1G,FCGR1A,FCGR2A,FCGR3A/FCGR3B,FGD4,FGR,FN1,FYN,GAS6,GLRX,GRB2,GSN,GULP1,HC…	162
Cellular Function and Maintenance	Lymphocyte homeostasis	4.16e-21	Decreased	-4.347	ABCG1,ABL1,ADA,ADAM10,ADAM17,AFF1,AKT1,ANXA1,APAF1,APC,ARRB1,ATP,ATP7A,AXL,B2M,BATF,BBC3,BCL10,BCL2A1,BCL3,BCL6,BMF,BMP4,BSG,C5AR1,CADM1,CALCB,CASP1,CASP8,CCND1,CD1D,CD38,CD4,CD74,CD79B,CD80,CD83,CD86,CD8B,CDKN1A,CDKN1B,CDKN2A,CEBPA,CHST3,CNR2,CORO1A,CR1L,CSK,CXCR4,CYR61,DCK,DEF6,DGKA,DGKZ,DOK1,DOK2,EED,ELF4,ELK4,ETS2,F5,FCER1G,FCGR2A,FOXO1,FYN,FZD7,GADD45B,GAS6,GIMAP1-GIMAP5,GLI3,GRB2,HAVCR2,HDA…	213
Cellular Function and Maintenance	homeostasis of leukocytes	8.11e-21	Decreased	-4.519	ABCG1,ABL1,ADA,ADAM10,ADAM17,AFF1,AKT1,ANXA1,APAF1,APC,ARRB1,ATP,ATP7A,AXL,B2M,BATF,BBC3,BCL10,BCL2A1,BCL3,BCL6,BMF,BMP4,BSG,C5AR1,CADM1,CALCB,CASP1,CASP8,CCND1,CD1D,CD38,CD4,CD74,CD79B,CD80,CD83,CD86,CD8B,CDKN1A,CDKN1B,CDKN2A,CEBPA,CHST3,CNR2,CORO1A,CR1L,CSF2RB,CSK,CXCR4,CYR61,DCK,DEF6,DGKA,DGKZ,DOK1,DOK2,EED,ELF4,ELK4,ETS2,F5,FCER1G,FCGR2A,FOXO1,FYN,FZD7,GADD45B,GAS6,GIMAP1-GIMAP5,GLI3,GRB2,HAV…	215
Cellular Function and Maintenance	endocytosis	3.13e-17	Decreased	-2.408	ACTN4,AMPH,ANTXR1,ANXA6,AP1S1,AP2M1,AP2S1,APOBR,ARF6,ARHGAP27,ARRB1,ARRB2,ASB1,ATP,ATP6V0C,ATP6V0E1,ATP6V1E1,ATP6V1H,AXL,BIN1,BTC,CALY,CAP1,CAV1,CAV2,CAV3,CCL5,CCR5,CD300A,CDH13,CERK,CIB2,CLN3,COLEC12,CTTN,CXCL16,DNM2,DNM3,EHD2,EHD4,EPS15,ERBB2,EZR,FAT3,FCGR1A,FCGR2A,FCGR3A/FCGR3B,FGD4,FGR,FOLR1,GULP1,HCK,HIP1,HIP1R,HYOU1,IGF1R,IGF2R,INPPL1,IQGAP1,ITGB2,ITSN1,LCN2,LDLRAP1,LGALS3,LRP10,LRP2,LRPAP1…	124
Cellular Function and Maintenance	engulfment of blood cells	3.9e-12	Decreased	-4.336	ABCA7,ALOX15,ANXA1,ATP,AXL,BCAR1,BIN1,CAMP,CAPG,CCL5,CD38,CD47,CERK,CORO1A,CSF2RB,CXCL10,CYP2S1,DEF6,FCER1G,FCGR1A,FCGR2A,FCGR3A/FCGR3B,FGR,FYN,GLRX,GSN,GULP1,HCK,HYOU1,ICOS,IFNAR1,INPP5D,ISG15,ITGB2,LCN2,LGALS3,LYN,M6PR,MAPK14,MAPKAPK2,MERTK,MFGE8,MIF,MYD88,NOD2,ORAI1,ORAI2,PIK3CB,PLA2G5,PLAU,PTEN,PTPRC,PTPRJ,RAC1,SELPLG,SIRPA,SPI1,SWAP70,SYK,THBS1,TLR2,TLR4,TLR9,TREM1,TRPV2,TYRO3,UCP2,VAV1,WAS	69
Cellular Function and Maintenance	engulfment of leukocytes	7.6e-11	Decreased	-4.052	ABCA7,ALOX15,ANXA1,ATP,AXL,BCAR1,BIN1,CAMP,CAPG,CCL5,CD38,CD47,CORO1A,CSF2RB,CXCL10,CYP2S1,DEF6,FCER1G,FCGR1A,FCGR2A,FCGR3A/FCGR3B,FGR,FYN,GLRX,GSN,HCK,HYOU1,ICOS,IFNAR1,INPP5D,ISG15,ITGB2,LCN2,LGALS3,M6PR,MAPK14,MAPKAPK2,MERTK,MFGE8,MIF,MYD88,NOD2,ORAI1,ORAI2,PLA2G5,PLAU,PTEN,PTPRC,PTPRJ,SELPLG,SIRPA,SPI1,SWAP70,SYK,THBS1,TLR2,TLR4,TLR9,TREM1,TRPV2,TYRO3,UCP2,VAV1,WAS	64
Cellular Function and Maintenance	engulfment of phagocytes	2.64e-10	Decreased	-3.879	ABCA7,ALOX15,ANXA1,ATP,AXL,BCAR1,BIN1,CAMP,CAPG,CD38,CD47,CORO1A,CSF2RB,CXCL10,CYP2S1,DEF6,FCER1G,FCGR1A,FCGR2A,FCGR3A/FCGR3B,FGR,FYN,GLRX,GSN,HCK,HYOU1,ICOS,IFNAR1,INPP5D,ISG15,ITGB2,LCN2,LGALS3,M6PR,MAPK14,MAPKAPK2,MERTK,MFGE8,MIF,MYD88,NOD2,PLA2G5,PLAU,PTEN,PTPRC,PTPRJ,SELPLG,SIRPA,SPI1,SWAP70,SYK,THBS1,TLR2,TLR4,TLR9,TRPV2,TYRO3,UCP2,VAV1,WAS	60
Cellular Function and Maintenance	ion homeostasis of cells	6.99e-10		-1.361	A2M,ABCB7,ABCC1,ADA,ADCY6,ADM,ADRBK1,ANXA1,ANXA7,ATOX1,ATP,ATP2B2,ATP2C1,ATP7A,ATP7B,B3GNT2,BCAP31,BSG,BTK,C5AR1,CA2,CACNA1D,CALCB,CAMP,CASP1,CASR,CAV1,CAV3,Ccl2,CCL22,CCL5,CCR5,CD22,CD300A,CD38,CD4,CD40,CD79B,CLCN2,CLDN14,CLEC7A,CLIC5,CLSTN1,CSK,CX3CL1,CXCL10,CXCR2,CXCR4,CXCR5,DAPK1,DGKZ,EDNRA,EFHD2,EPHB2,EPHB6,ERO1L,ETS2,F2R,F3,FASLG,FCGR2A,FCGR3A/FCGR3B,FGF2,FGR,FN1,FXYD1,FXYD2,FYN,FZD2,GJA1,G…	177
Cellular Function and Maintenance, Hematological System Development and Function	function of myeloid cells	6.4e-29	Decreased	-2.156	ALOX5,ARHGEF1,AXL,B4GALT1,BCL2A1,BCL3,BIRC3,CAPG,CARD9,CASP1,CASP8,CAV1,Ccl2,CCL5,CD47,CEBPE,CLCN2,CLEC7A,CNPY3,CNR2,CSF1,CSF1R,CSF2RB,CTTN,CXCL10,CXCR2,CYBB,DOK1,DOK2,F3,FCER1G,FCGR1A,FCGR2A,FES,FGR,FOS,FUT4,FUT7,FYN,GIT2,GJA1,GNAI2,GRN,GSN,HCK,HSPB1,ICAM2,IFNAR1,IL18,IL1B,IL1R1,IL1RL1,IRAK4,ITGAD,ITGB2,ITGB3,LCP1,LGALS3,LGMN,Lilrb3,LIMD1,LY96,LYN,MCOLN1,MERTK,MIF,MYD88,NCF1,NFATC1,NFKB1,NFKB2,N…	127
Cellular Function and Maintenance, Hematological System Development and Function	function of macrophages	1.14e-22	Decreased	-2.219	AXL,BCL3,BIRC3,CAPG,CARD9,CASP1,CASP8,CAV1,Ccl2,CCL5,CLCN2,CLEC7A,CNPY3,CNR2,CSF1,CSF1R,CXCL10,CYBB,DOK1,DOK2,F3,FCER1G,FCGR1A,FCGR2A,FES,FGR,FOS,FYN,GRN,GSN,HCK,HSPB1,IFNAR1,IL18,IL1B,IRAK4,ITGAD,ITGB3,LCP1,LGALS3,LGMN,LIMD1,LY96,LYN,MCOLN1,MERTK,MYD88,NFATC1,NFKB1,NFKB2,NFKBIA,NLRP3,NLRX1,NOD1,NOD2,P2RY6,PIK3CD,PLA2G15,PLA2G4A,PLA2G5,PLAT,PLAU,PSAP,PTGER4,PTK2B,PYCARD,RAP1A,RIPK2,RIPK3,SCARF1,S…	93
Cellular Function and Maintenance, Hematological System Development and Function	function of lymphocytes	1.97e-22		-1.261	Abcb1b,ABL1,AHNAK,AKAP13,ARHGDIA,ARHGDIB,ARHGEF1,ARHGEF6,ARRB2,ATP,B2M,BACH2,BBC3,BCL10,BCL3,BCL6,BIRC3,BTK,Ccl2,CCR5,CCRL2,CD1D,CD22,CD4,CD40,CD74,CD80,CD84,CD86,CD8B,CHI3L1,Cmah,CNPY3,CNR2,CSF2RB,CTSC,CTSS,CXCL10,CXCR2,CXCR4,EBI3,ECM1,EFS,ELF4,EMR1,FCER1G,FCGR2A,FYB,FYN,GADD45B,GNAI2,HAVCR2,HCLS1,HCST,HLA-A,HLA-E,HSH2D,ICOS,ID3,IFNAR1,IFNGR1,IFNGR2,IL10RA,IL12RB2,IL13RA1,IL16,IL18,IL18R1,IL1B,I…	155
Cellular Function and Maintenance, Hematological System Development and Function	function of T lymphocytes	2.07e-17		-1.016	Abcb1b,AHNAK,ARHGDIA,ARHGDIB,ARHGEF6,ATP,B2M,BBC3,BCL10,BCL3,BCL6,BIRC3,Ccl2,CCR5,CCRL2,CD1D,CD4,CD74,CD80,CD84,CD86,CD8B,CHI3L1,Cmah,CSF2RB,CTSC,CTSS,CXCL10,CXCR2,EBI3,ECM1,EFS,EMR1,FCER1G,FYB,FYN,GADD45B,GNAI2,HAVCR2,HCST,HLA-A,HLA-E,HSH2D,ICOS,ID3,IFNAR1,IFNGR1,IFNGR2,IL10RA,IL13RA1,IL16,IL18,IL18R1,IL1RL1,IL33,IL7,INPP5D,IRF5,IRF7,IRF8,JAK3,KLF2,LAT2,LGALS1,MAP2K1,MAP2K3,MCL1,MYD88,NFATC1,NFK…	116
Cellular Function and Maintenance, Hematological System Development and Function	function of granulocytes	2.04e-13			ALOX5,ARHGEF1,B4GALT1,BCL2A1,CAV1,Ccl2,CD47,CEBPE,CLEC7A,CSF2RB,CTTN,CXCL10,CXCR2,CYBB,FCGR2A,FGR,FUT4,FUT7,FYN,GIT2,GJA1,GNAI2,HCK,HSPB1,ICAM2,IL1B,IL1R1,IL1RL1,ITGB2,LCP1,LYN,MIF,MYD88,NCF1,NLRX1,PIK3CD,PLAC8,PLAU,PLCB2,PLCB3,PLD2,PRKCD,RAC2,RAP1A,RASGRP4,S100A4,SELE,SERPINB1,SIGLEC8,ST6GAL1,STAT6,SYK,UNC5B	53
Cellular Function and Maintenance, Hematological System Development and Function	function of neutrophils	8.64e-13			ALOX5,ARHGEF1,B4GALT1,BCL2A1,CAV1,Ccl2,CD47,CEBPE,CLEC7A,CTTN,CXCR2,CYBB,FCGR2A,FGR,FUT4,FUT7,GIT2,GJA1,GNAI2,HCK,HSPB1,IL1B,IL1R1,ITGB2,LCP1,LYN,MIF,MYD88,NCF1,NLRX1,PIK3CD,PLAC8,PLAU,PLCB2,PLCB3,PLD2,PRKCD,RAC2,RAP1A,RASGRP4,SELE,SERPINB1,ST6GAL1,SYK,UNC5B	45
Cellular Function and Maintenance, Hematological System Development and Function	engulfment of myeloid cells	3.67e-09	Decreased	-3.493	ABCA7,ALOX15,ANXA1,ATP,BCAR1,BIN1,CAMP,CAPG,CD38,CD47,CORO1A,CSF2RB,CXCL10,CYP2S1,DEF6,FCER1G,FCGR1A,FCGR2A,FCGR3A/FCGR3B,FGR,FYN,GLRX,GSN,HCK,HYOU1,IFNAR1,INPP5D,ISG15,ITGB2,LCN2,LGALS3,M6PR,MAPK14,MAPKAPK2,MFGE8,MIF,MYD88,NOD2,PLA2G5,PLAU,PTEN,PTPRC,PTPRJ,SELPLG,SIRPA,SPI1,SYK,THBS1,TLR2,TLR4,TREM1,TRPV2,UCP2,VAV1,WAS	55
Cellular Function and Maintenance, Hematological System Development and Function, Humoral Immune Response	function of B lymphocytes	1.44e-10		-0.152	ABL1,ARHGDIA,ARHGDIB,ARHGEF1,ARHGEF6,BACH2,BCL10,BCL3,BCL6,BTK,CD22,CD40,Cmah,CNR2,CTSS,CXCR4,FCGR2A,HCLS1,ICOS,IL18,IL33,INPP5D,JAK3,LCP1,LYN,NFATC1,NFKB1,PIK3CD,PKN1,PLCG2,PLCL2,POLH,PTEN,PTPRC,PTPRJ,S1PR3,SASH3,SH3BP2,SIRPA,SPNS2,SPPL2A,STAT6,STK4,TLR9,TNFAIP8L2,TNFSF13B,VAV1,WAS	48
Cellular Function and Maintenance, Inflammatory Response	phagocytosis	1.75e-15	Decreased	-4.636	ABCA7,ABR,ALOX15,AMPH,ANXA1,ANXA3,ANXA5,ARF6,ATP,AXL,BCAR1,BIN1,C1QA,CAMP,CAPG,CAT,CAV1,CD22,CD302,CD38,CD4,CD47,CD48,CEBPE,CERK,CLEC7A,COLEC12,CORO1A,CSF2RB,CSF3R,CSK,CXCL10,CYP2S1,DEF6,DOCK1,FCER1G,FCGR1A,FCGR2A,FCGR3A/FCGR3B,FGR,FYN,GAS6,GLRX,GRB2,GSN,GULP1,HCK,ICOS,IFNAR1,IL1RL1,INPP5D,IRF7,IRF8,ISG15,ITGB2,KL,LCN2,LGALS3,LYN,MAPK14,MAPKAPK2,MEGF10,MERTK,MFGE8,MIF,MSN,MYD88,NOD1,NOD2,NPY,PEAR…	114
Cellular Function and Maintenance, Small Molecule Biochemistry	homeostasis of metal ion	1.19e-09		-0.728	ABCB7,ADCY6,ANXA7,ATOX1,ATP2B2,ATP2C1,ATP7A,ATP7B,CACNA1D,CALCB,CASR,CAV1,Ccl2,CCL5,CD38,CLSTN1,CXCL10,EPHB6,FGF2,FXYD1,GRIK2,HEXB,HFE,HIF1A,HSPA5,HTR2C,IGF1,IGF2,ITGB3,MON1A,Mt3,NDN,NFKB1,NR3C2,ORMDL3,PGM1,PIK3CB,PKD2,PLCB3,PLCE1,PLCL2,PRKCA,PRKCB,PRNP,PSEN1,PTGER4,PTK2B,PYGM,SCARA5,SGK1,SLC11A1,SLC24A2,SLC30A1,SLC39A6,SLC40A1,SLC8A2,STC1,STIM2,TF,TGFB1,TRPM2,TRPV4,VDR,WFS1	64
Cellular Function and Maintenance, Small Molecule Biochemistry	homeostasis of inorganic cation	1.2e-09		-0.728	ABCB7,ADCY6,ANXA7,ATOX1,ATP2B2,ATP2C1,ATP7A,ATP7B,CA2,CACNA1D,CALCB,CASR,CAV1,Ccl2,CCL5,CD38,CLSTN1,CXCL10,EPHB6,FGF2,FXYD1,GRIK2,HEXB,HFE,HIF1A,HSPA5,HTR2C,IGF1,IGF2,ITGB3,MON1A,Mt3,NDN,NFKB1,NR3C2,ORMDL3,PGM1,PIK3CB,PKD2,PLCB3,PLCE1,PLCL2,PRKCA,PRKCB,PRNP,PSEN1,PTGER4,PTK2B,PYGM,SCARA5,SGK1,SLC11A1,SLC24A2,SLC30A1,SLC39A6,SLC40A1,SLC8A2,STC1,STIM2,TF,TGFB1,TRPM2,TRPV4,VDR,WFS1	65
Cellular Growth and Proliferation	proliferation of cells	6.85e-78	Decreased	-2.657	A2M,AATK,Abcb1b,ABCC1,ABCC4,ABCC5,ABCG1,ABI1,ABL1,ACE,ACE2,ACSL4,ACSL5,ACSL6,ACTN1,ACVRL1,ADA,ADAM10,ADAM15,ADAM17,ADAMTS1,ADAR,ADCY1,ADCY6,ADCYAP1R1,ADIPOR1,ADK,ADM,ADRBK1,AFAP1L1,AFF1,AGO3,AGRN,AHCY,AHNAK,AIF1,AIFM2,AK2,AKAP12,AKAP13,AKR1B1,AKT1,ALOX12,Alox12e,ALOX15,ALOX5,ALOX5AP,ANGPT1,ANK3,Anp32a,ANXA1,ANXA11,ANXA6,ANXA7,APAF1,APBA2,APBB1,APC,API5,APLN,APOBEC1,APOD,AQP1,ARF6,ARHGAP17,ARHGAP5…	1120
Cellular Growth and Proliferation	outgrowth of cells	4.97e-24		0.921	A2M,AATK,ABL1,ADAM10,ADAM17,ADCY6,AKT1,ANGPT1,APBA2,APBB1,ARF6,ARHGAP17,ARHGEF25,ATP,BAG1,BCAN,BMP4,BMP6,BRSK1,CAT,CD47,Cdc42,CDH2,CDKN1A,CLU,CNPY2,CNTF,CSF1,DAB2IP,DCC,DISC1,DLX5,DOCK1,DPYSL3,DPYSL5,ENPP2,EPHB2,ERBB4,ETV5,EXOC4,EZR,Faim,FAM107A,FGF1,FGF2,FGFR3,FKBP5,FN1,FZD3,GAS7,GFAP,GJA1,GJB1,GNA15,GNAO1,GRN,HAP1,HPSE,IGF1,IGF1R,IGF2,IKBKB,IQUB,ITGA4,ITGA6,ITGB3,JUN,KATNA1,KIF26A,KIT,LGALS1,LI…	180
Cellular Growth and Proliferation	colony formation	4.96e-14		-0.525	ABL1,AKAP12,ATF1,BAG1,CAMP,CAT,CAV1,CCND1,CCNG2,CDKN1A,CDKN1B,CDKN2A,CRTC1,CSF1,CSF1R,CSF2RA,CXCL10,CYR61,ERBB2,ERBB3,ERBB4,FBLN1,FGF2,FGFBP1,FGFR2,FLI1,GADD45A,GADD45B,GIT1,GNAI2,HES1,HMGA1,HPGD,ID4,IFIT2,IFNAR1,IGF1,IGF1R,IGFBP2,IL1B,IL1R1,IL6R,IL6ST,IL7,IRS1,ITSN1,JAK2,JUN,KIT,KLF6,LEPRE1,LGALS3,LOXL1,LOXL4,LYL1,MAP2K1,MCF2L,MDK,MDM4,MGLL,MITF,MMP2,MST4,NF2,NFATC1,NFE2,NFKBIA,NGF,NGFR,NOTCH2,N…	114
Cellular Growth and Proliferation	colony formation of cells	5.06e-13		-0.682	ABL1,AKAP12,ATF1,BAG1,CAMP,CAT,CAV1,CCND1,CCNG2,CDKN1A,CDKN1B,CDKN2A,CRTC1,CSF1,CSF1R,CSF2RA,CYR61,ERBB2,ERBB3,ERBB4,FBLN1,FGF2,FGFBP1,FGFR2,FLI1,GADD45A,GADD45B,GNAI2,HES1,HMGA1,HPGD,ID4,IGF1,IGF1R,IGFBP2,IL1B,IL6R,IL6ST,IL7,IRS1,ITSN1,JAK2,JUN,KIT,KLF6,LEPRE1,LOXL1,LOXL4,MAP2K1,MCF2L,MDK,MDM4,MITF,MMP2,MST4,NF2,NFATC1,NFE2,NFKBIA,NGF,NGFR,NOTCH2,NTRK2,PDGFB,PEA15,PLAGL1,PLK3,PRKCA,PTEN,PTPN1,PT…	102
Cellular Growth and Proliferation	arrest in proliferation of cells	2.68e-11			AKAP12,AKR1B1,AKT1,BMP4,BMP7,BTG2,CAV1,CCND1,CCND3,CD40,CDH13,CDK4,CDKN1A,CDKN1B,CDKN2A,CEBPA,CEBPE,CMKLR1,EIF2AK2,ENG,FGF1,FGFR2,FLI1,FOS,GADD45A,HIF1A,ID3,IGF1R,IKBKB,IL6ST,ITGB4,JAK2,KCTD11,KLF4,MAGED1,MAP2K3,MAPK3,MYBL1,NFIX,NFKBIA,NGF,NOTCH2,NRP1,NUMB,PIAS2,PRKCB,PTEN,RAF1,RB1,RBL1,RIPK2,RUNX1,RUNX2,SAT1,STAT1,STAT3,TFE3,TGFB1,TGFB2,TGFB3,THRA,TP73	62
Cellular Growth and Proliferation	formation of cells	2.38e-10		0.183	ACE,ADAM10,ADAM19,ADCY1,AKT1,AMPH,ARHGDIA,ARHGDIB,ARID5B,ARL4A,ASAP1,ATP,AXL,B2M,B4GALT1,BAI1,BBC3,BCAR1,BCL6,BMP7,BSG,CADM1,CCND1,CCR5,CD74,CD83,CDK4,CDKN1A,CDKN1B,CDKN2A,CDYL,CEBPA,CELF3,CEP131,CIB1,CREM,CSF1,CXCR4,DCK,DEF6,DLX5,DNAJA1,DNM2,DOCK8,EED,EHD4,ENAH,ERBB2,ERBB4,ETV5,EZR,F5,FADS2,FAIM2,FGF2,FHL2,FOS,FOXO1,FZD7,GAL3ST1,GALNS,GLI3,GNAO1,GPX4,HAS3,HERC4,HES1,HES5,HEXB,HEY1,HMGA1,HOPX,HSP…	182
Cellular Growth and Proliferation	cytostasis	8.79e-10		-1.282	Abcb1b,ABCC1,ABCC5,ABL1,ACVRL1,Anp32a,ATAT1,BMP7,CCND1,CDK4,CDKN1A,CDKN1B,CDKN2A,CEBPE,CHEK2,COL18A1,CYR61,EIF2AK2,ERBB4,EZR,GBP2,GJA1,GPR132,HAS3,IGF1,IGF1R,Igtp,Irgm1,JAG1,JAK2,KIT,KLF6,LCK,MAP2K1,MAPK3,MIF,NFATC1,NFKBIA,NGF,PRKCA,PRKCB,PTEN,PTPRC,RAC1,RAF1,RB1,RBL1,RBPJ,RRAS2,SAT1,SMAD7,ST5,STAT1,STAT3,SULF1,TGFB1,TGFB3,TGFBR2,TP73,Tpm2,WIPF1,ZNF217	62
Cellular Movement	cell movement	9.57e-67	Decreased	-4.871	A2M,Abcb1b,ABCC1,ABCC4,ABHD2,ABI3,ABL1,ABR,Acan,ACP5,ACTA2,ACTN4,ACTR2,ACTR3,ACVRL1,ADA,ADAM10,ADAM15,ADAM17,ADAM19,ADM,ADRBK1,AIF1,AJUBA,AKT1,ALOX12,ALOX15,ALOX5,ALOX5AP,ANGPT1,ANGPTL2,ANXA1,ANXA5,AP2M1,APAF1,APBA1,APBB1,APC,APLN,AQP1,ARF6,ARHGAP5,ARHGAP8/PRR5-ARHGAP8,ARHGEF1,ARHGEF12,ARHGEF28,ARHGEF6,ARPC2,ARRB1,ARRB2,ASAP1,ASB2,ATAT1,ATP,AXL,B4GALT1,BACH2,BAG1,BATF,BCAR1,BCAT1,BCL10,BGN,BID,BM…	675
Cellular Movement	migration of cells	1.46e-60	Decreased	-4.618	A2M,Abcb1b,ABCC1,ABCC4,ABHD2,ABI3,ABL1,ABR,Acan,ACP5,ACTA2,ACTN4,ACTR3,ACVRL1,ADA,ADAM10,ADAM15,ADAM17,ADAM19,ADM,ADRBK1,AIF1,AJUBA,AKT1,ALOX12,ALOX15,ALOX5,ALOX5AP,ANGPT1,ANGPTL2,ANXA1,ANXA5,AP2M1,APAF1,APBA1,APBB1,APC,AQP1,ARF6,ARHGAP5,ARHGAP8/PRR5-ARHGAP8,ARHGEF1,ARHGEF12,ARHGEF28,ARHGEF6,ARRB2,ASAP1,ASB2,ATAT1,ATP,AXL,B4GALT1,BACH2,BAG1,BATF,BCAR1,BCAT1,BCL10,BGN,BID,BMP4,BMP7,BSG,BTG2,BTK,C5…	625
Cellular Movement	homing	2.23e-29	Decreased	-4.419	ABCC1,ABL1,ACTR2,ADAM10,ADAM17,ADRBK1,AIF1,ALOX5,ANGPT1,ANGPTL2,ANXA1,APLN,ARPC2,ARRB1,ARRB2,ATP,AXL,B4GALT1,BATF,BMP4,C5AR1,C5AR2,CAMP,CAPG,CASR,CAV1,Ccl2,CCL22,CCL24,CCL5,CCND1,CCR5,CCRL2,CD38,CD4,CD47,CD74,CDH13,CDKN1A,CKLF,CLU,CMKLR1,CNR2,CORO1A,CSF1,CSF1R,CSF2RA,CSF3R,CTGF,CX3CL1,CXADR,CXCL10,CXCL16,CXCR2,CXCR4,CXCR5,CYBB,CYR61,DGKA,DIAPH1,DUSP6,EDNRA,ELF4,ENG,ENPP2,EPHB1,EPHB2,ERBB2,ERBB4,F…	224
Cellular Movement	homing of cells	2.28e-28	Decreased	-4.488	ABCC1,ABL1,ACTR2,ADAM10,ADAM17,ADRBK1,AIF1,ALOX5,ANGPT1,ANGPTL2,ANXA1,APLN,ARPC2,ARRB1,ARRB2,ATP,AXL,B4GALT1,BATF,BMP4,C5AR1,C5AR2,CAMP,CAPG,CASR,CAV1,Ccl2,CCL22,CCL24,CCL5,CCND1,CCR5,CCRL2,CD38,CD4,CD47,CD74,CDH13,CDKN1A,CKLF,CLU,CMKLR1,CNR2,CORO1A,CSF1,CSF1R,CSF2RA,CSF3R,CTGF,CX3CL1,CXADR,CXCL10,CXCL16,CXCR2,CXCR4,CXCR5,CYBB,CYR61,DGKA,DIAPH1,DUSP6,EDNRA,ELF4,ENG,ENPP2,EPHB1,EPHB2,ERBB2,ERBB4,F…	215
Cellular Movement	chemotaxis	1.31e-26	Decreased	-3.85	ABCC1,ABL1,ADAM10,ADAM17,ADRBK1,AIF1,ALOX5,ANGPT1,ANGPTL2,ANXA1,APLN,ARRB1,ARRB2,ATP,AXL,B4GALT1,BMP4,C5AR1,C5AR2,CAMP,CAPG,CASR,CAV1,Ccl2,CCL22,CCL24,CCL5,CCND1,CCR5,CCRL2,CD38,CD4,CD47,CD74,CDH13,CDKN1A,CKLF,CLU,CMKLR1,CNR2,CORO1A,CSF1,CSF1R,CSF2RA,CSF3R,CTGF,CX3CL1,CXADR,CXCL10,CXCL16,CXCR2,CXCR4,CYBB,CYR61,DGKA,DIAPH1,DUSP6,EDNRA,ENG,ENPP2,EPHB1,EPHB2,ERBB2,ERBB4,F2R,FASLG,FCER1G,FCGR2A,FGF2,…	209
Cellular Movement	chemotaxis of cells	8.12e-26	Decreased	-3.957	ABCC1,ABL1,ADAM10,ADAM17,ADRBK1,AIF1,ALOX5,ANGPT1,ANGPTL2,ANXA1,APLN,ARRB1,ARRB2,ATP,AXL,B4GALT1,BMP4,C5AR1,C5AR2,CAMP,CAPG,CASR,CAV1,Ccl2,CCL22,CCL24,CCL5,CCND1,CCR5,CCRL2,CD38,CD4,CD47,CD74,CDH13,CDKN1A,CKLF,CLU,CMKLR1,CNR2,CORO1A,CSF1,CSF1R,CSF2RA,CSF3R,CTGF,CX3CL1,CXADR,CXCL10,CXCL16,CXCR2,CXCR4,CYBB,CYR61,DGKA,DIAPH1,DUSP6,EDNRA,ENG,ENPP2,EPHB1,EPHB2,ERBB2,ERBB4,F2R,FASLG,FCER1G,FCGR2A,FGF2,…	200
Cellular Movement	infiltration	5.59e-20	Decreased	-3.05	ADA,ADM,ADRBK1,AKT1,ALOX5AP,ANXA1,ARRB2,B4GALT1,BGN,BID,CASP1,CAV1,CAV3,Ccl2,CCL5,CCR5,CD40,CD47,CD48,CD80,CD86,Cdc42,CLEC5A,CMKLR1,CNP,CNR2,COL4A3,CR1L,CRYAB,CSF1,CSF1R,CTGF,CX3CL1,CXCL10,CXCL16,CXCR2,CXCR5,CYBB,CYR61,EFS,ERBB2,F2R,FASLG,FGL2,FUT4,FUT7,GAL3ST1,GBA,GFAP,GLIS2,HIF1A,HSPB1,HYOU1,ICOS,IFNGR1,IKBKB,IL16,IL17RA,IL18,IL1B,IL1R1,IL1RL1,IL1RN,IL33,IL6R,IL6ST,INPP5D,IRAK4,IRF8,ITGA4,ITGAD…	157
Cellular Movement	infiltration of cells	5.01e-19	Decreased	-3.064	ADA,ADM,ADRBK1,AKT1,ALOX5AP,ANXA1,ARRB2,B4GALT1,BGN,BID,CASP1,CAV1,CAV3,Ccl2,CCL5,CCR5,CD40,CD47,CD48,CD80,CD86,Cdc42,CLEC5A,CMKLR1,CNP,CNR2,COL4A3,CR1L,CRYAB,CSF1,CSF1R,CTGF,CX3CL1,CXCL10,CXCL16,CXCR2,CXCR5,CYBB,CYR61,EFS,ERBB2,F2R,FASLG,FGL2,FUT4,FUT7,GAL3ST1,GBA,GFAP,GLIS2,HIF1A,HSPB1,HYOU1,ICOS,IFNGR1,IKBKB,IL16,IL17RA,IL18,IL1B,IL1R1,IL1RL1,IL1RN,IL33,IL6R,IL6ST,INPP5D,IRAK4,IRF8,ITGA4,ITGAD…	154
Cellular Movement	invasion of cells	6.17e-19	Decreased	-2.189	A2M,ABI1,ABL1,ACTA2,ADAMTS1,AFAP1L1,AKT1,ALOX5,ARF6,ARHGDIA,ASAP1,ATF1,ATP,ATP6V0C,AXL,BCAR1,BCAT1,BSG,BTC,CA9,CAP1,CAPNS1,CAT,CAV1,CD97,Cdc42,CDH1,CDH2,CDH3,CDKN1A,CDKN2A,CHI3L1,CLCA2,CLDN1,COL18A1,CSF1,CTBP2,CTGF,CTNND1,CTSH,CTSS,CTTN,CXCL10,CXCR4,CYFIP1,CYR61,DGKA,DIAPH1,DOCK1,DRAM1,DSE,ENG,ENPP2,EPN3,ERBB2,ERBB3,ETV1,ETV5,EZR,F2R,FAM105A,FASLG,FBLN1,FGD4,FGF2,FLT4,FN1,FOS,FSTL1,FURIN,FXYD5,GI…	212
Cellular Movement	cell movement of tumor cell lines	2.82e-13		-1.436	A2M,ACTA2,ADAM17,AKT1,AP2M1,ARRB2,ATP,AXL,BAG1,BCL10,CAMP,CAPNS1,CAT,CAV1,CD97,CDH1,CDH2,CDH3,CDKN1A,CDKN2A,COL18A1,COL4A3,CTBP2,CTGF,CTTN,CXCR4,CYR61,DPAGT1,DSE,ERBB2,ETV5,EZR,FGD4,FGF1,FGF2,FGFR2,FLNB,FN1,FUT7,GAS6,GIT1,GRN,HDAC1,HPGD,IFIT2,IGF1,IGF1R,IGF2,JAK1,JUN,LAMC2,LGALS1,LIFR,LYN,MAP3K1,MAPK14,MERTK,MMP19,NF2,NFKBIA,NGF,NREP,NRG1,NRP1,NRP2,NTRK2,PEAK1,PHACTR1,PLAU,PRKCD,PRMT6,PTEN,PTGER1…	108
Cellular Movement	cell movement of neuroglia	3.69e-11		0.704	ATP,CAV1,Ccl2,Cdc42,CHI3L1,CNTF,CSF1R,CTGF,CX3CL1,CXCL10,CXCR2,CYBB,ERBB2,FASLG,FN1,FZD7,GAS6,GBA,IGF1,KDR,LCN2,LRRK2,MDK,MRAS,NAB2,NCAM1,NDN,NGFR,NR2E1,NRG1,P2RY6,PRNP,PTEN,PTGDS,RAC1,RRAS2,SEMA3F,SEMA4D,SLIT2,TGFB1,TGFB2,TNC,TNFRSF19,TNR,TSPO,VCAN,VEGFA	47
Cellular Movement	migration of tumor cell lines	5.05e-11		-1.144	A2M,ACTA2,ADAM17,AKT1,AP2M1,ARRB2,ATP,AXL,BAG1,BCL10,CAMP,CAPNS1,CAT,CAV1,CD97,CDH1,CDH2,CDH3,CDKN1A,CDKN2A,COL18A1,COL4A3,CTBP2,CTGF,CTTN,CYR61,DPAGT1,DSE,EZR,FGF2,FGFR2,FLNB,FN1,GAS6,GIT1,GRN,HDAC1,HPGD,IFIT2,IGF1,IGF1R,IGF2,JAK1,JUN,LAMC2,LGALS1,LYN,MAP3K1,MAPK14,MERTK,MMP19,NFKBIA,NGF,NREP,NRG1,NRP2,NTRK2,PEAK1,PHACTR1,PLAU,PRKCD,PRMT6,PTGER1,RAC1,RALB,RAP1GAP,RHOA,RPS6KA3,RUNX2,S1PR3,SDC2,SD…	90
Cellular Movement	invasion of tumor cell lines	8.18e-11		-1.893	A2M,ABI1,ACTA2,ADAMTS1,AFAP1L1,AKT1,ARF6,ARHGDIA,ASAP1,ATF1,AXL,BSG,BTC,CAP1,CAPNS1,CAT,CD97,CDH2,CDH3,CDKN1A,CDKN2A,COL18A1,CTBP2,CTGF,CTSH,CTSS,CTTN,CXCR4,CYFIP1,DGKA,DIAPH1,DRAM1,DSE,ERBB2,ERBB3,ETV1,ETV5,EZR,FASLG,FBLN1,FGF2,FN1,FURIN,GIT1,GRN,HEXIM1,HIF1A,HPSE,HTATIP2,IFIT2,IGF1,IGF1R,ILF3,IQGAP1,IRS2,ITGA4,ITGB4,JUND,KDM6B,KLF4,KRT19,KRT8,LAMB3,LDLRAP1,LGALS1,LGALS3,LYN,MAPKAPK2,MBD2,MCAM,M…	128
Cellular Movement, Connective Tissue Development and Function	cell movement of fibroblast cell lines	3.25e-09		-1.055	ABCC4,ABL1,ACTR2,ACTR3,AKT1,ARHGEF1,ARHGEF12,ARPC2,BCAR1,Cdc42,CDKN1A,CDKN1B,CDKN2A,CSK,CTTN,CXCL10,CXCR2,ELK3,ERBB4,FGF2,FGFBP1,FHL2,FN1,FOSL2,GIT1,GNG12,GPC1,GRB2,GRID2,HAS3,IGF1,IL18,ITGB1BP1,JAG1,KLF2,LRPAP1,PDGFB,PDGFRB,PEAK1,PLAU,PLD2,PRKCD,PTEN,PTGDS,PTPN1,PTPN11,PTPN12,PTPRJ,PVR,RAC1,RAC2,RALBP1,RASSF1,RHOA,RHOG,SKAP2,SPP1,STAT3,TGFB1,TJP1,VEGFA,WDPCP	62
Cellular Movement, Hematological System Development and Function, Immune Cell Trafficking	cell movement of leukocytes	2.88e-38	Decreased	-6.55	Abcb1b,ABCC1,ABL1,ACTN4,ADA,ADAM10,ADAM15,ADAM17,ADM,ADRBK1,AIF1,AKT1,ALOX5,ALOX5AP,ANGPT1,ANGPTL2,ANXA1,ARHGEF1,ARRB2,ASB2,ATP,B4GALT1,BACH2,BATF,BGN,BID,BTK,C5AR1,C5AR2,CAMP,CAPG,CASP1,CASR,CAST,CAV1,Ccl2,CCL22,CCL24,CCL5,CCND1,CCR5,CCRL2,CD1D,CD22,CD38,CD4,CD40,CD47,CD48,CD74,CD80,CD86,Cdc42,CDH1,CDKN1A,CEBPE,CHST1,CKLF,CLEC5A,CMKLR1,CNP,CNR2,COL1A1,COL4A3,CORO1A,CR1L,CRYAB,CSF1,CSF1R,CSF2RA,C…	332
Cellular Movement, Hematological System Development and Function, Immune Cell Trafficking	cell movement of myeloid cells	1.38e-28	Decreased	-5.776	ABL1,ADAM15,ADAM17,ADM,ADRBK1,AIF1,ALOX5,ALOX5AP,ANGPT1,ANGPTL2,ANXA1,ARRB2,ATP,B4GALT1,BID,BTK,C5AR1,C5AR2,CAMP,CAPG,CASP1,CASR,CAST,CAV1,Ccl2,CCL22,CCL24,CCL5,CCND1,CCR5,CD4,CD47,CD48,CD74,CDKN1A,CEBPE,CKLF,CMKLR1,CNP,CNR2,COL1A1,COL4A3,CORO1A,CRYAB,CSF1,CSF1R,CSF2RA,CSF3R,CSK,CTGF,CTSS,CTTN,CX3CL1,CXADR,CXCL10,CXCR2,CXCR4,CXCR5,CYBB,CYR61,EDNRA,ENG,EPAS1,ERBB2,F2R,F3,FASLG,FCER1G,FCGR2A,FGR,FL…	234
Cellular Movement, Hematological System Development and Function, Immune Cell Trafficking	homing of leukocytes	8e-22	Decreased	-5.685	ADAM10,ADAM17,AIF1,ALOX5,ANGPT1,ANGPTL2,ANXA1,ATP,B4GALT1,BATF,C5AR1,C5AR2,CAMP,CAPG,CASR,Ccl2,CCL22,CCL24,CCL5,CCND1,CCR5,CCRL2,CD38,CD4,CD47,CD74,CDKN1A,CKLF,CMKLR1,CNR2,CORO1A,CSF1,CSF1R,CSF2RA,CSF3R,CX3CL1,CXADR,CXCL10,CXCL16,CXCR2,CXCR4,CXCR5,CYBB,DIAPH1,EDNRA,ELF4,ENPP2,ERBB2,F2R,FASLG,FCER1G,FCGR2A,FGR,FLOT1,FN1,FOXO1,FUT7,FYB,FYN,GCNT1,GIT2,GLRB,GNA12,GNAI2,GNAO1,GRN,GSN,HCAR2,HCK,IKBKB,I…	164
Cellular Movement, Hematological System Development and Function, Immune Cell Trafficking	cell movement of mononuclear leukocytes	5.92e-21	Decreased	-5.362	Abcb1b,ABCC1,ACTN4,ADAM10,ADAM17,AIF1,AKT1,ALOX5,ANGPT1,ANXA1,ARHGEF1,ARRB2,ATP,BACH2,BATF,BGN,BTK,CAMP,CASR,Ccl2,CCL22,CCL24,CCL5,CCR5,CD1D,CD22,CD4,CD40,CD47,CD48,CD80,CD86,CKLF,CMKLR1,CNR2,COL1A1,COL4A3,CTGF,CTSS,CX3CL1,CXCL10,CXCL16,CXCR2,CXCR4,CXCR5,DIAPH1,DOCK8,EFS,ELF4,ENG,ENPP2,ERBB2,EZR,F2R,FAM65B,FERMT3,FN1,FOS,FOXO1,FUT4,FUT7,FYB,FYN,GCNT1,GLIS2,GNA12,GNAI2,GNAO1,HYOU1,ICAM2,ICOS,IFNAR…	183
Cellular Movement, Hematological System Development and Function, Immune Cell Trafficking	cell movement of lymphocytes	2.09e-20	Decreased	-5.429	Abcb1b,ABCC1,ACTN4,ADAM10,ADAM17,AKT1,ALOX5,ANXA1,ARHGEF1,ARRB2,ATP,BACH2,BATF,BGN,BTK,CAMP,Ccl2,CCL22,CCL24,CCL5,CCR5,CD1D,CD22,CD4,CD40,CD47,CD48,CD80,CD86,CKLF,CMKLR1,CNR2,COL1A1,COL4A3,CTSS,CX3CL1,CXCL10,CXCL16,CXCR4,CXCR5,DIAPH1,DOCK8,EFS,ELF4,ENG,ENPP2,ERBB2,EZR,FAM65B,FERMT3,FN1,FOS,FOXO1,FUT4,FUT7,FYB,FYN,GCNT1,GLIS2,GNA12,GNAI2,GNAO1,HYOU1,ICAM2,ICOS,IFNAR1,IFNGR1,IL16,IL17RA,IL18,IL1B,I…	158
Cellular Movement, Hematological System Development and Function, Immune Cell Trafficking	Lymphocyte migration	2.66e-20	Decreased	-5.485	Abcb1b,ABCC1,ADAM10,ADAM17,AKT1,ALOX5,ANXA1,ARHGEF1,ARRB2,ATP,BACH2,BATF,BTK,CAMP,Ccl2,CCL22,CCL24,CCL5,CCR5,CD1D,CD22,CD4,CD40,CD47,CD48,CD80,CD86,CMKLR1,COL1A1,COL4A3,CTSS,CX3CL1,CXCL10,CXCL16,CXCR4,CXCR5,DIAPH1,DOCK8,EFS,ELF4,ENG,ENPP2,ERBB2,EZR,FAM65B,FERMT3,FN1,FOS,FOXO1,FUT4,FUT7,FYB,FYN,GCNT1,GNA12,GNAI2,HYOU1,ICAM2,ICOS,IFNAR1,IFNGR1,IL16,IL17RA,IL18,IL1B,IL6ST,IL7,INPP5D,ITGA4,ITGA6,ITGB…	145
Cellular Movement, Hematological System Development and Function, Immune Cell Trafficking	migration of mononuclear leukocytes	9.49e-20	Decreased	-5.474	Abcb1b,ABCC1,ADAM10,ADAM17,AKT1,ALOX5,ANXA1,ARHGEF1,ARRB2,ATP,BACH2,BATF,BTK,CAMP,Ccl2,CCL22,CCL24,CCL5,CCR5,CD1D,CD22,CD4,CD40,CD47,CD48,CD80,CD86,CMKLR1,COL1A1,COL4A3,CTGF,CTSS,CX3CL1,CXCL10,CXCL16,CXCR4,CXCR5,DIAPH1,DOCK8,EFS,ELF4,ENG,ENPP2,ERBB2,EZR,FAM65B,FERMT3,FN1,FOS,FOXO1,FUT4,FUT7,FYB,FYN,GCNT1,GNA12,GNAI2,HYOU1,ICAM2,ICOS,IFNAR1,IFNGR1,IL16,IL17RA,IL18,IL1B,IL6ST,IL7,INPP5D,ITGA4,ITGA6…	153
Cellular Movement, Hematological System Development and Function, Immune Cell Trafficking	cell movement of granulocytes	1.94e-19	Decreased	-6.047	ADAM15,ADM,ADRBK1,ALOX5,ALOX5AP,ANXA1,ARRB2,ATP,B4GALT1,BTK,C5AR1,C5AR2,CAMP,CAPG,CASP1,CAST,Ccl2,CCL24,CCL5,CD47,CD48,CD74,CEBPE,CKLF,CMKLR1,CORO1A,CRYAB,CSF1,CSF2RA,CSF3R,CSK,CTGF,CTTN,CX3CL1,CXADR,CXCL10,CXCR2,CXCR5,CYBB,EDNRA,ENG,ERBB2,F2R,F3,FASLG,FCER1G,FCGR2A,FGR,FLOT1,FN1,FUT4,FUT7,GCNT1,GIT2,GNAI2,GRN,GSN,HCK,HIF1A,HSPB1,ICAM2,IFNGR1,IKBKB,IL16,IL17RA,IL18,IL1B,IL1R1,IL1RL1,IL1RN,IL33,IL…	154
Cellular Movement, Hematological System Development and Function, Immune Cell Trafficking	cell movement of antigen presenting cells	1.09e-17	Decreased	-3.532	ABCC1,ABL1,ANGPTL2,ANXA1,ASB2,ATP,B4GALT1,BID,C5AR1,CAMP,CASP1,CAV1,Ccl2,CCL22,CCL24,CCL5,CCND1,CCR5,CCRL2,CD38,CD40,CD74,CD80,CD86,Cdc42,CDH1,CDKN1A,CKLF,CMKLR1,CNP,CNR2,COL4A3,CSF1,CSF1R,CTGF,CTSZ,CX3CL1,CXCL10,CXCR2,CXCR4,CYBB,CYR61,DOCK8,ENG,EPAS1,ERBB2,FASLG,FHL2,GAL3ST1,GBA,GLIS2,GLRB,GSN,HCAR2,HCLS1,HIF1A,ICAM2,ICOS,IKBKB,IL10RA,IL16,IL17RA,IL18,IL1B,IL1RN,IL33,IRAK4,Irgm1,ITGB2,ITGB3,KDR,…	140
Cellular Movement, Hematological System Development and Function, Immune Cell Trafficking	infiltration of leukocytes	2.61e-17	Decreased	-3.038	ADA,ADM,ADRBK1,AKT1,ALOX5AP,ANXA1,ARRB2,B4GALT1,BGN,BID,CASP1,CAV1,Ccl2,CCL5,CCR5,CD47,CD48,CD80,CD86,Cdc42,CLEC5A,CMKLR1,CNP,CNR2,COL4A3,CR1L,CRYAB,CSF1,CSF1R,CTGF,CX3CL1,CXCL10,CXCL16,CXCR2,CXCR5,CYBB,CYR61,EFS,ERBB2,F2R,FASLG,FUT4,FUT7,GAL3ST1,GBA,GFAP,GLIS2,HIF1A,HSPB1,HYOU1,ICOS,IFNGR1,IKBKB,IL16,IL17RA,IL18,IL1B,IL1R1,IL1RL1,IL1RN,IL33,IL6R,IL6ST,INPP5D,IRAK4,ITGA4,ITGAD,ITGB2,JAK3,KDR,LCN2…	143
Cellular Movement, Hematological System Development and Function, Immune Cell Trafficking	homing of granulocytes	3.81e-12	Decreased	-5.384	ALOX5,ANXA1,ATP,C5AR1,C5AR2,CAMP,CAPG,Ccl2,CCL24,CCL5,CD47,CD74,CKLF,CORO1A,CSF1,CSF2RA,CSF3R,CX3CL1,CXADR,CXCL10,CXCR2,EDNRA,FASLG,FCER1G,FCGR2A,FGR,FLOT1,GIT2,GRN,GSN,HCK,IKBKB,IL18,IL1B,IL1R1,IL33,INPP5D,ITGA4,ITGB2,LCN2,LGALS1,LGALS3,LSP1,LYN,MAPK14,MAPKAPK2,MDK,MYO1F,NCKAP1L,NOD2,NPR1,PDE4B,PENK,PIK3CD,PIK3R5,PRKCA,PRKCB,PTEN,PTPN6,RAC1,RAC2,RASGRP4,RPS19,S100A8,SELE,SELPLG,SERPINB1,SLIT2,SP…	82
Cellular Movement, Hematological System Development and Function, Immune Cell Trafficking	migration of myeloid cells	6.82e-11	Decreased	-3.573	ABL1,ADAM15,ADAM17,ANXA1,ATP,CAMP,Ccl2,CCL24,CCL5,CD47,CEBPE,CXCL10,CXCR2,CYBB,ENG,F3,FASLG,FGR,FN1,GCNT1,GNAI2,HCK,ICAM2,IL16,IL17RA,IL18,IL1B,IL33,IL6ST,INPP5D,ITGA4,ITGB2,ITGB3,LAMA5,LGALS1,LSP1,MAPKAPK2,MDK,MYD88,NAB2,NLRP3,OCLN,P2RY6,PDE4B,PECAM1,PIK3CD,PIK3R5,PLAU,PLCB2,PRNP,PTEN,PTGDS,RAC1,ROCK2,S100A8,SELE,SELPLG,SEMA4D,SIRPA,SPP1,SWAP70,TGFB1,TIMP2,TIMP3,TLR4,TNFRSF1A,TNR,VASP	68
Cellular Movement, Hematological System Development and Function, Immune Cell Trafficking	migration of antigen presenting cells	2.06e-10	Decreased	-2.099	ABCC1,ABL1,ASB2,ATP,Ccl2,CCL22,CCL5,CCND1,CCR5,CD38,CD40,CD74,CD80,CD86,Cdc42,CDH1,CMKLR1,CSF1,CSF1R,CTSZ,CXCL10,CXCR4,CYBB,DOCK8,ENG,EPAS1,FHL2,HCLS1,HIF1A,ICAM2,ICOS,IL10RA,IL16,IL18,IL1B,IL1RN,KDR,KIT,LGALS3,MAPKAPK2,MDK,MIF,NAB2,NRP2,P2RY6,PDPN,PLAU,PRNP,PTGDS,PTK2B,PTPN6,RAC1,RAC2,S100A10,S1PR1,S1PR3,SELE,SEMA4D,SIRPA,SLIT2,SPP1,SWAP70,TLR2,TNFAIP8L2,TNR,TYROBP,VCAN,VEGFA,WAS	69
Cellular Movement, Hematological System Development and Function, Immune Cell Trafficking	homing of mononuclear leukocytes	1.82e-09	Decreased	-3.725	ADAM10,ADAM17,AIF1,ANGPT1,ANXA1,BATF,CAMP,CASR,Ccl2,CCL22,CCL24,CCL5,CCR5,CKLF,CNR2,CX3CL1,CXCL10,CXCL16,CXCR4,CXCR5,DIAPH1,ELF4,ENPP2,F2R,FN1,FOXO1,FUT7,FYB,FYN,GCNT1,GNA12,GNAI2,GNAO1,IL16,IL1B,ITGA4,ITGB7,JAK1,JAK2,JAK3,KDR,LCP1,LGALS1,LGALS3,LIMK1,NFKB2,PDGFB,PENK,PIK3CD,PLA2G7,PLAU,PON2,PRKCB,PRNP,PTEN,PTPRO,RAC1,RAC2,RAP1GAP,RHOA,ROCK1,RPS19,RUNX1,S100A4,S1PR1,S1PR3,SELE,SELPLG,SHC1,SPP1,ST…	80
Cellular Movement, Hematological System Development and Function, Immune Cell Trafficking, Inflammatory Response	cell movement of phagocytes	5.41e-30	Decreased	-6.023	ABCC1,ABL1,ADAM15,ADAM17,ADM,ADRBK1,AIF1,ALOX5,ALOX5AP,ANGPT1,ANGPTL2,ANXA1,ASB2,ATP,B4GALT1,BID,BTK,C5AR1,C5AR2,CAMP,CAPG,CASP1,CASR,CAST,CAV1,Ccl2,CCL22,CCL24,CCL5,CCND1,CCR5,CCRL2,CD38,CD4,CD40,CD47,CD74,CD80,CD86,Cdc42,CDH1,CDKN1A,CEBPE,CKLF,CMKLR1,CNP,CNR2,COL1A1,COL4A3,CORO1A,CSF1,CSF1R,CSF2RA,CSF3R,CTGF,CTSS,CTSZ,CTTN,CX3CL1,CXADR,CXCL10,CXCR2,CXCR4,CYBB,CYR61,DOCK8,EDNRA,ENG,EPAS1,ERBB2,F…	239
Cellular Movement, Hematological System Development and Function, Immune Cell Trafficking, Inflammatory Response	cell movement of neutrophils	1.22e-19	Decreased	-6.109	ADAM15,ADM,ADRBK1,ALOX5,ALOX5AP,ANXA1,ATP,B4GALT1,BTK,C5AR1,C5AR2,CAMP,CAPG,CASP1,CAST,Ccl2,CCL24,CCL5,CD47,CD74,CEBPE,CKLF,CMKLR1,CORO1A,CSF1,CSF2RA,CSF3R,CTGF,CTTN,CX3CL1,CXADR,CXCL10,CXCR2,CYBB,EDNRA,ERBB2,FASLG,FCER1G,FCGR2A,FGR,FLOT1,FN1,FUT4,FUT7,GCNT1,GIT2,GNAI2,GRN,GSN,HCK,HSPB1,IKBKB,IL17RA,IL18,IL1B,IL1R1,IL1RN,IL33,IL6R,IL6ST,INPP5D,ITGA4,ITGAD,ITGB2,ITGB3,LCN2,LGALS1,LGALS3,LIMK1,LSP1…	129
Cellular Movement, Hematological System Development and Function, Immune Cell Trafficking, Inflammatory Response	chemotaxis of leukocytes	8.76e-19	Decreased	-5.258	ADAM10,ADAM17,AIF1,ALOX5,ANGPT1,ANGPTL2,ANXA1,ATP,B4GALT1,C5AR1,C5AR2,CAMP,CAPG,CASR,Ccl2,CCL22,CCL24,CCL5,CCND1,CCR5,CCRL2,CD38,CD4,CD47,CD74,CDKN1A,CKLF,CMKLR1,CORO1A,CSF1,CSF1R,CSF2RA,CSF3R,CX3CL1,CXADR,CXCL10,CXCL16,CXCR2,CXCR4,CYBB,DIAPH1,EDNRA,ERBB2,F2R,FASLG,FCER1G,FCGR2A,FGR,FLOT1,FN1,FYN,GIT2,GLRB,GNA12,GNAI2,GNAO1,GRN,GSN,HCAR2,HCK,IKBKB,IL16,IL18,IL1B,IL1R1,IL33,IL6R,INPP5D,ITGA4,ITGB2…	149
Cellular Movement, Hematological System Development and Function, Immune Cell Trafficking, Inflammatory Response	chemotaxis of phagocytes	4.02e-18	Decreased	-4.427	AIF1,ALOX5,ANGPT1,ANGPTL2,ANXA1,ATP,B4GALT1,C5AR1,C5AR2,CAMP,CAPG,CASR,Ccl2,CCL22,CCL24,CCL5,CCND1,CCR5,CCRL2,CD38,CD4,CD47,CD74,CDKN1A,CKLF,CMKLR1,CORO1A,CSF1,CSF1R,CSF2RA,CSF3R,CX3CL1,CXADR,CXCL10,CXCR2,CXCR4,CYBB,EDNRA,ERBB2,F2R,FASLG,FCER1G,FCGR2A,FGR,FLOT1,FYN,GIT2,GLRB,GRN,GSN,HCAR2,HCK,IKBKB,IL16,IL18,IL1B,IL1R1,IL33,INPP5D,ITGA4,ITGB2,ITGB3,LCN2,LGALS1,LGALS3,LRRK2,LSP1,LYN,MAPK14,MAPKAPK…	127
Cellular Movement, Hematological System Development and Function, Immune Cell Trafficking, Inflammatory Response	chemotaxis of myeloid cells	1.9e-17	Decreased	-4.664	AIF1,ALOX5,ANGPT1,ANGPTL2,ANXA1,ATP,B4GALT1,C5AR1,C5AR2,CAMP,CAPG,CASR,Ccl2,CCL22,CCL24,CCL5,CCND1,CCR5,CD4,CD47,CD74,CDKN1A,CKLF,CMKLR1,CORO1A,CSF1,CSF1R,CSF2RA,CSF3R,CX3CL1,CXADR,CXCL10,CXCR2,CXCR4,CYBB,EDNRA,ERBB2,F2R,FASLG,FCER1G,FCGR2A,FGR,FLOT1,FYN,GIT2,GLRB,GRN,GSN,HCAR2,HCK,IKBKB,IL16,IL18,IL1B,IL1R1,IL33,INPP5D,ITGA4,ITGB2,ITGB3,LCN2,LGALS1,LGALS3,LRRK2,LSP1,LYN,MAPK14,MAPKAPK2,MDK,MIF,M…	126
Cellular Movement, Hematological System Development and Function, Immune Cell Trafficking, Inflammatory Response	migration of phagocytes	8.29e-17	Decreased	-3.922	ABCC1,ABL1,ADAM15,ADAM17,ANGPT1,ANXA1,ASB2,ATP,CAMP,Ccl2,CCL22,CCL5,CCND1,CCR5,CD38,CD40,CD47,CD74,CD80,CD86,Cdc42,CDH1,CEBPE,CMKLR1,COL1A1,CSF1,CSF1R,CTGF,CTSS,CTSZ,CX3CL1,CXCL10,CXCR2,CXCR4,CYBB,DOCK8,ENG,EPAS1,FASLG,FGR,FHL2,FN1,GCNT1,HCK,HCLS1,HIF1A,ICAM2,ICOS,IL10RA,IL16,IL17RA,IL18,IL1B,IL1RN,IL6ST,INPP5D,ITGA4,ITGB2,ITGB3,JAK1,KDR,KIT,LGALS1,LGALS3,LSP1,MAPK14,MAPKAPK2,MCAM,MDK,MIF,MINOS1-…	118
Cellular Movement, Hematological System Development and Function, Immune Cell Trafficking, Inflammatory Response	cell movement of macrophages	7.55e-16	Decreased	-3.054	ABL1,ANGPTL2,ANXA1,ATP,B4GALT1,BID,CAMP,CASP1,CAV1,Ccl2,CCL22,CCL5,CCND1,CCR5,CD74,CDKN1A,CKLF,CMKLR1,CNP,CNR2,COL4A3,CSF1,CSF1R,CTGF,CX3CL1,CXCL10,CXCR4,CYBB,CYR61,ENG,EPAS1,ERBB2,FASLG,GAL3ST1,GBA,GLIS2,GLRB,GSN,HCAR2,HIF1A,IKBKB,IL16,IL17RA,IL18,IL1B,IL1RN,IL33,Irgm1,ITGB2,ITGB3,KDR,LGALS3,LRRK2,MAP3K5,MAP3K8,MAPKAPK2,MDK,MIF,MYD88,NAB2,NDRG1,NFE2L2,NINJ1,NLRP3,NR3C2,P2RY6,PDCD1,PFN1,PIK3CB,PI…	108
Cellular Movement, Hematological System Development and Function, Immune Cell Trafficking, Inflammatory Response	homing of neutrophils	9.71e-15	Decreased	-4.985	ALOX5,ATP,C5AR1,C5AR2,CAMP,CAPG,Ccl2,CCL24,CCL5,CD47,CD74,CKLF,CORO1A,CSF1,CSF2RA,CSF3R,CX3CL1,CXADR,CXCL10,CXCR2,EDNRA,FASLG,FCER1G,FCGR2A,FGR,FLOT1,GIT2,GRN,GSN,HCK,IKBKB,IL18,IL1B,IL1R1,IL33,INPP5D,ITGA4,ITGB2,LCN2,LGALS3,LSP1,LYN,MAPK14,MAPKAPK2,MDK,MYO1F,NCKAP1L,NOD2,NPR1,PDE4B,PENK,PIK3CD,PIK3R5,PRKCA,PRKCB,PTEN,PTPN6,RAC1,RAC2,RASGRP4,S100A8,SELE,SELPLG,SERPINB1,SLIT2,SPI1,SPP1,STAT6,SYK,T…	77
Cellular Movement, Hematological System Development and Function, Immune Cell Trafficking, Inflammatory Response	chemotaxis of neutrophils	2.37e-14	Decreased	-4.985	ALOX5,ATP,C5AR1,C5AR2,CAMP,CAPG,Ccl2,CCL24,CCL5,CD47,CD74,CKLF,CORO1A,CSF1,CSF2RA,CSF3R,CX3CL1,CXADR,CXCL10,CXCR2,EDNRA,FASLG,FCER1G,FCGR2A,FGR,FLOT1,GIT2,GRN,GSN,HCK,IKBKB,IL18,IL1B,IL1R1,IL33,INPP5D,ITGA4,ITGB2,LCN2,LGALS3,LSP1,LYN,MAPK14,MAPKAPK2,MDK,MYO1F,NCKAP1L,NOD2,NPR1,PDE4B,PENK,PIK3CD,PIK3R5,PRKCA,PRKCB,PTEN,PTPN6,RAC1,RAC2,RASGRP4,S100A8,SELE,SELPLG,SERPINB1,SLIT2,SPI1,SPP1,STAT6,SYK,T…	76
Cellular Movement, Hematological System Development and Function, Immune Cell Trafficking, Inflammatory Response	chemotaxis of granulocytes	8.22e-12	Decreased	-5.384	ALOX5,ANXA1,ATP,C5AR1,C5AR2,CAMP,CAPG,Ccl2,CCL24,CCL5,CD47,CD74,CKLF,CORO1A,CSF1,CSF2RA,CSF3R,CX3CL1,CXADR,CXCL10,CXCR2,EDNRA,FASLG,FCER1G,FCGR2A,FGR,FLOT1,GIT2,GRN,GSN,HCK,IKBKB,IL18,IL1B,IL1R1,IL33,INPP5D,ITGA4,ITGB2,LCN2,LGALS1,LGALS3,LSP1,LYN,MAPK14,MAPKAPK2,MDK,MYO1F,NCKAP1L,NOD2,NPR1,PDE4B,PENK,PIK3CD,PIK3R5,PRKCA,PRKCB,PTEN,PTPN6,RAC1,RAC2,RASGRP4,RPS19,S100A8,SELE,SELPLG,SERPINB1,SLIT2,SP…	81
Cellular Movement, Immune Cell Trafficking	leukocyte migration	2.34e-42	Decreased	-6.895	Abcb1b,ABCC1,ABL1,ACTN4,ADA,ADAM10,ADAM15,ADAM17,ADM,ADRBK1,AIF1,AKT1,ALOX15,ALOX5,ALOX5AP,ANGPT1,ANGPTL2,ANXA1,ANXA5,AQP1,ARHGEF1,ARHGEF6,ARRB2,ASB2,ATP,B4GALT1,BACH2,BATF,BCAR1,BGN,BID,BTK,C5AR1,C5AR2,CAMP,CAPG,CARD9,CASP1,CASR,CAST,CAT,CAV1,Ccl2,CCL22,CCL24,CCL5,Ccl7,CCND1,CCR5,CCRL2,CD1D,CD22,CD38,CD4,CD40,CD47,CD48,CD74,CD80,CD86,Cdc42,CDH1,CDKN1A,CEBPE,CHI3L1,CHST1,CKLF,CLEC5A,CLEC7A,CLU,CM…	375
Cellular Movement, Nervous System Development and Function	migration of neuroglia	1.84e-09		0.803	ATP,Ccl2,Cdc42,CHI3L1,CNTF,CTGF,CXCR2,CYBB,FN1,FZD7,KDR,LCN2,MDK,MRAS,NAB2,NCAM1,NDN,NGFR,NR2E1,NRG1,P2RY6,PRNP,PTEN,PTGDS,RAC1,RRAS2,SEMA3F,SEMA4D,SLIT2,TGFB2,TNC,TNFRSF19,TNR,TSPO,VCAN,VEGFA	36
Connective Tissue Disorders, Immunological Disease, Inflammatory Disease, Skeletal and Muscular Disorders	rheumatoid arthritis	5.45e-13		-0.614	ACE,ACSL1,ADA,ADIPOR1,ADM,ADSS,AIF1,AKAP13,ALOX5,ANXA1,ARAP2,ARHGDIB,ARRB1,ATAT1,B2M,BCL6,BMP1,BMP4,BTC,C1QA,C6orf47,Ccl2,CCL24,CCL5,Ccl7,CCR5,CCRL2,CD4,CD40,CD68,CD74,CD80,CD83,CD86,CD97,CDH1,CDH11,CELF2,CHEK2,CHI3L1,CHST8,CLEC4A,CLIC2,CLSTN2,CLU,CNR2,COL11A2,CSF1,CSF2RB,CSF3R,CSGALNACT1,CTSC,CXCL10,CXCL16,CXCR2,CXCR4,CXCR5,CYP4F3,DDX39B,DEF6,DUSP2,EHMT2,ENO1,EPHX2,FASLG,FCGR2A,FCGR3A/FCGR3B,FES…	226
Connective Tissue Disorders, Inflammatory Disease, Skeletal and Muscular Disorders	Rheumatic Disease	6.33e-24	Decreased	-3.401	ABCC1,ABL1,Acan,ACE,ACSL1,ADA,ADAM17,ADAMTS1,ADAMTS12,ADAMTS5,ADAMTS9,ADIPOR1,ADM,ADSS,AIF1,AKAP13,AKT1,ALOX5,ALOX5AP,ANKH,ANXA1,APAF1,ARAP2,ARHGDIB,ARRB1,ATAT1,B2M,BCL3,BCL6,BGN,BMP1,BMP4,BTC,C1QA,C1QB,C5AR1,C6orf47,CAMP,CAPN2,CASP1,CASP8,Ccl2,CCL24,CCL5,Ccl7,CCND3,CCR5,CCRL2,CD180,CD1D,CD200R1,CD22,CD4,CD40,CD59,CD68,CD74,CD79B,CD80,CD83,CD86,CD97,CDH1,CDH11,CDK2AP2,CDK9,CDKN1A,CDKN1B,CDKN2A,CE…	367
Connective Tissue Disorders, Inflammatory Disease, Skeletal and Muscular Disorders	arthritis	2.94e-23	Decreased	-3.994	ABCC1,ABL1,Acan,ACE,ACSL1,ADA,ADAMTS1,ADAMTS12,ADAMTS5,ADAMTS9,ADIPOR1,ADM,ADSS,AIF1,AKAP13,ALOX5,ALOX5AP,ANKH,ANXA1,APAF1,ARAP2,ARHGDIB,ARRB1,ATAT1,B2M,BCL3,BCL6,BGN,BMP1,BMP4,BTC,C1QA,C5AR1,C6orf47,CAPN2,CASP1,CASP8,Ccl2,CCL24,CCL5,Ccl7,CCND3,CCR5,CCRL2,CD180,CD1D,CD200R1,CD4,CD40,CD59,CD68,CD74,CD79B,CD80,CD83,CD86,CD97,CDH1,CDH11,CDK2AP2,CDK9,CDKN1A,CDKN2A,CELF2,CFP,CHEK2,CHI3L1,CHST8,CLEC4A,…	338
Connective Tissue Disorders, Inflammatory Disease, Skeletal and Muscular Disorders	experimentally-induced arthritis	5.67e-11	Decreased	-2.508	ANXA1,ARRB1,BCL3,CCR5,CD180,CD200R1,CD59,CDH11,CR1L,CTSS,ERBB2,FASLG,FCGR1A,FCGR2A,FCGR3A/FCGR3B,FN1,ICOS,IFNGR1,IKBKB,IL17RA,IL18,IL1B,IL1R1,IL1RL1,IL1RN,IL33,IL6ST,KDR,MAPK14,MAPKAPK2,MDK,MIF,MMP2,MYD88,NAMPT,NFKB1,NFKBIA,NOD2,PLA2G4A,PLAT,PLAU,PTEN,PTGER4,PTGIR,PTGS1,PYCARD,RIPK2,SELE,SLC11A1,SPP1,STAT1,STAT3,STAT6,TCIRG1,TGFB1,THBS1,TIE1,TLR2,TLR4,TNFRSF1A,TNFRSF1B,TNFSF12,TNFSF13,TNFSF13B	64
Connective Tissue Disorders, Skeletal and Muscular Disorders	arthropathy	1.25e-23	Decreased	-4.012	ABCC1,ABL1,Acan,ACE,ACSL1,ADA,ADAMTS1,ADAMTS12,ADAMTS5,ADAMTS9,ADIPOR1,ADM,ADSS,AIF1,AKAP13,ALOX5,ALOX5AP,ANKH,ANXA1,APAF1,ARAP2,ARHGDIB,ARNTL,ARRB1,ATAT1,B2M,BCL3,BCL6,BGN,BMP1,BMP4,BTC,C1QA,C5AR1,C6orf47,CAPN2,CASP1,CASP8,Ccl2,CCL24,CCL5,Ccl7,CCND3,CCR5,CCRL2,CD180,CD1D,CD200R1,CD4,CD40,CD59,CD68,CD74,CD79B,CD80,CD83,CD86,CD97,CDH1,CDH11,CDK2AP2,CDK9,CDKN1A,CDKN2A,CELF2,CFP,CHEK2,CHI3L1,CHST8,C…	344
Developmental Disorder	Growth Failure	4.04e-15		0.373	ABI1,ACSS1,ACTN4,ACVRL1,ADAR,ADRBK1,AKAP13,ANTXR1,AQP1,ARC,ARID5B,ARNTL,ATMIN,ATP2C1,ATP7B,B4GALT1,BACE1,BCAR1,BCL6,BMP4,BNIP3L,CASR,CCND1,CDC25A,CDH2,CDKN1A,Cdkn1c,CEBPA,CENPJ,CFLAR,CNPY3,COL11A2,COPS3,CR1L,CSF1,CSF1R,CSGALNACT1,DACT3,DERL1,DHCR7,DHRS3,DIAPH1,DLK1,DNAJA1,DOT1L,DSG3,E2F6,EHHADH,EHMT2,ENPP2,F2R,F3,F5,FES,FEZF2,FGFR2,FGFR3,FN1,FOLR1,FOSL2,FOXJ1,FTO,FZD9,GADD45A,GALNT3,GFRA2,GGT5,GN…	214
Embryonic Development, Nervous System Development and Function, Organ Development, Organismal Development, Tissue Development	formation of brain	6.29e-13		1.119	ABL1,ABR,ADAM10,ADAM19,ADCYAP1R1,ANK3,APAF1,APBB1,APH1A,APLP1,ARHGAP35,ARNT2,ATP,ATP2B2,ATRN,AXL,BAI1,BBS1,BCAN,BMP4,BMP7,BTC,C2CD3,CCND1,Cdkn1c,CDKN2A,CDON,CERS1,CHST3,CNTN1,CREM,CTNNA2,CXCR4,DHCR7,DISC1,DIXDC1,DLX5,DSCAML1,EMX2,ENAH,ENPP2,EPHA7,EPHB2,ERBB4,EZR,F3,FAIM2,FEZF2,FGF2,FGFR2,FGFR3,FOXJ1,FTO,FYN,FZD3,FZD6,FZD9,GAK,GALNS,GLI3,GPC1,GPR56,HDAC1,HES1,HES3,HES5,HHEX,HIF1A,HSPB8,ID4,IFT172,…	164
Embryonic Development, Organismal Development	development of head	6.84e-15		1.266	ABL1,ABR,ADAM10,ADAM19,ADCY1,ADCYAP1R1,ANK3,ANTXR1,APAF1,APBB1,APH1A,APLP1,ARHGAP35,ARHGEF12,ARID5B,ARNT2,ARSB,ATP,ATP2B2,ATRN,AXIN2,AXL,BAI1,BBS1,BCAN,BMP4,BMP7,BTC,C2CD3,Ccl2,CCND1,CDK2AP1,Cdkn1c,CDKN2A,CDON,CERS1,CHST3,CNTN1,COL11A2,COL18A1,COL1A1,CREM,CSF1,CTNNA2,CXCR4,DHCR7,DISC1,DIXDC1,DLX5,DSCAML1,EDNRA,EMX2,ENAH,ENPP2,EPHA7,EPHB2,ERBB4,EZR,F3,FAIM2,FAT3,FEZF2,FGF2,FGFR2,FGFR3,FOXJ1,FTO,FY…	206
Embryonic Development, Organismal Development	development of body axis	3.37e-13		1.445	ABL1,ABR,ADAM10,ADAM19,ADCY1,ADCYAP1R1,ANK3,ANTXR1,APAF1,APBB1,APC,APH1A,APLP1,ARC,ARHGAP35,ARHGEF12,ARID5B,ARNT2,ARSB,ATP,ATP2B2,ATRN,AXIN2,AXL,BAI1,BBS1,BCAN,BMP4,BMP7,BMPER,BTC,BTG2,C2CD3,Ccl2,CCND1,CDK2AP1,Cdkn1c,CDKN2A,CDON,CERS1,CHST3,CNTN1,COL11A2,COL18A1,COL1A1,CREM,CSF1,CTNNA2,CXCR4,DHCR7,DISC1,DIXDC1,DLX5,DSCAML1,EDNRA,EMX2,ENAH,ENPP2,EPHA7,EPHB2,ERBB4,EZR,F3,FAIM2,FAT3,FEZF2,FGF2,FGFR2…	227
Embryonic Development, Organismal Development, Tissue Development	growth of embryonic tissue	9.42e-10		0.954	ACSL6,BMP4,BTC,CDKN1A,CDKN1B,CDKN2A,CDON,CNR2,CUX2,DISC1,EED,EMX2,EPAS1,FGF2,FGFR2,FGFR3,FUT9,FZD9,GALNS,GLI3,GPR37L1,HES1,HIF1A,HLTF,ID3,ID4,IGF1,IGF2,ITGA6,JAG1,KCTD11,KDR,KIF26A,KIT,KLF4,LGALS1,LLGL1,LRP6,MSI1,NCOR2,NDN,NGF,NR2E1,NUMB,NUMBL,PLXNB2,PRNP,PSEN1,PTEN,RBL1,S1PR1,S1PR2,S1PR3,SLC1A2,SLC1A3,SMARCA5,SMARCD3,SMO,SOX10,SOX2,STAT3,TGFB1,TIMP2,TNC,TSC2,VCL,VEGFA,ZIC1,ZIC2	69
Endocrine System Disorders, Gastrointestinal Disease, Immunological Disease, Metabolic Disease	insulin-dependent diabetes mellitus	4.4e-13		-0.398	ABCC8,ABCG1,ABHD16A,ACSL1,ACTA2,AIF1,ALOX5AP,ANXA1,ARHGEF6,ATAT1,B2M,BACH2,C6orf47,CA2,CASP1,CASP4,Ccl2,CCL22,CCL5,CCR5,CD180,CD1D,CD22,CD300A,CD300C,CD38,CD4,CD40,CD7,CD74,CD79B,CD80,CD84,CD86,CDK4,CLEC12A,CLEC4A,COL11A2,COL1A2,CPT1A,CTSS,CUX2,CXCL10,CXCL16,CXCR4,CXCR5,CYBB,DDX39B,EHMT2,ENAH,ERBB3,EVI2A,FCER1G,FCGR1A,FCGR2A,FLOT1,FXYD5,GAA,GBP2,Glycam1,Gm6377,GPNMB,GPR18,GPR65,GPSM3,HAAO,HAVCR2,…	158
Endocrine System Disorders, Gastrointestinal Disease, Metabolic Disease	diabetes mellitus	6.49e-14		-0.79	ABCC8,ABCG1,ABHD16A,ACE,ACSL1,ACTA2,ADAMTS9,ADCY1,ADCY5,ADIPOR1,AIF1,AKR1B1,AKT1,ALOX12,ALOX15,ALOX5AP,ANXA1,ANXA11,APLN,APOD,AQP1,ARHGEF6,ASIC2,ATAT1,ATF6,B2M,BACH2,BMP4,BMP7,BTC,C6orf47,CA12,CA2,CA3,CA9,CACNA1D,CACNB2,CASP1,CASP4,CASP8,Ccl2,CCL22,CCL5,CCND1,CCR5,CD180,CD1D,CD22,CD300A,CD300C,CD38,CD4,CD40,CD7,CD74,CD79B,CD80,CD84,CD86,CDK4,CDKN1A,CDKN1B,CDS1,CHI3L1,CLEC12A,CLEC4A,CLIC5,CLU,CNR2…	319
Gastrointestinal Disease, Inflammatory Disease	Inflammatory Bowel Disease	2.38e-11	Increased	2.246	ACSL1,ADAM17,ALOX12,ALOX5,AMT,ANXA1,AXL,BCAS3,BSG,C1orf106,CAMP,CASP1,CD40,CD80,CD86,CLU,COL1A1,COL1A2,CSF2RA,CSF2RB,CTNND1,CXCL10,DAG1,DCC,FGFR2,FOSL2,FUT7,GLRB,GRM8,HPGDS,HSP90B1,IFNAR1,IGF1,IGF1R,IL10RA,IL10RB,IL18,IL1B,IL1RN,IL6R,IL7,IRF5,ITGA4,ITGB3,JAK1,JAK2,JAK3,LCN2,MAGI3,MAPKAPK2,MERTK,MMP2,NEGR1,NFKB1,NLRP3,NOD1,NOD2,ORMDL3,PANX1,PDCD1,PDE4B,PHACTR3,PIK3CD,PTGFRN,PTGS1,PTPN2,PYCARD,RAPG…	93
Gastrointestinal Disease, Inflammatory Disease	gastroenteritis	3.45e-10	Increased	2.613	ABCC4,AKT1,ALOX12,ALOX5,ANXA1,AXL,B2M,CALCB,CAMP,CASP1,CAV1,Ccl2,CCR5,CD40,CD47,CD80,CD86,CEBPE,COL1A1,COL1A2,CR1L,CSF1R,CXCL10,EBI3,EMR1,F2R,FAAH,FGFR2,FUT7,GNAI2,GPX1,HPGDS,HSP90B1,IL10RA,IL10RB,IL18,IL1B,IL1R1,IL1RN,IL6ST,IL7,ITGB3,ITGB7,JAK1,JAK2,JAK3,KMO,LCN2,LRRK2,LTB,LY96,MERTK,MYD88,NCF1,NFE2L2,NFKB1,NFKBIA,NLRP3,NOD1,NOD2,NT5E,PDCD1,PDE4B,PTGER4,PTGS1,PTPN11,PTPN22,PYCARD,RASGRP4,S100A8,…	90
Gastrointestinal Disease, Inflammatory Disease, Inflammatory Response	colitis	1.71e-10	Increased	2.416	ABCC4,AKT1,ALOX12,ALOX5,ANXA1,AXL,B2M,CALCB,CASP1,Ccl2,CCR5,CD40,CD47,CD80,CD86,CEBPE,COL1A1,COL1A2,CR1L,CSF1R,CXCL10,EBI3,EMR1,F2R,FAAH,FGFR2,FUT7,GNAI2,GPX1,HPGDS,HSP90B1,IL10RA,IL10RB,IL18,IL1B,IL1R1,IL1RN,IL6ST,IL7,ITGB3,ITGB7,JAK1,JAK2,JAK3,LCN2,LRRK2,LTB,LY96,MERTK,MYD88,NCF1,NFE2L2,NFKB1,NFKBIA,NLRP3,NOD1,NOD2,PDCD1,PDE4B,PTGER4,PTGS1,PTPN11,PTPN22,PYCARD,RASGRP4,S100A8,S1PR1,SELE,SMAD7,SP…	86
Gene Expression	expression of RNA	4.1e-16	Decreased	-3.366	A2M,ABCA2,ABCG1,ABHD14B,ABL1,ABLIM2,ACVRL1,AFF1,AFF3,AGRN,AHRR,AJUBA,AKT1,ALOX12,AMPH,ANK3,ANKRD1,APBB1,APC,APLP1,ARHGAP35,ARHGEF28,ARID3A,ARID4A,ARID5B,ARNT2,ARNTL,ARRB1,ARRB2,ASCL2,ATAD2,ATF1,ATF5,ATF6,ATP2C1,AZI2,BACH2,BAMBI,BATF,BCL10,BCL3,BCL6,BCL9L,BEX1,BID,BLOC1S2,BMP4,BMP6,BMP7,BTG1,BTG2,BTK,BTRC,BUD31,C14orf169,CAMKK2,CAMTA2,CASK,CASP1,CASP8,CASR,CAV1,CAV3,CBFA2T3,CBY1,CCL5,CCND1,CCPG1,C…	572
Gene Expression	transcription of RNA	2.42e-13	Decreased	-3.615	A2M,ABCA2,ABCG1,ABHD14B,ABL1,ABLIM2,ACVRL1,AFF1,AFF3,AGRN,AHRR,AJUBA,AKT1,AMPH,ANKRD1,APBB1,APC,ARHGAP35,ARID3A,ARID4A,ARID5B,ARNT2,ARNTL,ARRB1,ARRB2,ASCL2,ATAD2,ATF1,ATF5,ATF6,ATP2C1,AZI2,BACH2,BAMBI,BATF,BCL10,BCL3,BCL6,BCL9L,BEX1,BID,BLOC1S2,BMP4,BMP6,BMP7,BTG1,BTG2,BTK,BTRC,BUD31,C14orf169,CAMKK2,CAMTA2,CASK,CASP1,CASP8,CAV1,CAV3,CBFA2T3,CBY1,CCND1,CCPG1,CCR5,CD38,CD40,CD82,CDH1,CDH13,CDK9,CD…	498
Gene Expression	transcription	2.95e-13	Decreased	-3.661	A2M,ABCA2,ABCG1,ABHD14B,ABL1,ABLIM2,ACVRL1,AFF1,AFF3,AGRN,AHRR,AJUBA,AKAP13,AKT1,AMPH,ANKRD1,APBB1,APC,ARHGAP35,ARID3A,ARID4A,ARID5B,ARNT2,ARNTL,ARRB1,ARRB2,ASCL2,ATAD2,ATF1,ATF5,ATF6,ATP,ATP2C1,AZI2,BACH2,BAMBI,BATF,BCL10,BCL3,BCL6,BCL9L,BEX1,BID,BLOC1S2,BMP4,BMP6,BMP7,BTG1,BTG2,BTK,BTRC,BUD31,C14orf169,CAMKK2,CAMTA2,CASK,CASP1,CASP8,CAV1,CAV3,CBFA2T3,CBY1,CCND1,CCPG1,CCR5,CD38,CD40,CD82,CDH1,CD…	506
Gene Expression	transactivation	9.41e-12	Decreased	-2.277	ABL1,ACACB,ACTN4,ACVRL1,ADAMTS5,AHRR,AKAP13,AKT1,APBA1,APBA2,APBB1,APC,API5,ATF1,ATF6,ATOX1,AXIN2,BATF,BCL3,BCL6,BMP7,BTRC,CASR,CAV1,CBY1,CCND1,CCND3,CD40,CD80,CD86,CDK9,CDKN2A,CIB2,CREM,CRIM1,CRTC1,CRTC2,CTGF,CXADR,CYB5A,DMTN,E2F6,EHF,EIF2AK2,ELK4,EPAS1,EPHB1,ESRRG,ETS2,FEZF2,FGF1,FGF13,FGF2,FHL2,FLI1,FOS,FOSB,FOSL2,FOXO1,FZD2,GADD45A,GLIS2,GTF2I,HDAC1,HES1,HES5,HIF1A,HMGA1,ID3,IGF1,IGFBP2,IKBKB…	175
Gene Expression	transactivation of RNA	6.57e-11	Decreased	-2.032	ABL1,ACACB,ACTN4,ACVRL1,ADAMTS5,AHRR,AKAP13,AKT1,APBA1,APBA2,APBB1,APC,API5,ATF1,ATF6,ATOX1,AXIN2,BATF,BCL3,BCL6,BMP7,BTRC,CASR,CAV1,CBY1,CCND1,CCND3,CD40,CD80,CD86,CDK9,CDKN2A,CIB2,CREM,CRIM1,CXADR,CYB5A,E2F6,EHF,EIF2AK2,ELK4,EPAS1,EPHB1,ESRRG,ETS2,FEZF2,FGF1,FGF13,FGF2,FHL2,FLI1,FOS,FOSB,FOSL2,FOXO1,FZD2,GADD45A,GLIS2,GTF2I,HDAC1,HES1,HES5,HIF1A,HMGA1,ID3,IGF1,IGFBP2,IKBKB,IL1B,ILF3,IRF2,IRF7,I…	164
Gene Expression	expression of DNA	9.72e-10	Decreased	-2.1	ABCA2,ABCG1,ABHD14B,ABL1,ABLIM2,ACVRL1,AFF1,AFF3,AGRN,AHRR,AJUBA,AKT1,ALOX12,ANK3,ANKRD1,APBB1,ARHGAP35,ARID3A,ARID4A,ARID5B,ARNT2,ARNTL,ARRB1,ARRB2,ASCL2,ATAD2,ATF1,ATF5,ATF6,BACH2,BAMBI,BATF,BCL10,BCL3,BCL6,BCL9L,BEX1,BLOC1S2,BMP4,BMP6,BMP7,BTRC,BUD31,C14orf169,CAMKK2,CAMTA2,CASK,CASR,CAV1,CBFA2T3,CBY1,CCL5,CCND1,CCPG1,CD38,Cdc42,CDH1,CDH13,CDKN1B,Cdkn1c,CDKN2A,CDON,CEBPA,CEBPE,CELSR2,CHEK2,CIR…	406
Hematological Disease	anemia	6.91e-12	Increased	3.378	ABCB7,ADK,AK1,AKT1,ALOX15,ANXA1,APC,ARF6,ARID4A,AXL,BIN3,BNIP3L,CASR,CAST,CAT,CBFA2T3,CBY1,CCND1,CCND3,CD47,CD59,Cdc42,CDK4,DCK,DIAPH1,DMTN,DOT1L,E2F6,EDNRA,ERBB2,FCER1G,FCGR1A,FCGR2A,FCGR3A/FCGR3B,FLI1,FN1,GPC4,GPX1,GRIN3B,GSS,HCK,HEPH,HK1,HLX,HYAL2,IFNAR1,IL1RL1,IL6ST,INPP5D,IRF7,ITGB3,JAK2,KCNQ1,KIT,KLF2,LCAT,LGALS3,LGMN,LYN,MAPK14,MDM4,MERTK,MGAT1,MGAT2,MIB1,MIF,NFAT5,NFATC1,NFE2,NFE2L2,NFKB2…	120
Hematological Disease	toxemia	1.17e-10		-1.192	ADAM17,ADCY7,AKT1,B2M,BID,BIRC3,CAMP,CASP1,CASP4,CAV1,CCR5,CDKN2A,CSK,CXCL10,ENPP2,F2R,F3,GCA,HCK,IFNGR1,IL18,IL1RN,IL6ST,IRAK4,LY96,MAP3K5,MAP3K8,MAPKAPK2,MGLL,MIF,MYD88,NFKB1,NFKBIA,NLRP3,NOD2,NSMAF,PYCARD,S1PR3,STAT1,STAT3,STAT6,TLR4,TNFRSF1A,TNFRSF1B,TREM1	45
Hematological Disease, Infectious Disease	endotoxemia	5.52e-10		-1.342	ADAM17,ADCY7,AKT1,B2M,BID,BIRC3,CAMP,CASP1,CASP4,CAV1,CCR5,CDKN2A,CSK,ENPP2,F2R,F3,GCA,HCK,IFNGR1,IL18,IL1RN,IL6ST,IRAK4,LY96,MAP3K5,MAP3K8,MAPKAPK2,MGLL,MIF,MYD88,NFKB1,NLRP3,NOD2,NSMAF,PYCARD,S1PR3,STAT1,STAT3,STAT6,TLR4,TNFRSF1A,TNFRSF1B,TREM1	43
Hematological Disease, Infectious Disease, Organismal Injury and Abnormalities	endotoxin shock response	1.7e-09	Decreased	-2.021	ADAM17,ADCY7,AKT1,B2M,BID,BIRC3,CASP1,CASP4,CAV1,CCR5,CDKN2A,CSK,ENPP2,F2R,F3,GCA,HCK,IFNGR1,IL18,IL1RN,IL6ST,IRAK4,LY96,MAP3K5,MAP3K8,MAPKAPK2,MIF,MYD88,NLRP3,NOD2,NSMAF,PYCARD,S1PR3,STAT1,STAT3,TLR4,TNFRSF1A,TNFRSF1B,TREM1	39
Hematological System Development and Function, Hematopoiesis	development of hematopoietic system	1.52e-09		-1.433	ADAM10,ADAM17,AKT1,B2M,BBC3,BTK,CCND1,CCND3,CD74,CD79B,CD83,CDKN1A,CDKN1B,CDKN2A,CSF1,CSF2RB,CSF3R,CXCR4,DCK,EED,F5,FASLG,FOS,FOXO1,FYN,FZD7,Gsta4,ICOS,ID3,IFNAR1,IKBKB,IL1RN,IL6R,IL6ST,IL7,JAK3,KIT,LAT2,LCP2,LMO2,LRRC17,LYL1,LYN,MAEA,MDM4,NFYA,PDCD1,PIM1,PLCG2,PRKAA1,PTPRC,RARA,RASGRP1,RASGRP4,RBPJ,SATB1,SELE,SHC1,SPI1,SYK,TAL1,TGFB1,THEMIS2,TNFRSF11A,TNFRSF1A,TNFSF12,TNFSF13B,TYROBP,VAV1,ZFPM1	70
Hematological System Development and Function, Hematopoiesis, Humoral Immune Response, Tissue Morphology	quantity of pre-B lymphocytes	6.76e-12		-0.216	ABL1,AFF1,AKAP13,ARHGDIA,ARHGDIB,ARID3A,ARID5B,ARNTL,BCL3,BMF,BTK,CCND3,CD180,CD40,CD79B,CXCR4,DCK,DLK1,EPS15,FES,FLI1,FYN,FZD9,IL7,INPP5D,IRF8,JAK3,KLF4,LYL1,LYN,PIK3AP1,PIM1,PIM2,PLCG2,PNP,PRKCD,PTPN2,PTPN6,RAF1,SH3BP2,SOX4,SPI1,SPNS2,SPPL2A,ST6GAL1,STAT5B,SYK,Tac4,TNFSF13B,TWSG1,VAV1,ZBTB7A	52
Hematological System Development and Function, Hematopoiesis, Tissue Morphology	quantity of hematopoietic progenitor cells	1.91e-19	Decreased	-3.598	Abcb1b,ABL1,AFF1,AKAP13,ARHGDIA,ARHGDIB,ARID3A,ARID5B,ARNTL,B2M,BBC3,BCL10,BCL3,BMF,BTK,CCND3,CD180,CD4,CD40,CD7,CD79B,CD80,CD86,CD8B,Cdc42,CDKN1B,CDKN2A,CORO1A,CXCR4,DCK,DIAPH1,DLK1,DOK1,E2F6,ELK4,EPS15,ETS2,FCER1G,FES,FLI1,FOS,FOSB,FOXO1,FYB,FYN,FZD9,GADD45A,GIMAP1-GIMAP5,GJA1,GNAI2,IGF1,IL7,INPP5D,IRF8,ITGB2,ITPKB,JAK1,JAK3,KIT,KLF4,LCK,LCP2,LYL1,LYN,MAP3K8,MAPK3,MCL1,MMP19,MYH11,NFATC1,NFKB1,…	126
Hematological System Development and Function, Hematopoiesis, Tissue Morphology	quantity of thymocytes	5.4e-14	Decreased	-4.464	Abcb1b,ABL1,AFF1,ARHGDIA,ARHGDIB,ARID5B,B2M,BBC3,BCL10,BMF,CCND3,CD4,CD7,CD80,CD86,CD8B,Cdc42,CDKN1B,CDKN2A,CORO1A,CXCR4,DCK,DIAPH1,DOK1,E2F6,ELK4,ETS2,FCER1G,FLI1,FOS,FOSB,FOXO1,FYB,FYN,GADD45A,GIMAP1-GIMAP5,GJA1,GNAI2,IGF1,IL7,INPP5D,ITGB2,ITPKB,JAK1,JAK3,KIT,KLF4,LCK,LCP2,MAP3K8,MAPK3,MCL1,MMP19,MYH11,NFATC1,NFKB1,NFKB2,NFKBIA,NOD2,NOTCH3,NPY,PIK3CD,PIM1,PNP,PRKCH,PTPN2,PTPRC,RAC1,RASGRP1,RASS…	95
Hematological System Development and Function, Humoral Immune Response, Lymphoid Tissue Structure and Development, Tissue Morphology	quantity of follicular B lymphocytes	3.05e-16		-1.781	ARHGDIA,ARHGDIB,ARHGEF1,ARID3A,ARNTL,BCL10,BCL2A1,BCL3,BMF,CD180,CD22,CD40,CD74,CD80,CD84,Cmah,CNR2,DLK1,DOCK8,EPS15,FLI1,GALNT1,GNA12,ICOS,IRF8,KLHL6,LYN,NFKB1,NFKB2,NOTCH2,PIK3AP1,PIK3CD,PKN1,PLCG2,PRKCD,PTEN,PTPN2,PTPN22,PTPRJ,S1PR2,S1PR3,SASH3,SH2D3C,SH3BP2,SIAE,SOX4,SPNS2,SPPL2A,ST6GAL1,STK4,TNFSF15,TYROBP,VAV1,WAS	54
Hematological System Development and Function, Humoral Immune Response, Lymphoid Tissue Structure and Development, Tissue Morphology	quantity of marginal-zone B lymphocytes	8.53e-10		-1.401	ARHGDIA,ARHGDIB,ARHGEF1,ARID3A,BCL10,BCL3,CD22,CD40,CD80,Cmah,CNR2,DLK1,DOCK8,EPS15,FLI1,GNA12,IRF8,LYN,NFKB1,NFKB2,NOTCH2,PIK3CD,PRKCD,PTPN2,PTPRJ,S1PR3,SASH3,SH2D3C,SH3BP2,SIAE,SOX4,SPPL2A,ST6GAL1,STK4,WAS	35
Hematological System Development and Function, Humoral Immune Response, Tissue Morphology	quantity of B lymphocytes	4.51e-29	Decreased	-2.274	ABL1,AFF1,AKAP13,AKT1,ARHGDIA,ARHGDIB,ARHGEF1,ARHGEF6,ARID3A,ARID4A,ARID5B,ARNTL,BACH2,BCL10,BCL2A1,BCL3,BMF,BTK,CAMP,CASP8,CBFA2T3,CCND3,CD180,CD22,CD38,CD40,CD74,CD79B,CD80,CD84,CDKN1A,CEBPE,Cmah,CNR2,CSF1,CXCR2,CXCR4,CXCR5,DAPP1,DCK,DLK1,DOCK8,ELF4,EPS15,F3,FCER1G,FCGR1A,FCGR2A,FES,FLI1,FOS,FYN,FZD9,GADD45B,GALNT1,GCNT2,GIMAP1-GIMAP5,GJA1,GLS,GNA12,GSTP1,HCLS1,HIF1A,HSP90B1,ICOS,IGF2,IKBKB,IL1…	162
Hematological System Development and Function, Immune Cell Trafficking, Inflammatory Response, Tissue Development	accumulation of leukocytes	5.1e-18	Decreased	-2.302	ALOX5,ANXA1,ARRB2,B2M,BCL10,BCL2A1,BCL3,BGN,C5AR1,CASP8,Ccl2,CCL24,CCL5,Ccl7,CCR5,CD1D,CD40,CD80,CD86,CD97,COL18A1,CRYAB,CSF1,CTSC,CX3CL1,CXCL10,CXCR2,CXCR4,CYBB,DEF6,DOCK1,DOCK8,ENPP2,ETS2,F2R,F3,FASLG,FCGR2A,FCGR3A/FCGR3B,FGF1,FGF2,FLT4,GIMAP1-GIMAP5,GNAI2,GPR17,GRN,HAVCR2,ICOS,IFNAR1,IFNGR1,IKBKB,IL10RA,IL17RA,IL18,IL1B,IL1R1,IL1RN,IL33,IL6ST,IL7,INPP5D,ITGA4,ITGA6,ITGB2,JAK2,KIT,KLF2,LAMA5,MA…	116
Hematological System Development and Function, Immune Cell Trafficking, Inflammatory Response, Tissue Development	accumulation of myeloid cells	3.29e-11	Decreased	-2.139	ALOX5,ANXA1,BCL2A1,C5AR1,Ccl2,CCL24,CCL5,Ccl7,CD40,CD97,COL18A1,CRYAB,CSF1,CTSC,CX3CL1,CXCL10,ETS2,F2R,F3,FCGR2A,FCGR3A/FCGR3B,FGF1,FGF2,GNAI2,GRN,HAVCR2,IFNAR1,IFNGR1,IL17RA,IL18,IL1B,IL1R1,IL1RN,IL33,IL6ST,INPP5D,ITGA4,ITGA6,ITGB2,JAK2,KIT,LAMA5,MAPK13,MAPK3,MIB1,MIF,MYD88,NCF1,NT5E,PFN1,PLAU,PTEN,PTGDS,RARA,RASA1,S100A8,SELPLG,Slpi (includes others),SMAD7,SPP1,STAT3,STAT6,THBD,THBS1,TIMP2,TLR4…	71
Hematological System Development and Function, Immune Cell Trafficking, Inflammatory Response, Tissue Development	accumulation of mononuclear leukocytes	1.58e-10		-1.435	ARRB2,B2M,BCL10,BCL3,BGN,CASP8,Ccl2,CCL5,CCR5,CD1D,CD40,CD80,CD86,CXCL10,CXCR2,CXCR4,DEF6,ENPP2,ETS2,FASLG,GIMAP1-GIMAP5,ICOS,IFNAR1,IKBKB,IL10RA,IL17RA,IL18,IL33,IL6ST,IL7,ITGB2,KLF2,MYD88,NOTCH2,NT5E,OCLN,PTEN,PTGDS,PTPN1,RASA1,RASGRP1,RBPJ,RIPK3,S1PR1,SELE,SH3BP2,SMAD7,SPPL2A,STAT3,TAL1,TGFB1,TLR9,TNFAIP8L2,TNFRSF8,TNFSF13,TNFSF4,VEGFA	57
Hematological System Development and Function, Immune Cell Trafficking, Inflammatory Response, Tissue Development	accumulation of phagocytes	4.23e-10	Decreased	-2.02	ANXA1,C5AR1,Ccl2,CCL5,CD40,COL18A1,CSF1,CTSC,CX3CL1,CXCL10,DOCK8,ETS2,F2R,F3,FCGR2A,FCGR3A/FCGR3B,FGF1,FGF2,GNAI2,GRN,HAVCR2,IFNAR1,IFNGR1,IL17RA,IL18,IL1B,IL1R1,IL1RN,IL33,INPP5D,ITGA4,ITGA6,ITGB2,KIT,LAMA5,MAPK13,MIF,MYD88,NT5E,PFN1,PLAU,PTGDS,RASA1,S100A8,SELPLG,Slpi (includes others),SMAD7,SPP1,STAT1,STAT3,THBS1,TIMP2,TLR4,TLR7,TNFAIP8L2,TNFRSF1B,TYROBP,VEGFA	58
Hematological System Development and Function, Immune Cell Trafficking, Inflammatory Response, Tissue Development	accumulation of lymphocytes	5.4e-10		-1.226	ARRB2,B2M,BCL10,BCL3,BGN,CASP8,Ccl2,CCL5,CCR5,CD1D,CD40,CD80,CD86,CXCL10,CXCR2,CXCR4,DEF6,ENPP2,FASLG,GIMAP1-GIMAP5,ICOS,IFNAR1,IKBKB,IL10RA,IL17RA,IL33,IL6ST,IL7,ITGB2,KLF2,MYD88,NOTCH2,NT5E,OCLN,PTEN,PTPN1,RASGRP1,RBPJ,RIPK3,S1PR1,SELE,SH3BP2,SMAD7,SPPL2A,STAT3,TAL1,TGFB1,TLR9,TNFAIP8L2,TNFRSF8,TNFSF13,TNFSF4,VEGFA	53
Hematological System Development and Function, Inflammatory Response, Tissue Morphology	quantity of phagocytes	3.68e-20		1.264	ADA,ADAMTS12,ARID4A,ARNTL,B2M,B4GALT1,BCL2A1,BCL3,BID,BIRC3,C1QA,C5AR1,C5AR2,CAMP,Ccl2,CCL22,Ccl7,CCR5,CD1D,CD200R1,CD300A,CD40,CD47,CD83,Cdc42,CDH13,CDKN1A,CEBPA,CERK,CLEC7A,CMKLR1,CNR2,CSF1,CSF1R,CSF3R,CTSS,CX3CL1,CXCL10,CXCR2,CYBB,DIAPH1,DOK1,DOK2,F3,FASLG,FCER1G,FCGR1A,FCGR2A,FES,FUT4,FUT7,FZD9,GBA,GCNT1,GJA1,GNAI2,GPR132,GSN,HAVCR2,HCK,IFNAR1,IFNGR1,IKBKB,IL12RB2,IL17RA,IL18,IL18BP,IL1B,IL1R…	167
Hematological System Development and Function, Inflammatory Response, Tissue Morphology	quantity of neutrophils	3.23e-13	Increased	2.81	ADA,ADAMTS12,ARID4A,ARNTL,B4GALT1,C1QA,C5AR1,C5AR2,CAMP,Ccl2,CCR5,CD1D,CD300A,CD40,CD47,CDH13,CEBPA,CERK,CLEC7A,CMKLR1,CNR2,CSF1,CSF3R,CXCR2,CYBB,DIAPH1,DOK1,DOK2,F3,FASLG,FCGR1A,FCGR2A,FES,FUT4,FUT7,FZD9,GCNT1,GJA1,GNAI2,GPR132,GSN,IFNAR1,IKBKB,IL17RA,IL18,IL18BP,IL1B,IL1R1,IL6ST,INPP5D,IRAK3,ITGB2,JAK3,KIT,LCN2,LYN,MDK,MYD88,NEDD4L,NFKBIA,NOD2,PDE4B,PLAC8,PRKCD,RAC2,RBP1,S100A8,SELE,SELPLG,SERP…	92
Hematological System Development and Function, Inflammatory Response, Tissue Morphology	quantity of macrophages	4.62e-11		-0.405	ADA,B2M,BCL3,BID,BIRC3,C5AR1,Ccl2,CCL22,CCR5,CD200R1,CD40,CSF1,CSF1R,CTSS,CX3CL1,CXCL10,GBA,GPR132,HAVCR2,HCK,IFNAR1,IFNGR1,IKBKB,IL12RB2,IL18,IL1B,IL1R1,IL1RL1,IL33,IRF8,ITGAD,ITGB2,ITGB3,JAK2,KIT,LCN2,LEPR,LGALS3,LSP1,MAEA,MAPKAPK2,MDK,MIF,MYD88,NFE2L2,NFKB1,NFKB2,NFKBIA,NFYA,NPY,NR3C2,PDGFC,PLA2G15,PLAT,PLAU,PRKCD,PTPN2,SELPLG,SHC1,SPI1,SPP1,SREBF1,ST6GAL1,STAT3,TGFB1,TGFBR2,THBD,THRA,TLR4,TNF…	74
Hematological System Development and Function, Tissue Development	accumulation of blood cells	2.26e-18	Decreased	-2.374	ALOX5,ANXA1,ARRB2,B2M,BCL10,BCL2A1,BCL3,BGN,C5AR1,CASP8,Ccl2,CCL24,CCL5,Ccl7,CCR5,CD1D,CD40,CD80,CD86,CD97,COL18A1,CRYAB,CSF1,CTSC,CX3CL1,CXCL10,CXCR2,CXCR4,CYBB,DEF6,DOCK1,DOCK8,ENPP2,ETS2,F2R,F3,FASLG,FCGR2A,FCGR3A/FCGR3B,FGF1,FGF2,FLT4,GIMAP1-GIMAP5,GNAI2,GPR17,GRN,HAVCR2,ICOS,IFNAR1,IFNGR1,IKBKB,IL10RA,IL17RA,IL18,IL1B,IL1R1,IL1RN,IL33,IL6ST,IL7,INPP5D,ITGA4,ITGA6,ITGB2,JAK2,KIT,KLF2,LAMA5,MA…	117
Hematological System Development and Function, Tissue Morphology	quantity of leukocytes	3.81e-46	Decreased	-2.598	Abcb1b,ABCC10,ABL1,ADA,ADAM10,ADAMTS12,AFF1,AKAP13,AKT1,ALOX15,ALOX5,ARHGDIA,ARHGDIB,ARHGEF1,ARHGEF6,ARID3A,ARID4A,ARID5B,ARNTL,AXL,B2M,B4GALT1,BACH2,BATF,BBC3,BCL10,BCL2A1,BCL3,BCL6,BID,BIRC3,BMF,BTK,C1QA,C5AR1,C5AR2,CAMP,CASP8,CBFA2T3,Ccl2,CCL22,CCL24,CCL5,Ccl7,CCND3,CCR5,CD180,CD1D,CD200R1,CD22,CD300A,CD38,CD4,CD40,CD47,CD48,CD7,CD74,CD79B,CD80,CD83,CD84,CD86,CD8B,CD97,Cdc42,CDH13,CDKN1A,CDKN1…	400
Hematological System Development and Function, Tissue Morphology	quantity of lymphocytes	6.17e-43	Decreased	-4.653	Abcb1b,ABL1,ADA,ADAM10,AFF1,AKAP13,AKT1,ARHGDIA,ARHGDIB,ARHGEF1,ARHGEF6,ARID3A,ARID4A,ARID5B,ARNTL,AXL,B2M,B4GALT1,BACH2,BATF,BBC3,BCL10,BCL2A1,BCL3,BID,BMF,BTK,C5AR1,CAMP,CASP8,CBFA2T3,Ccl2,CCL5,CCND3,CCR5,CD180,CD1D,CD22,CD38,CD4,CD40,CD47,CD48,CD7,CD74,CD79B,CD80,CD83,CD84,CD86,CD8B,Cdc42,CDH13,CDKN1A,CDKN1B,CDKN2A,CEBPE,CFLAR,CHI3L1,CHST3,CLEC10A,Cmah,CMKLR1,CNR2,CNTF,CORO1A,CSF1,CSF1R,CSF2RB…	321
Hematological System Development and Function, Tissue Morphology	quantity of mononuclear leukocytes	1.58e-42	Decreased	-4.387	Abcb1b,ABL1,ADA,ADAM10,AFF1,AKAP13,AKT1,ARHGDIA,ARHGDIB,ARHGEF1,ARHGEF6,ARID3A,ARID4A,ARID5B,ARNTL,AXL,B2M,B4GALT1,BACH2,BATF,BBC3,BCL10,BCL2A1,BCL3,BID,BMF,BTK,C5AR1,CAMP,CASP8,CBFA2T3,Ccl2,CCL5,Ccl7,CCND3,CCR5,CD180,CD1D,CD22,CD38,CD4,CD40,CD47,CD48,CD7,CD74,CD79B,CD80,CD83,CD84,CD86,CD8B,Cdc42,CDH13,CDKN1A,CDKN1B,CDKN2A,CEBPA,CEBPE,CFLAR,CHI3L1,CHST3,CLEC10A,Cmah,CMKLR1,CNR2,CNTF,CORO1A,CSF1,C…	329
Hematological System Development and Function, Tissue Morphology	quantity of T lymphocytes	2.03e-29	Decreased	-4.789	Abcb1b,ABL1,ADA,ADAM10,AFF1,ARHGDIA,ARHGDIB,ARHGEF6,ARID4A,ARID5B,B2M,BACH2,BATF,BBC3,BCL10,BCL2A1,BMF,C5AR1,CAMP,CASP8,Ccl2,CCL5,CCND3,CCR5,CD1D,CD4,CD40,CD47,CD48,CD7,CD74,CD80,CD83,CD84,CD86,CD8B,Cdc42,CDKN1A,CDKN1B,CDKN2A,CFLAR,CHI3L1,CHST3,CLEC10A,CMKLR1,CORO1A,CSF1,CSF2RB,CTSS,CXCL10,CXCL16,CXCR4,DCK,DEF6,DGKA,DIAPH1,DOCK8,DOK1,E2F6,EBI3,ELF4,ELK4,ERBB2,ETS2,FASLG,FCER1G,FGFR2,FLI1,FOS,FOSB…	233
Hematological System Development and Function, Tissue Morphology	quantity of myeloid cells	4.76e-22	Increased	2.582	ADA,ADAMTS12,ALOX15,ALOX5,ARHGDIA,ARHGDIB,ARID4A,ARNTL,B4GALT1,BCL6,BID,C1QA,C5AR1,C5AR2,CAMP,Ccl2,CCL22,CCL24,CCR5,CD1D,CD200R1,CD22,CD300A,CD40,CD47,CD97,CDH13,CDKN1A,CDKN1B,CEBPA,CEBPE,CERK,CLEC7A,CMKLR1,CNR2,CSF1,CSF1R,CSF2RB,CSF3R,CXCR2,CYBB,DCK,DIAPH1,DOK1,DOK2,F3,FASLG,FCGR1A,FCGR2A,FES,FUT4,FUT7,FZD9,GADD45A,GALNT1,GCNT1,GIMAP1-GIMAP5,GJA1,GNAI2,GPR132,GSN,HAVCR2,IFNAR1,IGF1,IKBKB,IL13RA1…	147
Hematological System Development and Function, Tissue Morphology	quantity of granulocytes	1.05e-19	Increased	3.004	ADA,ADAMTS12,ALOX15,ALOX5,ARHGDIA,ARHGDIB,ARID4A,ARNTL,B4GALT1,BCL6,BID,C1QA,C5AR1,C5AR2,CAMP,Ccl2,CCL22,CCL24,CCR5,CD1D,CD200R1,CD22,CD300A,CD40,CD47,CD97,CDH13,CDKN1A,CEBPA,CEBPE,CERK,CLEC7A,CMKLR1,CNR2,CSF1,CSF1R,CSF2RB,CSF3R,CXCR2,CYBB,DIAPH1,DOK1,DOK2,F3,FASLG,FCGR1A,FCGR2A,FES,FUT4,FUT7,FZD9,GADD45A,GALNT1,GCNT1,GIMAP1-GIMAP5,GJA1,GNAI2,GPR132,GSN,IFNAR1,IKBKB,IL13RA1,IL17RA,IL18,IL18BP,IL1…	133
Hematological System Development and Function, Tissue Morphology	quantity of helper T lymphocytes	4.88e-12	Decreased	-4.295	ADAM10,ARHGEF6,B2M,BATF,BMF,Ccl2,CCL5,CD1D,CD4,CD47,CD48,CD74,CD80,CD83,CD84,CDKN2A,CHI3L1,CORO1A,CXCL10,DIAPH1,DOCK8,EBI3,ELK4,GIMAP1-GIMAP5,GRAP,HIF1A,HLA-A,ICOS,IFI30,IFNGR1,IL13RA1,IL17RA,IL1RL1,ITGAD,ITGB2,ITGB7,JAK3,LCK,LCP2,LGALS1,LGALS9B,MMP19,MYD88,NFATC1,NFKB1,NFKB2,NOD2,PBX1,PIK3CD,PNP,PRKCH,PTEN,PTPN13,PTPN2,PTPN6,PTPRC,RASGRP1,RASSF2,RHOH,RUNX1,SELE,SELPLG,SEMA4D,SERPINB6,SLA,SPI1,SP…	81
Hematological System Development and Function, Tissue Morphology	quantity of antigen presenting cells	1.63e-11		-1.113	ADA,B2M,BCL3,BID,BIRC3,C5AR1,CAMP,Ccl2,CCL22,CCR5,CD200R1,CD40,CD47,CD83,Cdc42,CSF1,CSF1R,CTSS,CX3CL1,CXCL10,FCER1G,GBA,GPR132,HAVCR2,HCK,IFNAR1,IFNGR1,IGF1,IKBKB,IL12RB2,IL18,IL1B,IL1R1,IL1RL1,IL1RN,IL33,IL6ST,INPP5D,IRF2,IRF8,ITGAD,ITGB2,ITGB3,JAK2,JAK3,KIT,LCN2,LEPR,LGALS3,LSP1,LTB,MAEA,MAPKAPK2,MAPT,MDK,MIF,MYD88,NFE2L2,NFKB1,NFKB2,NFKBIA,NFYA,NOTCH2,NPY,NR3C2,PDGFC,PLA2G15,PLAT,PLAU,PRKCD,PS…	98
Hematological System Development and Function, Tissue Morphology	abnormal quantity of leukocytes	2.55e-09			ABL1,ARHGDIA,ARHGDIB,ARHGEF1,ARHGEF6,B2M,BCL3,BIRC3,CD4,CD74,CD80,CD86,CSF1R,CXCL10,DLK1,FCGR2A,FES,FYN,GIMAP1-GIMAP5,GNAI2,ICOS,IL1RN,IRF8,ITGAD,JAK3,LCK,NFATC1,NFKB2,PTPN2,PTPRC,RHOH,SELE,SH3BP2,SPI1,STAT5B,SYK,TAP1,TOX,VAV1,VDR,ZBTB7B	41
Hereditary Disorder	autosomal recessive disease	1.42e-11		0.447	ABAT,ABHD12,ACE,ADA,ADAM17,ADCK4,ADCY1,ADK,AFG3L2,AHCY,ALDH6A1,AMPD1,ANK3,ANKS6,ANTXR1,AP4S1,APRT,ARHGDIA,ARSA,ATP13A2,ATP2B2,ATP6V0A2,ATP7B,BBS1,BIN1,BMPER,C1QA,C1QB,C1QC,C1QTNF5,C21orf59,CA12,CA2,CACNA1D,CARD9,CAV1,CAV3,CCDC114,CCDC65,CD40,CD59,CD79B,CDH3,CENPJ,CEP41,CFD,CIB2,CLDN14,CLEC7A,CNGB3,CNNM4,CNTN1,COL11A2,COL1A2,COL4A3,COL6A2,COL9A2,CORO1A,CRYAB,CTC1,CTSF,CYB5R1,CYBA,CYBB,CYP2U1,DAG1,…	246
Hereditary Disorder, Neurological Disease, Psychological Disorders, Skeletal and Muscular Disorders	Huntington's Disease	2.1e-13			A2M,ACTN2,ADCY2,ADCY5,ADCY7,AHCY,AIG1,AK1,AKT1,ALAS1,ALDH6A1,AP1S1,APLP1,APOD,AQP1,ARHGEF1,ARMCX2,ATP,ATP2B1,ATP2B2,ATP6V1A,B2M,B3GALT4,B3GNT2,BAIAP2,BCL6,CA11,CA12,CA2,CAMKK2,CAPNS1,CASP1,CASP8,CCL5,CD38,CD68,Cdc42,CDH2,CDS1,CFLAR,CHI3L1,CHRNA4,CIRBP,CLU,CNR2,CNTF,COL4A3,CPLX2,CRIM1,CRYAB,CSRP2,CTGF,CTSS,CX3CL1,DHCR7,DIRAS2,DKK3,DNAJA1,DNAJB2,DONSON,DPYSL3,EMX2,ENO2,EPHB2,EPHX2,ESRRG,ETV5,F3,FAM…	207
Humoral Immune Response, Protein Synthesis	production of antibody	7.5e-26		-0.818	AKAP13,ARHGEF1,ARID3A,ARNTL,AXL,B2M,BACH2,BATF,BCL10,BCL3,BCL6,BMF,BTK,C1QA,Ccl2,CCR5,CD180,CD1D,CD22,CD37,CD40,CD74,CD80,CD83,CD84,CD86,CDKN1A,CHI3L1,CHRNA4,Cmah,CR1L,CSF2RB,CTSS,CXCL10,CXCR2,DAPP1,DEF6,DKK3,DLK1,DOCK8,DOK1,ECM1,EFS,FASLG,FCER1G,FCGR1A,FLI1,FOXJ1,FYN,GADD45A,GADD45B,GALNT1,Ggta1,GNAI2,HEXB,ICOS,ID3,IFNAR1,IFNGR1,IL13RA1,IL1R1,IL1RL1,IL33,IL6ST,IRF2,IRF8,ITGB2,ITGB3,ITPKB,JAK3,LA…	144
Humoral Immune Response, Protein Synthesis	quantity of immunoglobulin	8.1e-24		-0.845	AKAP13,ARHGEF1,ARID3A,ARNTL,AXL,B2M,BACH2,BATF,BCL10,BCL3,BCL6,BMF,BTK,C1QA,Ccl2,CCR5,CD180,CD1D,CD22,CD37,CD40,CD74,CD80,CD83,CD84,CD86,CDKN1A,CHI3L1,CHRNA4,Cmah,CSF2RB,CTSS,CXCL10,CXCR2,DAPP1,DKK3,DLK1,DOCK8,DOK1,ECM1,EFS,FASLG,FCER1G,FCGR1A,FLI1,FYN,GADD45A,GADD45B,GALNT1,Ggta1,GNAI2,HEXB,ICOS,ID3,IFNAR1,IFNGR1,IL13RA1,IL1R1,IL1RL1,IL33,IL6ST,IRF2,IRF8,ITGB2,ITGB3,ITPKB,JAK3,LAT2,LCK,LGALS3,LT…	135
Humoral Immune Response, Protein Synthesis	quantity of IgG	1e-17	Decreased	-2.646	AKAP13,ARHGEF1,ARID3A,ARNTL,B2M,BACH2,BATF,BCL10,BCL3,BCL6,BTK,Ccl2,CCR5,CD180,CD1D,CD22,CD37,CD40,CD80,CD83,CD84,CD86,CDKN1A,CHRNA4,Cmah,CSF2RB,CTSS,CXCL10,DAPP1,DLK1,DOCK8,EFS,FASLG,FCER1G,FCGR1A,FLI1,FYN,GADD45A,GADD45B,GALNT1,Ggta1,GNAI2,ICOS,IFNGR1,IL13RA1,IL6ST,IRF2,ITGB2,ITGB3,ITPKB,JAK3,LCK,LGALS3,LTB,LY86,LYN,MAP3K8,MYBL1,MYD88,NFAT5,NFATC1,NFKB1,NFKB2,NFKBIA,NOD2,PDCD1,PIK3AP1,PIK3CD,PK…	99
Humoral Immune Response, Protein Synthesis	quantity of IgG1	1.09e-09		-1.969	AKAP13,ARID3A,ARNTL,BACH2,BATF,Ccl2,CCR5,CD22,CD37,CD40,CD80,CD83,CD86,CDKN1A,Cmah,CSF2RB,DLK1,FCER1G,FLI1,GADD45A,GADD45B,ICOS,IL13RA1,ITPKB,LCK,LTB,LYN,MAP3K8,MYBL1,MYD88,NFATC1,NFKB1,NFKB2,PIK3CD,PKN1,POU2F2,PRKCD,PTPN22,RNF128,RSAD2,SASH3,SEMA4B,SH3BP2,SIAE,SPPL2A,STAT6,TANK,TBK1,TCIRG1,TNFRSF1A,TNFRSF1B,TNFSF13,UXS1,VAV1	54
Humoral Immune Response, Protein Synthesis	quantity of IgG3	1.57e-09		-1.875	BACH2,BTK,CD180,CD1D,CD22,CD40,CD80,CD83,CD86,DAPP1,DLK1,FCER1G,FLI1,ICOS,IFNGR1,IL13RA1,LCK,LY86,MYBL1,MYD88,NFATC1,NFKB1,NFKB2,PDCD1,PIK3AP1,PIK3CD,PRKCD,SAMSN1,SH2B2,SH3BP2,SIAE,SPPL2A,STAT6,TLR2,TLR4,TYROBP,VAV1	37
Immunological Disease	systemic autoimmune syndrome	1.35e-20		0.545	ABCC8,ABCG1,ABHD16A,ACE,ACSL1,ACTA2,ADA,ADIPOR1,ADM,ADSS,AIF1,AKAP13,AKT1,ALOX5,ALOX5AP,ANXA1,ARAP2,ARHGDIB,ARHGEF6,ARRB1,ATAT1,B2M,BACH2,BCL6,BMP1,BMP4,BTC,C1QA,C6orf47,CA2,CAMP,CASP1,CASP4,CASP8,CAT,Ccl2,CCL22,CCL24,CCL5,Ccl7,CCND3,CCR5,CCRL2,CD180,CD1D,CD22,CD300A,CD300C,CD38,CD4,CD40,CD47,CD68,CD7,CD74,CD79B,CD80,CD83,CD84,CD86,CD97,CDH1,CDH11,CDK4,CDKN1B,CELF2,CHEK2,CHI3L1,CHST8,CLEC12A,CLEC…	356
Immunological Disease	abnormality of immune system	1.42e-16			A2M,ARRB2,B2M,BCL6,CARD9,CAV1,Ccl2,CCR5,CD1D,CD22,CD40,CD47,CD80,CD86,CDKN1A,CTSC,CXCR2,EMR1,ENPP2,F2R,FCER1G,FYN,Ggta1,GNAI2,HEXB,HTR2C,ICOS,IFIH1,IFNAR1,IFNGR1,IL10RA,IL18,IL1R1,INPP5D,IRAK4,LCK,Ly6a (includes others),LYN,MAGED1,MAPKAPK2,MCAM,MMP19,MYD88,NFAT5,NFATC1,NFKB2,NFKBIA,NGFR,NOD2,OLFM4,PDCD1,PILRB,PLA2G4A,PLAT,PLAU,PRKCD,PTGER4,RNF128,S1PR3,SARM1,SELE,SEMA4D,SIAE,SIRT7,SPP1,STAT6,TBK1…	72
Immunological Disease	abnormal quantity of cytokine	7.45e-13			A2M,ARRB2,B2M,BCL6,CARD9,CAV1,Ccl2,CCR5,CD47,CD86,CTSC,CXCR2,ENPP2,F2R,FYN,GNAI2,HEXB,HTR2C,ICOS,IFIH1,IFNAR1,IL10RA,IL18,IL1R1,INPP5D,IRAK4,LYN,MAGED1,MAPKAPK2,MCAM,MMP19,MYD88,NFKBIA,NGFR,NOD2,OLFM4,PDCD1,PILRB,PLA2G4A,PLAT,PLAU,PTGER4,S1PR3,SARM1,SELE,SIRT7,SPP1,TBK1,TLR2,TNFRSF1A,TREM1,TRPM2,VDR	53
Immunological Disease	immunodeficiency	8.42e-12	Increased	3.098	ACP5,ADA,ADAR,AK2,B2M,BTK,C1QA,C1QB,C1QC,CASP8,CD40,CD79B,CEBPE,CFD,CFP,CORO1A,CXCR4,CYBA,CYBB,DCK,DOCK8,FASLG,FCGR1A,FCGR2A,FCGR3A/FCGR3B,FERMT3,FUT7,ICOS,IDH1,IDH2,IFITM2,IFNGR1,IFNGR2,IGF1,IKBKB,IL1R1,IRAK4,IRF8,ITGB2,JAK2,JAK3,KIT,LRBA,MX1,NCF1,NCF2,NCF4,NFKB1,NFKB2,NFKBIA,OAS1,ORAI1,PIK3CD,PLCG2,PNP,PRKCD,PTPRC,RAC2,RASGRP1,RUNX1,SF3B1,SLC9A1,SPPL2A,STAT3,STAT5B,STAT6,STK4,TAP1,TYK2,WAS,WIPF…	72
Immunological Disease	hypersensitive reaction	6.2e-11	Decreased	-3.673	ADRBK1,AHCY,AHNAK,AKT1,ALOX5,ALOX5AP,ANXA1,ANXA5,B4GALT1,BCL10,BCL3,BGN,CAMP,CAPG,CASP4,CAT,Ccl2,CCL22,CCL5,CCR5,CCRL2,CD1D,CD4,CD40,CD47,CD74,CD83,CDC25A,CFL1,CNN3,CORO1A,CSF2RA,CSF2RB,CXCL10,CXCR4,DUSP2,ECM1,EIF2AK2,ENO1,FADS2,FCER1G,FCGR1A,FCGR2A,FLOT1,FSTL1,FUT4,FUT7,FYN,GADD45A,GCNT1,GNA15,GPD1,GRIA2,GSN,H2AFZ,HAVCR2,HLA-A,HN1,HPGDS,HTR2C,IFI30,IFNGR2,IL16,IL18,IL1B,IL1R1,IL33,ITGA6,ITGB2,IT…	140
Immunological Disease, Inflammatory Disease, Inflammatory Response, Neurological Disease	experimental autoimmune encephalomyelitis	6.99e-12	Decreased	-2.529	ARRB1,B2M,BATF,C10orf54,CASP1,CASP4,Ccl2,CD1D,CD4,CD40,CD47,CD74,CD80,CD86,CNTF,CORO1A,CXCL10,EBI3,EPHB6,FASLG,FCER1G,FCGR2A,GADD45B,HAVCR2,HCST,HIF1A,HLA-A,HLA-E,HSPA5,ICOS,IFI30,IFNAR1,IFNGR1,IGF1,IKBKB,IL12RB2,IL18,IL18BP,IL18R1,IL1R1,IL1RN,IL6ST,Irgm1,JAG1,KIT,KLF4,LCP2,LGALS1,LYN,MAP4K1,MAPK14,MAPK3,MDK,MIF,MMP2,MYD88,NCF1,NGF,NGFR,NLRP3,NOTCH2,NPY,NRG1,NT5E,PDCD1,PECAM1,PLA2G4A,PLAT,PRKCA,P…	97
Infectious Disease	infection of mammalia	6.25e-28	Increased	6.331	ABL1,ADCYAP1R1,AHNAK,B2M,BCL10,BCL2A1,BCL3,BCL6,C1QA,C5AR1,CAMP,CAPG,CARD9,CASP1,CASP8,CAV1,CBY1,Ccl2,CCR5,CD1D,CD200R1,CD4,CD40,CD47,CD74,CD97,CEBPE,CERK,CFD,CLEC7A,CSF2RB,CXCL10,CXCL16,CXCR2,CXCR4,CYBB,DHX58,DLG2,EBI3,EIF2AK2,FCER1G,FCGR1A,FES,FGR,FOS,FUT4,FUT7,GBP2,GIT2,GNAI2,GRB2,GRN,Gsta4,GSTM1,HCK,HLA-E,ICOS,IFI30,Ifi47,IFIH1,IFIT2,IFNAR1,IFNGR1,IFNGR2,Igtp,IKBKB,IL10RA,IL12RB2,IL13RA1,IL17…	162
Infectious Disease	Viral Infection	3.91e-20		1.871	ABL1,ACE2,ACSL1,ACTN1,ADA,ADAM10,ADAR,ADK,ADRBK1,AFG3L2,AKAP13,ALOX12,ALOX5,ANXA1,ANXA5,ANXA6,AP1S1,AP2M1,APOBEC3B,ARF6,ARHGDIB,ARRDC1,ATF5,ATMIN,ATP,ATP6V0C,ATP6V0E1,AXL,B2M,B4GALNT4,BCAR1,BCL3,BMP1,BSG,BTG2,BTRC,C20orf24,CAD,CAMP,CAT,CAV1,Ccl2,CCL22,CCL5,CCR5,CD164,CD200R1,CD22,CD4,CD40,CD47,CD74,CEBPE,CFLAR,CHMP4B,CHMP4C,CHMP6,CHRNA4,CHST1,CLTA,CLU,CNP,COL5A1,CPSF4,CRTC2,CRYAB,CSF1,CSF2RA,CSF2…	356
Infectious Disease	Bacterial Infection	2.5e-16	Increased	3.932	ADAM17,ADCY7,ADCYAP1R1,AKT1,ALOX5AP,B2M,BCL10,BCL3,BCL6,BEX1,BID,BIRC3,C1QA,C1QB,C5AR1,CAMP,CAPG,CARD9,CASP1,CASP4,CASP8,CAV1,CBY1,CCR5,CCRL2,CD1D,CD22,CD4,CD40,CD47,CD59,CD80,CD83,CD97,CDKN2A,CEBPE,CERK,CFD,CLU,CMKLR1,CSK,CTGF,CXCL16,CXCR2,CYBB,DLG2,ENPP2,F2R,F3,F5,FCER1G,FCGR1A,FCGR2A,FCGR3A/FCGR3B,FES,FGFR2,FGR,FOS,FUT4,FUT7,GCA,GRIN3B,GRN,Gsta4,HCK,HLA-E,ICOS,IFI30,IFNAR1,IFNGR1,IFNGR2,IKBKB,…	157
Infectious Disease	replication of RNA virus	5.68e-10	Increased	2.893	ABL1,ADAM10,ADAR,ANXA5,ANXA6,APOBEC3B,ARHGDIB,CAV1,CCL22,CCL5,CCR5,CD4,CD40,CFLAR,CPSF4,CXCR4,DAG1,DDB1,DNAJA1,EIF2AK2,EIF2S1,FASLG,FCGR1A,GABARAPL1,HAVCR2,IFIH1,IFITM2,IL16,IL18,IL1B,IRF7,IRF9,ISG15,JAK1,LCK,LIFR,MAP2K1,MGAT1,MITD1,MOV10,MVP,MX1,Mx1/Mx2,MYD88,NFATC1,NFKBIA,NGF,NLRX1,OAS1,Oas1b,P2RX1,P2RY1,PDCD6IP,PDE8A,PRNP,PTPN1,RAB11FIP1,RAB9A,RAF1,RHOH,RNASEL,RSAD2,RUNX1,SGPL1,SLFN12,SLIT2,SP…	88
Infectious Disease	Parasitic Infection	1.54e-09	Increased	2.987	ABAT,AHNAK,ALDH5A1,B2M,BCL2A1,BCL3,C5AR1,Ccl2,CCR5,CD4,CD40,CD74,CXCR2,CXCR4,EBI3,EIF2AK2,FCER1G,FCGR2A,GBP2,GNAI2,HDAC9,Ifi47,IFNAR1,IFNGR1,Igtp,IL10RA,IL13RA1,IL18,IL1RL1,IL33,IL6R,IRF8,Irgm1,ITGAD,ITGB7,ITPKB,KCNQ1,KRT18,LGALS3,LTB,MIF,MYD88,NFKB2,NLRP3,NT5E,PLA2G4A,PLAU,PLCL1,PRKCD,PTAFR,PTGS1,SEPP1,SLC11A1,STAT6,TLR2,TLR4,TLR7,TLR9,TNFRSF1A,TNFRSF1B,TNFSF4,TYK2,UCP2,UNC93B1	64
Infectious Disease	replication of virus	2.41e-09	Increased	3.549	ABL1,ADAM10,ADAR,ANXA5,ANXA6,APOBEC3B,ARHGDIB,CAT,CAV1,CCL22,CCL5,CCR5,CD4,CD40,CFLAR,CPSF4,CRTC2,CTBP2,CXCL10,CXCR4,DAG1,DDB1,DNAJA1,EBI3,EIF2AK2,EIF2S1,FASLG,FCGR1A,GABARAPL1,HAVCR2,HSP90B1,IFIH1,IFITM2,IFNAR1,IL16,IL18,IL1B,IRF7,IRF9,ISG15,JAK1,KRT8,LCK,LIFR,MAP2K1,MGAT1,MITD1,MKNK1,MOV10,MVP,MX1,Mx1/Mx2,MYD88,NFATC1,NFKBIA,NGF,NLRX1,OAS1,Oas1b,P2RX1,P2RY1,PDCD6IP,PDE8A,PRNP,PTPN1,RAB11FIP1,RA…	102
Inflammatory Disease	chronic inflammatory disorder	5.3e-20		1.374	ACE,ACSL1,ACTN4,ADA,ADAM17,ADIPOR1,ADK,ADM,ADSS,AIF1,AKAP13,ALOX12,ALOX5,AMT,ANXA1,ANXA4,ARAP2,ARHGDIB,ARRB1,ATAT1,AXL,B2M,BCAS3,BCL6,BMP1,BMP4,BSG,BTC,C1orf106,C1QA,C6orf47,CAMP,CAPG,CASP1,CASR,Ccl2,CCL24,CCL5,Ccl7,CCR5,CCRL2,CD4,CD40,CD59,CD68,CD74,CD80,CD83,CD86,CD97,CDH1,CDH11,CDKN1A,CDKN2A,CELF2,CHEK2,CHI3L1,CHST8,CLEC4A,CLIC2,CLSTN2,CLU,CNR2,CNTF,COL11A2,COL1A1,COL1A2,COL4A3,COTL1,CSF1,CSF2…	322
Inflammatory Disease, Inflammatory Response, Neurological Disease	Encephalitis	1.53e-13	Decreased	-2.049	ALOX5,ARRB1,B2M,BATF,C10orf54,CASP1,CASP4,Ccl2,CD1D,CD4,CD40,CD47,CD74,CD80,CD86,CNR2,CNTF,CORO1A,CXCL10,EBI3,EPHB6,FASLG,FCER1G,FCGR1A,FCGR2A,FCGR3A/FCGR3B,GADD45B,GFAP,HAVCR2,HCST,HIF1A,HLA-A,HLA-E,HSPA5,ICOS,IFI30,IFNAR1,IFNGR1,IGF1,IKBKB,IL12RB2,IL18,IL18BP,IL18R1,IL1B,IL1R1,IL1RN,IL6ST,IRAK4,IRF9,Irgm1,JAG1,KIT,KLF4,LCP2,LGALS1,LGALS3,LGI1,LYN,MAP4K1,MAPK14,MAPK3,MDK,MGLL,MIF,MMP2,MYD88,NCF1…	114
Inflammatory Response	inflammatory response	2.33e-31	Decreased	-4.983	A2M,ABCC1,ABCD1,ABHD12,ABR,ACE,ADA,ADAM10,ADAM17,ADRBK1,AIF1,AKT1,ALOX15,ALOX5,ALOX5AP,ANGPT1,ANGPTL2,ANXA1,AOAH,AOX1,ATP,AXL,B4GALT1,BCL2A1,BCL6,BID,C5AR1,C5AR2,CALCB,CAMP,CAPG,CASP1,CASP4,CASP8,CASR,CAV1,Ccl2,CCL22,CCL24,CCL5,CCND1,CCR5,CCRL2,CD38,CD4,CD40,CD47,CD74,CD97,CDKN1A,CDO1,CEBPE,CHI3L1,CIRBP,CKLF,CLEC5A,CLEC7A,CMKLR1,CNR2,CNTF,COL18A1,CORO1A,CR1L,CRCP,CSF1,CSF1R,CSF2RA,CSF3R,CTF1,CTSS…	310
Inflammatory Response	inflammation of body region	7.37e-18		-0.063	ABCC1,ABCC4,ABL1,ACE,ACTN4,ADA,ADAM17,ADK,AKT1,ALOX12,ALOX15,ALOX5,ANXA1,ANXA3,APRT,ARHGDIA,ARRB1,ATP,AXL,B2M,BATF,BID,BIRC3,BSG,C10orf54,C1QA,C5AR1,C5AR2,CA12,CA2,CA3,CA9,CALCB,CARD9,CASP1,CASP4,CAV1,Ccl2,CCL5,CCR5,CD1D,CD4,CD40,CD47,CD74,CD80,CD86,CDH11,CDH13,CDKN1A,CEBPE,CHRNA4,CHRNB1,CLU,CMKLR1,CNR2,CNTF,COL1A1,COL1A2,COL4A3,CORO1A,CR1L,CSF1,CSF1R,CSK,CXCL10,CYBB,DGAT1,DGAT2,EBI3,EDNRA,EMR1,E…	272
Inflammatory Response	immune response of cells	1.48e-17	Decreased	-5.713	ABCA7,ABR,ALOX15,ANXA1,ANXA3,ANXA5,ARF6,ATP,AXL,BCAR1,BCL6,BIN1,C1QA,CAMP,CAPG,CAT,CAV1,CCL22,CD1D,CD22,CD302,CD38,CD4,CD40,CD47,CD48,CD68,CD74,CEBPE,CERK,CLEC7A,COLEC12,CORO1A,CSF2RB,CSF3R,CSK,CXCL10,CYP2S1,DEF6,DOCK1,F2R,FCER1G,FCGR1A,FCGR2A,FCGR3A/FCGR3B,FGR,FYN,GAS6,GLRX,GRB2,GSN,GULP1,HAVCR2,HCK,ICOS,IFNAR1,IL1RL1,INPP5D,IRF2,IRF7,IRF8,ISG15,ITGB2,KL,LCN2,LGALS3,LY96,LYN,MAP3K8,MAP4K1,MAPK14…	133
Inflammatory Response	inflammation of organ	2.71e-17		-0.317	ABCC4,ABL1,ACE,ACTN4,ADA,ADAM17,ADK,ADRBK1,AHCY,AHNAK,AKT1,ALOX12,ALOX15,ALOX5,ANXA1,ANXA3,ANXA5,APRT,ARHGDIA,ARRB1,ATP,AXL,B2M,BATF,BCL3,BGN,BID,BSG,C10orf54,C1QA,CA12,CA2,CA3,CA9,CALCB,CAMP,CAPG,CARD9,CASP1,CASP4,CAT,CAV1,Ccl2,CCL22,CCL5,CCR5,CD1D,CD4,CD40,CD47,CD74,CD80,CD86,CDC25A,CDH1,CDH11,CDH13,CDKN1A,CEBPE,CFL1,CHRNA4,CHRNB1,CLU,CNN3,CNR2,CNTF,COL1A1,COL1A2,COL4A3,CORO1A,CR1L,CSF1,CSF1R,C…	326
Inflammatory Response	antibody response	9.81e-15	Decreased	-2.577	AOAH,ARHGEF1,ARHGEF6,BACH2,BCL10,BCL3,BCL6,BTK,C5AR1,CAMP,CASP1,CD180,CD37,CD38,CD40,CD83,CD86,Cmah,CNR2,CTSS,DIAPH1,DOK3,EBI3,ERBB2,FLI1,FOXJ1,Ggta1,HCLS1,ICOS,IFIH1,IL6ST,IL7,IRF8,LCP1,LCP2,LTB,LY86,LYN,MAP4K1,MERTK,MIF,MYBL1,MYD88,NFKB1,NFKBIA,NOD1,NOD2,NOTCH2,PDCD1,PIK3CD,POU2F2,PTPRC,PYCARD,RASGRP1,RBPJ,SASH3,SH2B2,ST6GAL1,STAT3,STAT6,TFE3,TICAM2,TLR4,TLR7,TLR9,TNFSF13,TNFSF13B,TREM1,TYROBP,…	72
Inflammatory Response	inflammation of central nervous system	3.57e-14	Decreased	-2.312	ALOX5,ARRB1,B2M,BATF,C10orf54,CASP1,CASP4,Ccl2,CD1D,CD4,CD40,CD47,CD74,CD80,CD86,CLEC5A,CNR2,CNTF,CORO1A,CSMD1,CXCL10,EBI3,EPHB6,FASLG,FCER1G,FCGR1A,FCGR2A,FCGR3A/FCGR3B,GADD45B,GFAP,HAVCR2,HCST,HEXB,HIF1A,HLA-A,HLA-E,HSPA5,ICOS,IFI30,IFNAR1,IFNGR1,IGF1,IKBKB,IL12RB2,IL18,IL18BP,IL18R1,IL1B,IL1R1,IL1RN,IL6ST,IRAK4,IRF9,Irgm1,JAG1,KIT,KLF4,LCP2,LGALS1,LGALS3,LGI1,LYN,MAP4K1,MAPK14,MAPK3,MDK,MGLL,M…	118
Inflammatory Response	cell-mediated response	1.92e-10	Decreased	-2.099	ARRB2,AXL,BCL3,BCL6,C5AR1,CADM1,CASP1,Ccl2,CCL22,CCR5,CD4,CD40,CD80,CD86,CDKN1B,CLEC7A,CXCL10,DGKZ,EBI3,ERBB2,FCGR1A,FSTL1,GIMAP1-GIMAP5,HAVCR2,HLA-A,HSP90B1,ICOS,IFIH1,IFNGR1,IL10RA,IL12RB2,IL18,IL18BP,IL1B,IL1RL1,IL33,IL7,INPP5D,MAP2K3,MAP3K8,MERTK,MYD88,NOD1,NOD2,ORAI1,PIK3CD,PLAU,PVR,PYCARD,RIPK2,SLC11A1,SLC6A6,STAT3,STAT5B,STAT6,STK17B,TGFB1,TGFBR2,TLR2,TLR4,TLR7,TLR9,TNFRSF1A,TNFRSF1B,TNFSF…	66
Lipid Metabolism, Molecular Transport, Small Molecule Biochemistry	concentration of lipid	2.04e-11		-0.928	A3GALT2,ABCA2,ABCA7,Abcb1b,ABCD1,ABCG1,ABCG5,ABHD12,ACACB,ACOT2,ACSBG1,ACSL4,ACSS1,ADM,AKR1B1,ALOX15,ALOX5,ALOX5AP,ANXA5,ANXA6,APAF1,APC,APOBEC1,APOD,ARF6,ARHGDIA,ARNTL,ATP,B4GALT1,BCAT2,BID,BMP7,CAMP,CASP1,CASP8,CAV1,CAV3,CCDC80,Ccl2,CD38,CD4,CD59,CDK4,CDKN1A,CDKN1B,CEBPA,CERK,CERS1,CERS2,CERS4,CFD,CHST8,CLN3,CLU,CNTF,COL18A1,COL4A3,CPE,CPT1A,CPT1C,CR1L,CRTC2,CSF1,CTDNEP1,CTF1,CTSS,CX3CL1,CYBB,D…	248
Lipid Metabolism, Small Molecule Biochemistry	metabolism of membrane lipid derivative	1.26e-13		-1.995	A3GALT2,ABCG1,ACSL5,ACSL6,ADRBK1,ALDH5A1,ALOX15,ALOX5,ARF6,ARSA,ATF6,B3GALT4,B4GALT1,B4GALT4,B4GALT6,CASR,CAT,CAV1,CD82,CDS1,CEBPA,CEPT1,CERK,CERS1,CERS2,CERS4,CERS5,CHKA,CLN3,COL4A3BP,CREM,CTBP2,CXCL10,CYP46A1,DHCR24,DHCR7,ELOVL1,ENO1,ENPP2,FADS1,FCGR2A,FGF1,FGF2,FIG4,FOS,GAL3ST1,GBA,GM2A,GPX4,HEXB,IGF1,INPP5D,ITGB2,KIT,LCAT,LEPR,LPCAT2,LPIN1,LPL,LSS,LYN,LYST,MAOA,MAP7,MYD88,NEU4,NGF,NGFR,NOX1,N…	133
Lipid Metabolism, Small Molecule Biochemistry	fatty acid metabolism	1.26e-12		-0.478	A3GALT2,ABAT,ABCA2,ABCC1,ABCC10,ABCD1,ABCG1,ABCG4,ABCG5,ACACB,Acot1,ACOT2,ACOT9,ACSBG1,ACSL1,ACSL3,ACSL4,ACSL5,ACSL6,ACSS1,ADA,ADRBK1,AKR1B1,ALDH5A1,ALOX12,ALOX15,ALOX5,ALOX5AP,ANXA1,ANXA6,APLN,ARSA,ATP,B3GALT4,B4GALT1,B4GALT6,BTC,C5AR1,CADM1,CASP1,CASR,CAV1,CAV2,Ccl2,CCL5,CD4,CD40,CD7,CD74,CD82,CD83,CERK,CERS1,CERS2,CERS4,CERS5,CHKA,CLN3,CLU,CNTF,COTL1,CPT1A,CPT2,CYP46A1,Cyp4f16/Cyp4f37,CYP4F3,E…	185
Lipid Metabolism, Small Molecule Biochemistry	synthesis of lipid	1.06e-10		-1.514	A3GALT2,ABCC1,ABCC4,ABCG1,ACACB,ACSL1,ACSL3,ACSL4,ACSL5,ACSL6,ACSS1,ADA,ADM,ADRBK1,AKR1B1,AKT1,ALOX12,ALOX15,ALOX5,ALOX5AP,ANGPT1,ANXA1,ARF6,ARSA,ATF6,ATP,B3GALT4,B4GALT1,B4GALT6,BMP4,BMP6,BRE,BTC,C5AR1,C5AR2,CADM1,CASP1,CASR,CAV1,CAV2,Ccl2,CCL5,CD4,CD40,CD7,CD74,CD82,CD83,CDS1,CEPT1,CERK,CERS1,CERS2,CERS4,CERS5,CHKA,CLN3,CNR2,CNTF,COTL1,CTBP2,CX3CL1,CYP46A1,DGAT1,DGAT2,DHCR24,DHCR7,DHRS9,DIAPH1,…	220
Lipid Metabolism, Small Molecule Biochemistry	metabolism of phospholipid	2.99e-10	Decreased	-2.663	ACSL5,ACSL6,ALOX15,ALOX5,ARF6,ATF6,CASR,CDS1,CEPT1,CHKA,CLN3,CTBP2,ENPP2,FADS1,FCGR2A,FGF2,FIG4,FOS,GPX4,HEXB,IGF1,INPP5D,ITGB2,KIT,LCAT,LPCAT2,LPIN1,LPL,LYN,LYST,MYD88,NGF,NOX1,PDGFA,PDGFB,PDGFRB,Pgap2,PI4K2A,PI4KB,PIGV,PIK3CB,PIK3CD,PIP4K2A,PIP5K1B,PITPNM1,PLA2G15,PLA2G4A,PLA2G4B,PLA2G5,PLA2G7,PLAA,PLCB1,PLCB2,PLCB3,PLCG2,PLD1,PLD2,PLEK,PPAP2B,PRKCB,PTAFR,PTDSS1,PTEN,RAB35,RAC1,RHOA,RHOQ,SERINC…	82
Lipid Metabolism, Small Molecule Biochemistry	metabolism of eicosanoid	3.75e-10		-1.787	ABCC1,ACSL4,ADA,AKR1B1,ALOX12,ALOX15,ALOX5,ALOX5AP,ANXA1,ATP,BTC,C5AR1,CADM1,CASP1,CASR,CAV1,Ccl2,CCL5,CD4,CD40,CD7,CD74,CD83,CERK,CNTF,COTL1,Cyp4f16/Cyp4f37,CYP4F3,EPHX2,ERBB2,ERBB4,FAAH,FADS1,FADS2,FAM213B,FCER1G,FCGR1A,FCGR2A,FGFR3,FGR,FYN,GGT5,GPC1,GPX4,HPGD,HPGDS,IGF1,IL16,IL18,IL1B,IL1RN,IL33,KIT,KLF5,LYN,MAP2K1,MAP3K1,MAP3K8,MAPK14,MAPK3,MIF,MITF,MKNK1,MYD88,NCAM1,NCF1,NFKB1,NGF,NRG1,PDPN,…	88
Lipid Metabolism, Small Molecule Biochemistry	synthesis of eicosanoid	5.98e-10	Decreased	-2.016	ABCC1,ACSL4,ADA,AKR1B1,ALOX12,ALOX15,ALOX5,ALOX5AP,ANXA1,ATP,BTC,C5AR1,CADM1,CASP1,CASR,CAV1,Ccl2,CCL5,CD4,CD40,CD7,CD74,CD83,CERK,CNTF,COTL1,EPHX2,ERBB2,ERBB4,FADS1,FADS2,FAM213B,FCER1G,FCGR1A,FCGR2A,FGFR3,FGR,FYN,GGT5,GPC1,HPGDS,IGF1,IL16,IL18,IL1B,IL1RN,IL33,KIT,KLF5,LYN,MAP2K1,MAP3K1,MAP3K8,MAPK14,MAPK3,MIF,MITF,MKNK1,MYD88,NCAM1,NFKB1,NGF,NRG1,PIK3CB,PLA2G4A,PLA2G5,PLAA,PRKCA,PRNP,PTGDS,PTGI…	81
Lymphoid Tissue Structure and Development	morphology of lymphatic system component	2.13e-10			ADA,BBC3,BCL3,CD4,CD47,CD74,CXCR5,DCK,EPS15,FASLG,FLI1,FUT4,FUT7,GCNT1,GNA12,HCK,ID3,ITPKB,JAK3,LCK,MCL1,MFNG,NFKB2,PBX1,PDPN,PTPN22,PTPRC,PTPRJ,RASGRP1,RASSF5,RHOH,RUNX2,SLA,SPI1,STAT5B,STK4,SYK,TIE1,TNFRSF1A,TNFRSF1B,TPP2,TRAF1,TSPAN33,VAV1,VDR,WAS	46
Lymphoid Tissue Structure and Development	formation of lymphatic system component	1.63e-09	Decreased	-3.14	ADA,ADAM10,ADAM17,ADM,AKT1,B2M,BBC3,BCL3,BCL6,CCND1,CD40,CD74,CD83,CD86,CDKN1A,CDKN1B,CDKN2A,CXCR4,CXCR5,DCK,EED,F5,FOXJ1,FZD7,ICOS,ID3,IKBKB,IL7,JAK3,KIT,KLHL6,LAT2,LCP2,LMO2,LTB,NCOR2,NFKB2,PDCD1,PIM1,POU2F2,PTEN,PTPRC,RASGRP1,RASGRP4,SATB1,SHC1,SPI1,SYK,TAL1,THEMIS2,TNFRSF1A,TNFSF13,TNFSF13B,TYROBP,UNC13D,VAV1	56
Lymphoid Tissue Structure and Development, Tissue Morphology	quantity of lymphatic system cells	8.35e-16		-1.781	ARHGDIA,ARHGDIB,ARHGEF1,ARID3A,ARNTL,BCL10,BCL2A1,BCL3,BMF,CD180,CD22,CD40,CD74,CD80,CD84,Cmah,CNR2,DLK1,DOCK8,EPS15,FLI1,GALNT1,GNA12,ICOS,IRF8,KLHL6,LYN,NFKB1,NFKB2,NOTCH2,PIK3AP1,PIK3CD,PKN1,PLCG2,PRKCD,PTEN,PTPN2,PTPN22,PTPRJ,S1PR2,S1PR3,SASH3,SH2D3C,SH3BP2,SIAE,SOX4,SPNS2,SPPL2A,ST6GAL1,STK4,TCIRG1,TNFSF15,TYROBP,VAV1,WAS	55
Metabolic Disease	glucose metabolism disorder	2.77e-16	Decreased	-2.496	ABCC8,ABCG1,ABCG5,ABHD16A,ACACB,ACE,ACSL1,ACSL4,ACSS1,ACTA2,ADAMTS9,ADCY1,ADCY5,ADCYAP1R1,ADIPOR1,AIF1,AKR1B1,AKT1,ALOX12,ALOX15,ALOX5AP,ANXA1,ANXA11,APLN,APOD,AQP1,ARHGEF6,ASIC2,ATAT1,ATF6,B2M,BACH2,BMP4,BMP7,BTC,C1QA,C6orf47,CA12,CA2,CA3,CA9,CACNA1D,CACNB2,CASP1,CASP4,CASP8,CAT,CAV1,Ccl2,CCL22,CCL5,CCND1,CCR5,CD180,CD1D,CD22,CD300A,CD300C,CD38,CD4,CD40,CD7,CD74,CD79B,CD80,CD84,CD86,CDK4,CDKN1A,…	384
Metabolic Disease	amyloidosis	8.58e-10		1.513	A2M,ABAT,ABCA2,ABCA7,ACE,ACTA2,ADAM10,AGRN,AKAP2,ALDH1L1,ALDH5A1,ALOX15,AMPH,APBB1,APOBEC1,APOD,AQP1,ARC,ARNT2,ATAD2,B2M,BACE1,BCL6,BGN,BIN1,BMP6,CAPN1,CASP1,CASP4,CASP8,CAST,CAV1,CCND1,CD38,CD47,CD68,CD74,CDK4,CDKN2A,CFAP45,CFD,CHI3L1,CHRNA4,CLU,CNKSR3,CNN1,CNP,CNR2,CTGF,CTSS,CXCL10,CXCL16,CXCR2,CXCR4,CYP46A1,DHCR24,DHCR7,ECE2,EIF2AK2,EIF2S1,ETS2,F3,FAAH,FCGR1A,FCGR2A,FCGR3A/FCGR3B,FURIN,GABBR2,…	189
Molecular Transport	transport of molecule	4.04e-24		0.192	ABCA2,Abcb1b,ABCB6,ABCB7,ABCC1,ABCC10,ABCC4,ABCC5,ABCC8,ABCD1,ABCG1,ABCG4,ABCG5,ACE,ACSL1,ACSL3,ACSL4,ACSL5,ACSL6,ACTN2,ADA,ADAR,ADM,Adora3/LOC100911796,ADRBK1,ADRBK2,AKT1,ANK3,ANKH,ANKRD1,Anp32a,ANXA1,ANXA6,AP1B1,AP1S1,AP2M1,AP3S1,AP4S1,APBA1,APBB1,APLN,APOBEC1,AQP1,ARF3,ARF6,ARL6IP5,ARNT2,ARNTL,ASIC2,ATOX1,ATP,ATP1A3,ATP1B2,ATP1B3,ATP2A3,ATP2B1,ATP2B2,ATP2B3,ATP2C1,ATP6V0B,ATP6V0C,ATP6V0E1,ATP6…	501
Molecular Transport	secretion of molecule	1.02e-09		-0.877	ABCG1,ABCG5,ACE,ACSL3,ADA,ADM,Adora3/LOC100911796,ADRBK1,AKT1,ANKRD1,ANXA1,ANXA6,APBA1,APBB1,APOBEC1,ARNT2,ATP,BMP4,BMP6,BMP7,BRSK1,BTK,C1QTNF5,CA2,CA9,CACNB4,CADM1,CASP1,CASR,CCL5,CD300A,CD300C,CD40,CD74,CDK4,CHRNA4,CHST8,CLCN2,CLEC5A,CNTF,CPE,CPLX2,CREB3L2,CX3CL1,CXCL10,DTNBP1,EDNRA,ERBB3,F2R,FCER1G,FCGR2A,FGF1,FN1,FOSB,FOXO1,FYN,FZD4,GPAM,GRID2,GRIK1,GRM8,GSN,GUCA2B,HCLS1,HMGA1,HTR1B,HTR2C,ICO…	166
Molecular Transport, Protein Trafficking	transport of protein	2.68e-09		-0.087	ADAR,ADRBK2,AKT1,AP1B1,AP2M1,AP3S1,AP4S1,APBA1,ARF3,ARF6,ARNTL,BCL3,BCL6,CASK,CD74,CDKN2A,CFL1,CHIC2,COL1A1,CTSA,DNAJA1,EPS15,EXOC4,FNDC1,FRAS1,GABARAP,GDI2,GLI3,GRIK2,GRIP1,HYAL2,IGF2R,ITGB1BP1,JUN,KCNIP3,KIF1B,KPNA4,M6PR,MAP1B,MAPK14,MAPT,MLC1,MON1A,NFKBIA,PEX26,Pgap2,PICALM,PRICKLE1,PSEN1,PTPN11,PTTG1IP,RAB11A,RAB13,RAB1A,RAB3GAP2,RAB8A,RAMP3,RAP1A,RILP,RUFY1,SCAMP1,SCAMP2,SEC23A,SIX3,SLC11A1,…	92
Nervous System Development and Function	morphology of nervous system	1.43e-25	Decreased	-3.301	AATK,ABCA2,ABCD1,ABL1,ABR,ACP2,ADAM10,ADCY1,AGRN,AKAP12,AKT1,ANK3,APAF1,APBB1,ARHGAP35,ARHGAP5,ARHGEF9,ARNT2,ARSA,ASIC2,ATAT1,ATP13A2,ATP1B2,ATP2B2,ATRN,AXL,B2M,B4GALT1,BACE1,BID,BMP4,BRSK1,C1QA,CACNA1D,CAMKK2,CAV1,CCND1,CD40,CD47,CD80,CD86,CDH11,CDH2,CDKN1B,Cdkn1c,CDON,CELSR2,CERS1,CHRNA4,CLCN2,CLCN6,CLN3,CLN5,CNTF,CNTN1,COL18A1,CPLX2,CR1L,CRTAC1,CSTB,CTNNA2,CTSF,CUX2,CXCR2,CXCR4,DCC,DFFA,DISC1,…	298
Nervous System Development and Function	abnormal morphology of nervous system	1.3e-24	Decreased	-2.863	AATK,ABCA2,ABCD1,ABL1,ABR,ACP2,ADCY1,AGRN,AKAP12,AKT1,ANK3,APAF1,APBB1,ARHGAP35,ARHGAP5,ARHGEF9,ARNT2,ARSA,ASIC2,ATP13A2,ATP1B2,ATP2B2,AXL,B2M,B4GALT1,BACE1,BID,BMP4,BRSK1,C1QA,CACNA1D,CAMKK2,CAV1,CCND1,CD47,CD80,CD86,CDH11,CDKN1B,Cdkn1c,CDON,CELSR2,CERS1,CHRNA4,CLCN2,CLCN6,CLN3,CLN5,CNTF,CNTN1,COL18A1,CPLX2,CR1L,CRTAC1,CSTB,CTNNA2,CTSF,CUX2,CXCR2,CXCR4,DCC,DFFA,DLG2,DLX5,DNM3,EDNRA,EFHC1,EFNA2,E…	273
Nervous System Development and Function	morphology of central nervous system	1.46e-18	Decreased	-3.652	ABCD1,ABL1,ABR,ADCY1,AKAP12,AKT1,ANK3,APAF1,APBB1,ARHGAP35,ARHGAP5,ARNT2,ARSA,ASIC2,ATAT1,ATP1B2,ATP2B2,ATRN,AXL,B2M,B4GALT1,BACE1,BID,BMP4,BRSK1,C1QA,CAV1,CCND1,CD80,CD86,CDKN1B,Cdkn1c,CDON,CELSR2,CERS1,CHRNA4,CLCN2,CLN3,CLN5,CNTN1,COL18A1,CPLX2,CR1L,CRTAC1,CSTB,CTNNA2,CUX2,CXCR2,CXCR4,DCC,DFFA,DLX5,EFHC1,EFNA2,EMX2,EPHA7,EPHB1,EPHB2,ERBB2,ERBB3,ERBB4,FA2H,FAIM2,FES,FEZF2,FGF1,FGF2,FGFR2,FLI1,FO…	199
Nervous System Development and Function	development of central nervous system	1.21e-17		1.23	ABL1,ABR,ADAM10,ADAM19,ADAM23,ADCYAP1R1,ALDH5A1,ANK3,APAF1,APBB1,APH1A,APLP1,ARHGAP35,ARNT2,ARSA,ARSB,ASIC2,ATP,ATP2B2,ATRN,AXL,BAI1,BBS1,BCAN,BMP4,BMP7,BTC,C2CD3,CCND1,CD82,CDKN1B,Cdkn1c,CDKN2A,CDON,CERS1,CHST3,CNP,CNTF,CNTN1,CREM,CTF1,CTNNA2,CXCL10,CXCR4,DAG1,DHCR7,DISC1,DIXDC1,DLX5,DSCAML1,EMX2,ENAH,ENPP2,EPHA7,EPHB2,ERBB2,ERBB3,ERBB4,Evl,EXOC4,EZR,F3,FAIM2,FEZF2,FGF1,FGF2,FGFR2,FGFR3,FOXJ1,FO…	219
Nervous System Development and Function	abnormal morphology of central nervous system	2.81e-17	Decreased	-3.234	ABCD1,ABL1,ABR,ADCY1,AKAP12,AKT1,ANK3,APAF1,APBB1,ARHGAP35,ARHGAP5,ARNT2,ARSA,ASIC2,ATP1B2,ATP2B2,AXL,B2M,B4GALT1,BID,BRSK1,C1QA,CAV1,CCND1,CD80,CD86,CDKN1B,Cdkn1c,CDON,CELSR2,CERS1,CHRNA4,CLCN2,CLN3,CLN5,CNTN1,COL18A1,CPLX2,CR1L,CRTAC1,CSTB,CTNNA2,CUX2,CXCR2,CXCR4,DCC,DFFA,DLX5,EFHC1,EFNA2,EMX2,EPHA7,EPHB1,EPHB2,ERBB2,ERBB3,ERBB4,FA2H,FES,FEZF2,FGF1,FGF2,FGFR2,FLI1,FOXJ1,FYN,FZD9,GAL3ST1,GFAP,GL…	185
Nervous System Development and Function	myelination	2.55e-16		1.22	ABCA2,ABCD1,ADAM19,AFG3L2,AKT1,ARSA,ATRN,BACE1,CADM4,CD86,CDH2,CDKN1B,CERS2,CLCN2,CNTF,CNTN1,CTF1,CXCL10,CXCR2,CXCR4,DAG1,DDIT4,DOCK7,ERBB2,ERBB3,ERBB4,FA2H,FGD4,FGF1,FGF2,FGFR3,FYN,GAL3ST1,GALC,GFAP,GJB1,GPC1,HES5,HEXB,IFNGR1,IGF1,IL1B,IL6ST,ITGB4,KCNJ10,LAMA5,LAMC1,LINGO1,MAG,MAP1B,MAP2K1,MOBP,MPDZ,NAB2,NCAM1,NF2,NFE2L2,NFKBIA,NGFR,NRG1,NTRK2,OLIG2,PDGFA,PRX,PSAP,PTPN11,PTPRC,QKI,RAC1,SERINC5,S…	81
Nervous System Development and Function, Organ Morphology, Organismal Development	morphology of brain	3.52e-15	Decreased	-3.273	ABL1,ABR,ADCY1,AKAP12,AKT1,ANK3,APAF1,APBB1,ARHGAP35,ARHGAP5,ARNT2,ARSA,ASIC2,ATAT1,ATP1B2,ATP2B2,AXL,B2M,B4GALT1,BACE1,BID,BRSK1,C1QA,CAV1,CCND1,CDKN1B,Cdkn1c,CDON,CELSR2,CERS1,CHRNA4,CLCN2,CLN3,CLN5,CNTN1,COL18A1,CPLX2,CR1L,CRTAC1,CSTB,CTNNA2,CUX2,CXCR4,DCC,DFFA,DLX5,EFHC1,EFNA2,EMX2,EPHA7,EPHB1,EPHB2,ERBB2,ERBB3,ERBB4,FA2H,FAIM2,FES,FEZF2,FGF1,FGF2,FGFR2,FOXJ1,FTO,FYN,FZD9,GAK,GAL3ST1,GLB1,GLI…	175
Nervous System Development and Function, Organ Morphology, Organismal Development	abnormal morphology of brain	1.03e-13	Decreased	-3.234	ABL1,ABR,ADCY1,AKAP12,AKT1,ANK3,APAF1,APBB1,ARHGAP35,ARHGAP5,ARNT2,ARSA,ASIC2,ATP1B2,ATP2B2,AXL,B2M,B4GALT1,BID,BRSK1,C1QA,CAV1,CCND1,CDKN1B,Cdkn1c,CDON,CELSR2,CERS1,CHRNA4,CLCN2,CLN3,CLN5,CNTN1,COL18A1,CPLX2,CR1L,CRTAC1,CSTB,CTNNA2,CUX2,CXCR4,DCC,DFFA,DLX5,EFHC1,EFNA2,EMX2,EPHA7,EPHB1,EPHB2,ERBB2,ERBB3,ERBB4,FA2H,FES,FEZF2,FGF1,FGF2,FGFR2,FOXJ1,FYN,FZD9,GAL3ST1,GLB1,GLI3,GM2A,GPR37,GPR37L1,GRIA2…	164
Nervous System Development and Function, Organ Morphology, Organismal Development	morphology of cerebral cortex	2.7e-10		-1.938	ADCY1,APAF1,APBB1,ARHGAP5,ATAT1,ATP2B2,AXL,BACE1,BID,BRSK1,C1QA,CAV1,CDKN1B,CDON,CLN3,CPLX2,CR1L,CTNNA2,CUX2,CXCR4,DFFA,EFHC1,EMX2,ERBB3,FES,FEZF2,FGF1,FGF2,FYN,FZD9,GM2A,GPR37,GRIA2,HAP1,ITGA6,KALRN,KIF1B,LAMC1,LIMK1,LLGL1,MAN2C1,MAP1B,MAP2,MAPK8IP3,MBOAT7,MDK,MERTK,MSI1,Mt3,NCAM1,NFIA,NFIB,NFIX,NTRK2,OTX1,PARK2,PPARGC1A,PSAP,PSEN1,RB1,RIMS1,SLC1A2,SLC6A4,SOD2,SPP1,ST8SIA4,SYNGAP1,TLR7,TNR,TP73,…	75
Nervous System Development and Function, Organ Morphology, Organismal Development	abnormal morphology of cerebral cortex	9.42e-10		-1.938	ADCY1,APAF1,APBB1,ARHGAP5,ATP2B2,AXL,BID,BRSK1,C1QA,CAV1,CDKN1B,CDON,CLN3,CPLX2,CR1L,CTNNA2,CUX2,CXCR4,DFFA,EFHC1,EMX2,ERBB3,FES,FEZF2,FGF1,FGF2,FYN,FZD9,GM2A,GPR37,GRIA2,HAP1,ITGA6,KALRN,KIF1B,LAMC1,LIMK1,LLGL1,MAN2C1,MAP1B,MAP2,MAPK8IP3,MBOAT7,MDK,MERTK,MSI1,Mt3,NCAM1,NFIA,NFIB,NFIX,NTRK2,OTX1,PARK2,PPARGC1A,PSEN1,RB1,RIMS1,SLC1A2,SLC6A4,SOD2,SPP1,ST8SIA4,SYNGAP1,TNR,TP73,TYRO3,VLDLR,ZIC5	69
Nervous System Development and Function, Organ Morphology, Organismal Development	morphology of forebrain	1.47e-09	Decreased	-2.965	ADCY1,APAF1,APBB1,ARHGAP35,ARHGAP5,ARNT2,ARSA,ATP1B2,AXL,B2M,CAV1,CDKN1B,CDON,CELSR2,CLCN2,CLN3,COL18A1,CRTAC1,DCC,DLX5,EFNA2,EMX2,ERBB3,FES,FEZF2,FGF2,GLI3,GM2A,HAP1,HES1,HES5,HEY1,IFT172,IGF1,JUN,LLGL1,LRP2,LYNX1,MAN2C1,MAP1B,MAP2,MAPK8IP3,MBOAT7,MSI1,Mt3,MYH10,NCAM1,NCOR2,NDN,NDST1,NFIA,NFIB,NFIX,OCLN,OTX1,PHGDH,PLXNB2,PPARGC1A,PSAP,PSEN1,PTEN,PTPRS,RB1,SEMA3F,SEMA7A,SH2D3C,SLC12A6,SLC1A2,SMAD…	80
Nervous System Development and Function, Organ Morphology, Organismal Development	abnormal morphology of forebrain	1.89e-09	Decreased	-2.969	ADCY1,APAF1,APBB1,ARHGAP35,ARHGAP5,ARNT2,ARSA,ATP1B2,AXL,B2M,CAV1,CDKN1B,CDON,CELSR2,CLCN2,CLN3,COL18A1,CRTAC1,DCC,DLX5,EFNA2,EMX2,ERBB3,FES,FEZF2,FGF2,GM2A,HAP1,HES1,HES5,HEY1,IFT172,IGF1,JUN,LLGL1,LRP2,LYNX1,MAN2C1,MAP1B,MAP2,MAPK8IP3,MBOAT7,MSI1,Mt3,MYH10,NCAM1,NCOR2,NDN,NDST1,NFIA,NFIB,NFIX,OCLN,OTX1,PHGDH,PLXNB2,PPARGC1A,PSAP,PSEN1,PTEN,PTPRS,RB1,SEMA3F,SEMA7A,SH2D3C,SLC12A6,SLC1A2,SMAD5,SNC…	79
Nervous System Development and Function, Organ Morphology, Organismal Development	morphology of telencephalon	3.26e-09	Decreased	-2.965	APAF1,APBB1,ARHGAP35,ARHGAP5,ARSA,ATP1B2,B2M,CAV1,CDON,CELSR2,CLCN2,CLN3,COL18A1,CRTAC1,DCC,DLX5,EFNA2,EMX2,FES,FEZF2,FGF2,GLI3,GM2A,HEY1,IFT172,IGF1,LLGL1,LRP2,LYNX1,MAN2C1,MAP1B,MAP2,MAPK8IP3,MBOAT7,MSI1,MYH10,NCAM1,NCOR2,NDST1,NFIA,NFIB,NFIX,OCLN,OTX1,PHGDH,PLXNB2,PPARGC1A,PSAP,PSEN1,PTEN,PTPRS,SEMA3F,SEMA7A,SH2D3C,SLC12A6,SLC1A2,SNCA,SPP1,ST8SIA4,TAP1,TP73,UPP1,VLDLR,ZIC5,ZNF423	65
Nervous System Development and Function, Tissue Morphology	morphology of nervous tissue	4.98e-19		-1.219	AATK,ABCA2,ADAM10,AGRN,APAF1,ARHGEF9,ARSA,ATAT1,ATP13A2,ATP2B2,B2M,BACE1,BID,BRSK1,C1QA,CACNA1D,CAMKK2,CAV1,CD40,CD47,CD86,CDH2,CLCN2,CLCN6,CLN3,CNTF,CNTN1,CSTB,CTNNA2,CTSF,CXCR4,DISC1,DLX5,DNM3,DPYSL4,EMX2,EPHA7,EPHB1,EPHB2,EPS8L2,ERBB2,ETV1,FA2H,FAIM2,FAT3,FEZF2,FGD4,FGF2,FGFR3,FRMPD4,FYN,GAL3ST1,GFAP,GFRA2,GIT1,GJB1,GLB1,GM2A,GPR37L1,GRID2,HES1,HES5,HEXB,HLX,IGF1R,IL1B,IQGAP1,KALRN,KATNA1,KCNJ…	175
Nervous System Development and Function, Tissue Morphology	quantity of neuroglia	2.9e-11		1.146	ABL1,Ccl2,CDK4,CDKN1B,CNTF,CSF1,CXCR2,ERBB2,ERBB3,ERBB4,FGF13,FGF2,FGFR3,FYN,GALNS,GJA1,GJB1,IFNGR1,IGF1,IGF1R,IL1B,IL6ST,KCNIP3,KCNJ10,LIFR,MAP2K1,MAPT,MIF,NFIA,NGFR,NR3C2,NRG1,OLIG2,PDGFA,PSEN1,PTPRC,RGS10,SEMA4D,SLC17A5,SNCA,ST8SIA4,THRA,TSC2,TYROBP,VEGFA,ZNF24	46
Neurological Disease	Movement Disorders	7.1e-24		-1.434	A2M,ABCA2,ABCA5,ABCB7,ABCD1,ABHD12,ACTN2,ADCY2,ADCY5,ADCY7,AFF1,AFG3L2,AHCY,AIG1,AK1,AKT1,ALAS1,ALDH5A1,ALDH6A1,ANK3,ANKH,AP1S1,AP1S2,APBA1,APBA2,APLP1,APOD,AQP1,ARHGDIB,ARHGEF1,ARHGEF9,ARL6IP5,ARMCX2,ARNTL,ARSA,ATCAY,ATP,ATP13A2,ATP1A3,ATP1B2,ATP2B1,ATP2B2,ATP2B3,ATP6V1A,ATP6V1E1,ATP7B,B2M,B3GALT4,B3GNT2,BACE1,BAIAP2,BCAP31,BCAS1,BCL6,BGN,BID,BRSK1,CA11,CA12,CA2,CA3,CA9,CACNB4,CADM4,CAMKK2,CAPNS…	388
Neurological Disease	seizure disorder	1.74e-15		-0.697	ABAT,ABCC1,ABCC5,ABCC8,ACP2,ADAM10,ADK,ADM,ALDH5A1,ALDH7A1,AMPH,ANK3,AP1S1,ARC,ARHGEF9,ARID5B,ATOX1,BACE1,BAIAP2,BBC3,BID,C11orf96,C1QA,C1QB,CA12,CA2,CA3,CA9,CACNA1D,CACNB4,CASR,CD83,CDKN1A,CDKN2A,CHRNA4,CLCN2,CLN3,CLU,CREM,CSTB,CXCR4,CYR61,DBNL,DNAJB5,DOCK7,DUSP2,DUSP6,EFHC1,ELAVL3,EPHX1,FBXO33,FGF2,FOS,FOSB,FZD9,GABBR2,GADD45A,GADD45B,GFAP,GFRA2,GJB1,GLB1,GLI3,GNAO1,GPR162,GRIA2,GRIK1,GRIK2,GRI…	175
Neurological Disease	seizures	3.41e-14		-0.839	ABAT,ABCC8,ACP2,ADAM10,ADK,ADM,ALDH5A1,AMPH,ANK3,AP1S1,ARC,ARID5B,ATOX1,BACE1,BAIAP2,BBC3,BID,C11orf96,C1QA,C1QB,CA12,CA2,CA3,CA9,CACNB4,CD83,CDKN1A,CDKN2A,CHRNA4,CLN3,CREM,CSTB,CXCR4,CYR61,DBNL,DNAJB5,DUSP2,DUSP6,EFHC1,ELAVL3,FBXO33,FGF2,FOS,FOSB,FZD9,GABBR2,GADD45A,GADD45B,GFAP,GFRA2,GJB1,GLB1,GNAO1,GPR162,GRIA2,GRIK1,GRIK2,GRIK3,GRIN3B,HCN2,HDAC9,HES1,HES5,HEXB,HOMER1,HSPA1L,HTR2C,HYOU1,IL1B,I…	152
Neurological Disease	neurological signs	1.6e-13		0.099	A2M,ABCD1,ACTN2,ADCY1,ADCY2,ADCY5,ADCY7,AHCY,AIG1,AK1,AKT1,ALAS1,ALDH6A1,AP1S1,APLP1,APOD,AQP1,ARHGEF1,ARMCX2,ATP,ATP2B1,ATP2B2,ATP6V1A,B2M,B3GALT4,B3GNT2,BAIAP2,BCL6,CA11,CA12,CA2,CAMKK2,CAPNS1,CASP1,CASP8,CAV1,CCL5,CD38,CD68,Cdc42,CDH2,CDS1,CFLAR,CHI3L1,CHRNA4,CHRNB1,CIRBP,CLU,CNR2,CNTF,COL4A3,CPLX2,CRIM1,CRYAB,CSF1,CSRP2,CTGF,CTSS,CX3CL1,DHCR7,DIRAS2,DKK3,DNAJA1,DNAJB2,DONSON,DPYSL3,EMX2,ENO2,…	228
Neurological Disease	degeneration of nervous system	2.84e-13		0.3	ABCD1,AFF1,AFG3L2,ANK3,ARNTL,ARSA,BACE1,CACNA1D,CAPN1,CASP1,CAV1,Ccl2,CERS1,CERS2,CLU,Cmah,CNP,CNR2,CNTF,CREM,CSF1R,CTF1,CYBB,DPYSL3,ERBB2,ERBB3,ETS2,FGF2,FZD4,GBA,GFAP,GLB1,GPR37,GPX1,GRIA2,GRID2,GRIK1,HAP1,HEXB,HIF1A,IGF1,IL1B,IL1RN,IL6R,IL6ST,IRF9,JUN,KCNJ10,KCNQ1,KIF5A,KLHL1,LAMC1,LRPAP1,LRRK2,LYNX1,MAG,MAN2C1,MAPT,MYD88,NAD+,NCAM1,NDRG1,NEFH,NFE2L2,NFKB1,NGF,NGFR,NTRK2,PARK2,PAX8,PDCD1,PITPN…	115
Neurological Disease	dyskinesia	3.06e-13		0.613	A2M,ABCD1,ACTN2,ADCY2,ADCY5,ADCY7,AHCY,AIG1,AK1,AKT1,ALAS1,ALDH6A1,AP1S1,APLP1,APOD,AQP1,ARHGEF1,ARMCX2,ATP,ATP2B1,ATP2B2,ATP6V1A,B2M,B3GALT4,B3GNT2,BAIAP2,BCL6,CA11,CA12,CA2,CAMKK2,CAPNS1,CASP1,CASP8,CAV1,CCL5,CD38,CD68,Cdc42,CDH2,CDS1,CFLAR,CHI3L1,CHRNA4,CHRNB1,CIRBP,CLU,CNR2,CNTF,COL4A3,CPLX2,CRIM1,CRYAB,CSRP2,CTGF,CTSS,CX3CL1,DHCR7,DIRAS2,DKK3,DNAJA1,DNAJB2,DONSON,DPYSL3,EMX2,ENO2,EPHB2,EPHX2…	218
Neurological Disease	Neurodegeneration	1.37e-12		0.569	ABCD1,AFF1,AFG3L2,ANK3,ARNTL,ARSA,BACE1,CACNA1D,CAPN1,CASP1,CAV1,Ccl2,CERS1,CERS2,CHCHD10,CHRNA4,CLU,Cmah,CNP,CNR2,CNTF,CREM,CSF1R,CTF1,CYBB,DPYSL3,ERBB2,ERBB3,ETS2,FGF2,FOLR1,FZD4,GBA,GFAP,GLB1,GPR37,GPX1,GRIA2,GRID2,GRIK1,GRIN3B,GRN,HAP1,HEPH,HEXB,HIF1A,IGF1,IL1B,IL1RN,IL6R,IL6ST,IRF9,JUN,KCNJ10,KCNQ1,KIF5A,KLHL1,LAMC1,LGI1,LRPAP1,LRRK2,LYNX1,MAG,MAN2C1,MAPT,MYD88,NAD+,NCAM1,NDRG1,NEFH,NFE2L2,N…	125
Neurological Disease	progressive motor neuropathy	1.72e-10		-1.303	ABAT,ADAM10,ADAM17,ADAMTS1,ALDH5A1,ANXA1,ANXA5,AP1S2,APOD,ARHGDIB,ARL6IP5,ARRB1,ATP13A2,ATP6V1E1,AXL,BCAS1,CAPN2,CASP1,CASP8,CCNG2,CD47,CD74,CDKN1A,CEBPA,CELF2,CHCHD10,CHRNA4,CHRNB1,CLU,CNP,CNR2,CNTF,COL1A1,COL1A2,CRYAB,CYR61,DBNL,DCK,DLG2,DNAJC6,EHMT2,ELOVL1,ENO2,EPSTI1,ERBB4,ETS2,EZR,FADS3,FBLN1,FCGR1A,FCGR2A,FCGR3A/FCGR3B,FHL3,FIG4,FLOT1,FOXO1,FUCA1,FURIN,GABBR2,GADD45A,GALNT3,GBA,GCH1,GFAP,GP…	170
Neurological Disease	amyotrophic lateral sclerosis	1.58e-09		0.2	ABAT,ADAMTS1,ALDH5A1,ANXA1,ANXA5,CAPN2,CASP1,CASP8,CCNG2,CDKN1A,CEBPA,CELF2,CHCHD10,CHRNB1,CLU,CNR2,CNTF,COL1A1,COL1A2,CYR61,ERBB4,ETS2,EZR,FADS3,FBLN1,FHL3,FIG4,FOXO1,FUCA1,GADD45A,GFAP,GPNMB,GRN,GSN,HDAC9,HN1,HTR2C,IGF1,IGF1R,IL1B,INA,ITPR2,KIAA0040,MAGED1,MAGED2,MCAM,NEFH,NGFR,PAWR,PDE4B,PDGFC,PFKP,PFN1,PPP1R1A,PRNP,PSAP,PVALB,RHOA,S100A13,S100A4,S100A6,SCN3B,SHROOM3,SLC1A1,SLC1A2,SLC1A3,SLC6A…	78
Neurological Disease	degeneration of central nervous system	2.17e-09		0.054	AFF1,AFG3L2,ANK3,ARSA,CAPN1,CASP1,CAV1,CERS1,CNP,CNR2,CNTF,CREM,CYBB,ETS2,FZD4,GBA,GFAP,GLB1,GRIA2,GRID2,GRIK1,HAP1,HEXB,IGF1,IL6R,IL6ST,IRF9,JUN,KLHL1,LAMC1,LRRK2,LYNX1,MAPT,NEFH,NFE2L2,NFKB1,NGF,NTRK2,PARK2,PITPNA,PLAT,PPARGC1A,PRNP,PSAP,PSEN1,SEPT5,SH3GL1,SIRT2,SLC18A2,SLC1A2,SNCA,SOD2,SQSTM1,STAT1,WDR81,XIAP	56
Neurological Disease, Organismal Injury and Abnormalities	gliosis	2.49e-10		0.429	ABCD1,ABHD12,ABR,ACP2,ADAM10,ADK,ALDH5A1,ARSA,BID,CAST,CAV1,CDH2,CDKN1B,CERS1,CERS2,CLN3,CNTF,CSF1,CSF1R,CTSF,DNAI1,FGF2,GJA1,GJB1,GLI3,GRN,HPGDS,IFNGR1,IGF1,IL6ST,IRAK4,ITM2B,ITPR2,LGI1,LRPAP1,LRRK2,MAPT,NFE2L2,NLRP3,PDGFB,PPARGC1A,PRNP,PSAP,PSEN1,RGS10,RIMS1,SCYL1,SH3GLB1,SNCA,SOD2,SPARCL1,SQSTM1,TGFB1,TSPAN2,VEGFA	55
Neurological Disease, Organismal Injury and Abnormalities	degeneration of brain	2.08e-09		0.155	AFF1,AFG3L2,ANK3,ARSA,CAPN1,CASP1,CAV1,CERS1,CNP,CNR2,CNTF,CREM,CYBB,ETS2,FZD4,GBA,GFAP,GLB1,GRIA2,GRID2,GRIK1,HAP1,HEXB,IGF1,IL6R,IL6ST,IRF9,JUN,KLHL1,LAMC1,LRRK2,LYNX1,MAPT,NEFH,NFE2L2,NFKB1,NGF,NTRK2,PARK2,PITPNA,PLAT,PPARGC1A,PRNP,PSAP,PSEN1,SEPT5,SH3GL1,SIRT2,SLC18A2,SLC1A2,SNCA,SOD2,STAT1,WDR81,XIAP	55
Neurological Disease, Psychological Disorders	disorder of basal ganglia	5.63e-17		1.045	A2M,ABCD1,ACTN2,ADAR,ADCY2,ADCY5,ADCY7,AHCY,AIG1,AK1,AKT1,ALAS1,ALDH6A1,AP1S1,AP1S2,APLP1,APOD,AQP1,ARHGDIB,ARHGEF1,ARL6IP5,ARMCX2,ATP,ATP13A2,ATP1A3,ATP2B1,ATP2B2,ATP6V1A,ATP6V1E1,B2M,B3GALT4,B3GNT2,BAIAP2,BCAS1,BCL6,CA11,CA12,CA2,CAMKK2,CAPNS1,CASP1,CASP8,CAV1,CCL5,CD38,CD68,CD74,Cdc42,CDH2,CDS1,CERS2,CFLAR,CHI3L1,CHRNA4,CIRBP,CLU,CNP,CNR2,CNTF,COL4A3,CPLX2,CRIM1,CRYAB,CSRP2,CTGF,CTSS,CX3CL1,DB…	276
Neurological Disease, Skeletal and Muscular Disorders	neuromuscular disease	1.23e-16	Decreased	-2.12	A2M,ACTN2,ADAM10,ADAM17,ADCY2,ADCY5,ADCY7,AGRN,AHCY,AIG1,AK1,AKT1,ALAS1,ALDH6A1,ANXA1,AP1S1,AP1S2,APLP1,APOD,AQP1,ARHGDIB,ARHGEF1,ARL6IP5,ARMCX2,ARRB1,ATP,ATP13A2,ATP2B1,ATP2B2,ATP2C1,ATP6V1A,ATP6V1E1,AXL,B2M,B3GALT4,B3GNT2,BAIAP2,BCAS1,BCL6,CA11,CA12,CA2,CA3,CACNA1D,CAMKK2,CAPNS1,CASP1,CASP8,CCL5,CD38,CD47,CD68,CD74,CD80,CD86,Cdc42,CDH2,CDS1,CFLAR,CHI3L1,CHRNA4,CHRNB1,CIRBP,CLU,CNP,CNR2,CNTF,COL…	304
Organismal Development	size of body	4.71e-26		0.61	A2M,ABCA2,ABCC10,ABL1,ACACB,ADA,ADAM17,ADAMTS1,ADCYAP1R1,AFF1,AFG3L2,AHNAK,AKT1,ALDH5A1,ANGPTL2,ANXA7,APBA1,APBA2,APBB1,APLP1,APRT,AQP1,ARHGAP35,ARHGAP5,ARID3A,ARID4A,ARID5B,ARL6IP5,ARNTL,ARRB1,ARRB2,ARSB,ATP2B2,ATRN,B4GALT1,BACE1,BAMBI,BCAT2,BCL6,BGN,BMF,BMP4,BMP7,BMPER,Bmyc,BNIP3L,BSG,BTC,CACNA1D,CASR,CAV1,CBY1,Ccl2,CCND1,CCND3,CD74,CDK4,CDKN1A,CDKN1B,Cdkn1c,CDKN2A,CDO1,CDON,CEBPA,CERK,CNPY3,CN…	323
Organismal Development	morphology of head	2.13e-22	Decreased	-2.812	ABL1,ABR,ADCY1,AKAP12,AKT1,ANK3,ANKH,ANTXR1,APAF1,APBB1,ARHGAP35,ARHGAP5,ARNT2,ARSA,ARSB,ASIC2,ATAT1,ATMIN,ATP1B2,ATP2B2,AXIN2,AXL,B2M,B4GALT1,BACE1,BID,BMP4,BMP7,BRSK1,C1QA,CAV1,Ccl2,CCM2,CCND1,CDK2AP1,CDKN1A,CDKN1B,Cdkn1c,CDO1,CDON,CELSR2,CERS1,CHRNA4,CLCN2,CLN3,CLN5,CNTN1,COL18A1,CPLX2,CR1L,CRTAC1,CSF1,CSTB,CTNNA2,CTSA,CUX2,CXCR4,DCC,DFFA,DHRS3,DLK1,DLX5,DVL3,EDNRA,EFHC1,EFNA2,EMX2,EPHA7,EPHB1…	245
Organismal Development	abnormal morphology of head	1.78e-20	Decreased	-3.511	ABL1,ABR,ADCY1,AKAP12,AKT1,ANK3,ANKH,ANTXR1,APAF1,APBB1,ARHGAP35,ARHGAP5,ARNT2,ARSA,ARSB,ASIC2,ATMIN,ATP1B2,ATP2B2,AXL,B2M,B4GALT1,BID,BMP4,BMP7,BRSK1,C1QA,CAV1,Ccl2,CCM2,CCND1,CDK2AP1,CDKN1A,CDKN1B,Cdkn1c,CDO1,CDON,CELSR2,CERS1,CHRNA4,CLCN2,CLN3,CLN5,CNTN1,COL18A1,CPLX2,CR1L,CRTAC1,CSF1,CSTB,CTNNA2,CTSA,CUX2,CXCR4,DCC,DFFA,DHRS3,DLK1,DLX5,DVL3,EDNRA,EFHC1,EFNA2,EMX2,EPHA7,EPHB1,EPHB2,ERBB2,ERBB3…	229
Organismal Development	morphology of vessel	1.99e-12		0.447	ACTA2,ACVRL1,ADAM17,ADM,APLN,ARID4A,AXL,BMP1,BMP4,CCM2,CDO1,CDON,CNN1,COL1A1,COL5A1,CRYAB,CTTN,CXADR,CXCL10,CXCR4,CYBB,DDAH1,DLX5,EDNRA,EFEMP2,ENG,ENPP2,F2R,FBLN1,FBN1,FLT4,FMOD,FN1,FURIN,GDF1,GFAP,GPR180,HES1,HEY1,HHEX,HIF1A,HPGD,IL6ST,JAG1,JUN,KLF2,KLF5,LMO2,LPL,MAPK14,MERTK,MIB1,MMP2,MYH10,MYH11,NCF1,NGFR,NOTCH2,NOTCH3,NOX1,NR2F2,NRP1,NUMB,PAX8,PDGFB,PDGFRB,PDPN,PLAU,PLOD1,PPP3R1,PRRX1,PRRX2,P…	102
Organismal Development	growth of organism	4.14e-10		-0.126	Abcb1b,ACSL5,ACSL6,ACSS1,ACVRL1,ADAMTS1,ADRBK1,AGO3,AIF1,AKT1,ANXA7,APBA1,APBA2,APC,APH1A,APLN,APLP1,AQP1,ARC,ARID5B,ATOX1,ATP,BBC3,BCL2A1,BMP4,BMP6,BTC,CAMP,CASP8,CCM2,Cdc42,CDK4,CDKN1A,CDKN1B,Cdkn1c,CDKN2A,CDON,CNR2,CRCP,CSF1,Csn1s1,CUX2,DAG1,DHCR7,DISC1,DLK1,EED,EHHADH,EHMT2,EIF2AK2,EMX2,EPAS1,ERBB3,ETS2,F3,FGF1,FGF2,FGFR2,FGFR3,FKTN,FN1,FOSL2,FUT9,FZD9,GALNS,GFRA2,GLB1,GLI3,GNA12,GPR37L1,GRB1…	232
Organismal Functions, Organismal Injury and Abnormalities	healing of lesion	2.55e-09			ABR,ACVRL1,ADAM15,ADM,AJUBA,ALOX15,AQP1,ARNTL,B4GALT1,CAV1,Ccl2,CDKN2A,Cmah,COL5A1,CX3CL1,CXCR2,DCBLD2,ELK3,ENG,ERBB2,FGF1,FGF2,FGFR1OP2,FN1,GJA1,GRHL3,GRN,GSN,HPSE,HSPB1,HYOU1,IGF1,IL1R1,IL1RN,IL6R,ITGB2,ITGB3,KLF6,MAP3K1,MDK,NOTCH2,NR3C2,NRG1,PDGFA,PECAM1,PENK,PLAT,PLAU,PRKCH,PTGS1,RAC1,RAC2,RAF1,RASSF5,SLC11A1,SPARC,SPP1,TGFB1,TGFB2,THBS1,THBS2,TLR4,TNFRSF1A,Tpm1	64
Organismal Functions, Organismal Injury and Abnormalities, Tissue Morphology	healing of wound	3.23e-09			ABR,ACVRL1,ADAM15,ADM,AJUBA,ALOX15,AQP1,ARNTL,B4GALT1,CAV1,Ccl2,CDKN2A,Cmah,COL5A1,CX3CL1,CXCR2,DCBLD2,ELK3,ENG,ERBB2,FGF1,FGF2,FGFR1OP2,FN1,GJA1,GRHL3,GRN,GSN,HPSE,HSPB1,HYOU1,IGF1,IL1R1,IL6R,ITGB2,ITGB3,KLF6,MAP3K1,MDK,NOTCH2,NRG1,PDGFA,PECAM1,PENK,PLAT,PLAU,PRKCH,PTGS1,RAC1,RAC2,RAF1,RASSF5,SLC11A1,SPARC,SPP1,TGFB1,TGFB2,THBS1,THBS2,TNFRSF1A,Tpm1	61
Organismal Injury and Abnormalities	Lesion Formation	1.21e-21		-0.386	ABCG5,AKR1B1,ALOX15,ALOX5,ANXA1,APOBEC1,APOD,AXL,B4GALT1,BATF,BBC3,BCL6,BID,C1QA,CAPN1,CASP1,CAV1,Ccl2,CCR5,CD1D,CD4,CD40,CD59,CDH11,CDKN1B,CNR2,CNTF,COL18A1,COL1A1,CRIM1,CRYAB,CSF1,CTSS,CX3CL1,CXCL10,CYBB,DGAT1,DSG3,DUSP6,EFEMP2,EPHX2,F5,FAIM2,FASLG,FBN1,FCER1G,FES,FGF2,FOS,FOXO1,FRAS1,FURIN,FUT4,FUT7,GJA1,GJB1,GPX1,GRIP1,GRN,GSN,HIF1A,HLA-A,HPGDS,HPSE,IGF1,IGF2,IL17RA,IL18,IL18R1,IL1B,IL1R1,IL1…	151
Organismal Injury and Abnormalities	Cytosis	1.53e-13		0.773	ABCD1,ABHD12,ABL1,ABR,ACP2,ADAM10,ADK,ALDH5A1,ARID4A,ARSA,BCL3,BID,BNIP3L,CAST,CAV1,CD59,CDC25A,Cdc42,CDH2,CDKN1B,CERS1,CERS2,CLN3,CNTF,CSF1,CSF1R,CSF3R,CTSF,CXCR4,DCK,DEF6,DMTN,DNAI1,EPAS1,FGF2,FUT7,FYN,GJA1,GJB1,GLI3,GNAI2,GRN,HIF1A,HPGDS,IDH1,IDH2,IFNGR1,IGF1,IKBKB,IL18,IL1B,IL1R1,IL1RN,IL6ST,IRAK4,ITGA4,ITGB2,ITM2B,ITPR2,JAK1,JAK2,KIT,LCK,LGALS3,LGI1,LRPAP1,LRRK2,MAPK14,MAPT,MIB1,MYD88,NFE2,N…	114
Organismal Injury and Abnormalities	Bleeding	3.14e-13		0.621	ABCC8,ABI1,ABL1,ACE,ACVRL1,ADAM17,ADAR,ADM,ALOX5,ANXA7,APC,ARF6,ATF6,ATP2C1,AXL,BGN,BIRC3,CACNA1D,CACNB2,CACNB4,CAPN1,CAPN2,CAPNS1,CASP8,CAST,CDK4,CDON,CFLAR,CHRNA4,CHRNB1,COL18A1,COL1A1,CTBP2,CXADR,CXCR4,EDNRA,EFEMP2,ENG,EPAS1,F2R,F2RL3,F3,F5,FASLG,FBLN1,FBN1,FCGR1A,FCGR2A,FCGR3A/FCGR3B,FERMT3,FES,FLI1,FLRT2,FLT4,FN1,GGCX,GRHL3,GRN,HCLS1,HEY1,ID3,IDH1,IFNAR1,IFNGR1,IFT172,IKBKB,IL18,IL1RN,ITGB3,…	134
Organismal Injury and Abnormalities	Organ Degeneration	7.21e-13		-0.163	ABHD12,AFF1,AFG3L2,ANK3,ARSA,ATP,BMP4,C1QTNF5,CACNA1D,CAPN1,CASP1,CAV1,CDH3,CDHR1,CERS1,CIB2,Cmah,CNGB3,CNNM4,CNP,CNR2,CNTF,CREM,CYBB,DFNB31,EFEMP1,EFEMP2,ELOVL4,ETS2,FBLN1,FGF2,FSCN2,FZD4,GBA,GFAP,GLB1,GPX1,GRIA2,GRID2,GRIK1,HAP1,HEXB,HTRA1,IGF1,IL18,IL6R,IL6ST,IRF9,JUN,KCNJ10,KCNQ1,KDR,KLHL1,KLHL7,LAMC1,LCA5,LRRK2,LYNX1,MAOA,MAPT,MERTK,MFRP,NEFH,NFE2L2,NFKB1,NGF,NGFR,NLRP3,NOTCH3,NPHP3,NR2E1,NT…	118
Organismal Injury and Abnormalities	Wound	1.33e-11		-1.723	ABR,ACTA2,ACVRL1,ADAM15,ADM,AJUBA,AKT1,ALOX15,ANXA1,AQP1,ARNTL,ARRB2,B4GALT1,BID,CAMP,CAPN1,CAV1,Ccl2,CDKN2A,Cmah,COL5A1,CR1L,CX3CL1,CXCR2,DCBLD2,ELK3,ENG,ERBB2,FGF1,FGF2,FGFR1OP2,FN1,GADD45A,GJA1,GRHL3,GRN,GSN,Gsta4,HPSE,HSPB1,HYOU1,IGF1,IL1R1,IL6R,ITGB2,ITGB3,KLF6,MAP3K1,MDK,NFE2L2,NGF,NOTCH2,NRG1,PDGFA,PDGFB,PDGFRB,PECAM1,PENK,PLA2G4A,PLAT,PLAU,PRKCH,PTGS1,RAC1,RAC2,RAF1,RASSF5,SLC11A1,SPARC,S…	78
Organismal Injury and Abnormalities	Fibrosis	1.32e-09		0.244	ABL1,ACE2,ADK,APRT,ARID4A,BCL6,BMP1,BMP6,BMP7,BTC,CASP1,CAV1,CAV2,CAV3,Ccl2,CCR5,CD1D,CD4,CD74,CDH11,COL4A3,CSF1,CSF1R,CTGF,CX3CL1,DACT3,EDNRA,ENPP2,F2R,F3,FGFR2,FN1,GLIS2,GSN,GSS,GSTP1,HMGCS1,HOPX,HTR1B,IDH1,IDH2,IFNAR1,IFNGR1,IFNGR2,IGF1,IL16,IL17RA,IL1B,IL1R1,IL1RN,IL7,JAK1,JAK2,JUND,KIT,KLF5,KRT19,LGALS3,LGMN,MAP3K5,MIF,MYD88,MYH6,MYO1E,NAMPT,NFE2,NFE2L2,NFKB1,NFKBIA,NLRP3,NOL3,NPR1,NR3C2,NT5…	125
Organismal Injury and Abnormalities, Renal and Urological Disease	proteinuria	4.95e-11		-0.631	ACE,ACTN4,AMPD2,ARHGDIA,ASIC2,CACNA1D,CACNB2,Ccl2,CCL22,CCL5,CD1D,CDKN1A,Cdkn1c,COL4A3,CR1L,CTGF,EHD3,EHD4,EZR,FASLG,FLI1,FYN,GADD45A,GAS6,GLIS2,HIF1A,IFNAR1,IFNGR1,IL18R1,KIRREL,LAMB2,LCAT,LEPR,LGMN,LPL,LRP2,LRRK2,LYN,MGAT2,MTA2,MYO1E,NR3C2,PDGFB,PRKCD,PSEN1,PTGDS,PTGS1,PTPRO,RASSF5,SGK1,SLC9A1,SLC9A3R2,SMAD7,SPARC,SPP1,SREBF1,STC1,TGFB1,TGFB2,THBD,TLR2,TLR9,TNFSF13B,VDR,VEGFA,VLDLR,WAS	67
Organismal Injury and Abnormalities, Renal and Urological Disease	urination disorder	2.04e-10		-0.857	AASS,ABCC1,ACE,ACTN4,ADAMTS1,ADCY6,AKR1B1,AMPD2,APRT,AQP1,ARHGDIA,ASIC2,ASL,BCAT2,BCKDHB,CACNA1D,CACNB2,Ccl2,CCL22,CCL5,CD1D,CDK4,CDKN1A,Cdkn1c,CLU,COL4A3,CR1L,CTGF,DHTKD1,EHD3,EHD4,EZR,FAH,FASLG,FLI1,FYN,GADD45A,GAS6,GLIS2,GSTZ1,HIF1A,IDH2,IFNAR1,IFNGR1,IL18R1,IRS2,KCNJ1,KCNK1,KIRREL,LAMB2,LCAT,LEPR,LGMN,LPIN1,LPL,LRP2,LRRK2,LYN,MCCC2,MCEE,MGAT2,MTA2,MYH11,MYO1E,NEDD4L,NPR3,NR3C2,PCCA,PDGFB,PRKC…	104
Organismal Injury and Abnormalities, Tissue Morphology	size of lesion	6.49e-12		-0.169	ABCG5,ALOX15,ANXA1,APOD,BBC3,BID,C1QA,CAPN1,CASP1,CAV1,Ccl2,CD4,CD40,CNR2,CNTF,COL18A1,CRYAB,CTSS,CX3CL1,DUSP6,EPHX2,F5,FAIM2,FASLG,FCER1G,FGF2,FOXO1,GJA1,GPX1,GRN,GSN,HIF1A,HLA-A,HPGDS,IGF1,IGF2,IL18,IL1B,IL1R1,IL1RN,KRIT1,LCAT,LGALS3,LPL,MAPK14,MAPKAPK2,MIF,MYD88,NDRG4,NFE2L2,NFKBIA,NGF,NGFR,NOL3,NPC1L1,NPR1,NR3C2,NT5E,NTRK2,OLR1,PANX1,PANX2,PLA2G4A,PLA2G5,PLAT,PRKCB,PRNP,PSEN1,PTGDS,SELE,SH3GL…	88
Organismal Survival	organismal death	1.85e-45		0.318	A2M,ABCA2,ABCA5,Abcb1b,ABCB6,ABCB7,ABCC1,ABCC10,ABCC4,ABI1,ABL1,ABR,ACE,ACE2,ACSS1,ACTA2,ACTN4,ACVRL1,ADA,ADAM10,ADAM15,ADAM17,ADAM19,ADAM23,ADAMTS1,ADAR,ADCY7,ADCYAP1R1,ADK,ADM,ADRBK1,AFF1,AGRN,AKAP12,AKAP13,AKT1,ALDH5A1,ALOX12,ALOX15,ALOX5,AMPH,ANGPT1,ANK3,ANKH,Anp32a,ANXA1,ANXA7,AP2M1,APAF1,APBA1,APBA2,APBB1,APC,APH1A,APLP1,APOBEC1,APOD,APRT,AQP1,ARC,ARF6,ARHGAP35,ARHGAP5,ARHGDIA,ARHGDIB,ARHGE…	845
Organismal Survival	survival of organism	1.13e-24		-0.912	Abcb1b,ABCC1,ABCC4,ABL1,ADM,ADRBK1,AKT1,ALDH5A1,ANGPT1,ANGPTL2,APC,AQP1,ARHGDIA,ARHGDIB,ATP2C1,ATP7B,B3GALNT1,BCL2A1,BCL6,BGN,BID,BIRC3,BMP7,C5AR1,CAMP,CARD9,CASP1,CASP8,CBY1,Ccl2,CCNG1,CCR5,CD4,CD40,CD47,CD48,CD74,CD80,CDC25A,CDH1,CDKN1A,CDKN1B,CDKN2A,CEBPA,CHEK2,CLEC5A,CLN3,CNPY3,CNTN1,COL18A1,COL4A3,COL5A2,CR1L,CRYAB,CSF1,CTF1,CTGF,CTSC,CXCL10,CXCR2,CYBB,DGKZ,DHX58,DOK1,DOK2,ELK3,ENG,EPAS1,EPH…	264
Organismal Survival	morbidity or mortality	1.16e-14		0.989	A2M,ABCB6,ABCC8,ACE,ADAM10,ADM,ANTXR1,B2M,BCL2A1,BGN,BID,BIN1,CAMP,CASP1,CASP4,CAST,CAV1,Ccl2,CCR5,CD1D,CD200R1,CD300A,CD4,CD47,CD97,CDKN1A,CHEK2,CXCL10,CXCR2,CXCR4,DHX58,F2R,F3,FCER1G,GAS6,GRIA2,GSN,HAVCR2,HEXIM1,HFE,HIF1A,HLA-A,IFIT2,IFNAR1,IFNGR1,IL18,IL1B,IL1R1,IL33,IL6R,IP6K2,IRAK3,IRF7,ISG15,JAM2,KDR,KHSRP,KLF2,LTB,MAPKAPK2,MAPKAPK3,MDM4,MYD88,NCK1,NFKB1,NOD2,NR3C2,PDE4B,PILRB,PTK2B,PYCARD,…	98
Organismal Survival	perinatal death	7.59e-13	Decreased	-2.501	ABL1,ABR,ACTN4,ADA,ADAM15,ADAM17,ADAMTS1,AGRN,AKT1,APAF1,APBA1,APBA2,APLP1,ARF6,ARHGAP35,ARHGAP5,ARID4A,ARID5B,ARNT2,ARRB1,ARRB2,ATP1A3,B4GALT1,BCL10,BGN,BIN1,BMP1,BMP4,BMP7,BMPER,BRSK1,CASK,CCND1,CCND3,CDK4,CDKN1A,Cdkn1c,CDON,CEBPA,CLDN1,COL5A2,CPLX2,CREB3L2,CREB5,CRLF1,CTGF,CTNNA2,CXCR4,DCC,DCLRE1B,DGAT2,DHCR7,DHRS3,DLK1,DLX5,DNM3,EDNRA,EFEMP2,EHHADH,ELAVL3,ELOVL4,EMX2,EPAS1,ERBB3,EVC2,F3,F5,FA…	205
Organismal Survival	mortality	2.16e-10	Increased	2.302	ABCB6,ACE,ADAM10,ADM,BGN,BIN1,CASP1,CAST,Ccl2,CCR5,CD4,CDKN1A,CHEK2,CXCL10,CXCR2,GRIA2,GSN,HAVCR2,HEXIM1,HFE,HIF1A,IFIT2,IFNAR1,IFNGR1,IL18,IL1B,IL1R1,IL33,IP6K2,IRAK3,IRF7,ISG15,JAM2,KDR,KLF2,MAPKAPK3,MDM4,MYD88,NCK1,NR3C2,PTK2B,PYCARD,RASSF1,SLC1A2,SPEG,STAT2,STK36,TGFBR2,TLR2,TLR4,TLR7,TLR9,TNFRSF1A,TREM1,UNC93B1,VEGFA,YBX1	57
Organismal Survival	neonatal death	1.9e-09	Decreased	-3.107	ABL1,ABR,ADA,ADAM15,ADAM17,APBA1,APBA2,ARID5B,ARRB1,ARRB2,ATP1A3,B4GALT1,BIN1,BMP7,BMPER,BRSK1,CASK,CCND1,CCND3,CDK4,CDKN1A,Cdkn1c,CDON,CEBPA,CLDN1,COL5A2,CPLX2,CREB3L2,CREB5,CRLF1,CTGF,CTNNA2,CXCR4,DCC,DCLRE1B,DGAT2,DHCR7,DHRS3,DLK1,DNM3,EFEMP2,EHHADH,ELAVL3,EMX2,EPAS1,F3,F5,FAH,FGFR2,FGFR3,FOS,FSTL1,GBA,GDF1,GGCX,GIT1,GJA1,GUCY1B3,HEXIM1,HLTF,HPGD,IGF1,IGF1R,IGF2,IGF2R,IL6ST,ILF3,ITGB4,JAK1,KIF…	146
Post-Translational Modification	phosphorylation of protein	1.26e-22		-1.153	AATK,ABL1,ACVRL1,ADAM10,ADAM17,ADM,ADRBK1,ADRBK2,AGRN,AIF1,AKT1,APLN,ARRB1,ARRB2,ATP,BAG1,BCL10,BMP4,BMP7,BRSK1,BSG,BTK,Cab39,CAMK1G,CAMKK2,CAMP,CAT,CCL5,CCND1,CCND3,CD4,CD40,CD47,CD48,CD7,CD79B,Cdc42,CDK14,CDK2AP1,CDK4,CDK9,CDKN1A,CDKN1B,Cdkn1c,CDKN2A,CDON,CFL1,CHEK2,CHKA,CHST15,CIB1,CNTN1,COL4A3BP,COL5A3,CR1L,CSF1,CSF1R,CSK,CTGF,DAB2IP,DAPK1,DGKA,DGKZ,DUSP6,DYRK2,DYRK3,EDNRA,EFNA2,EIF2AK2,EIF2S…	250
Post-Translational Modification	autophosphorylation of protein	2.98e-09			AATK,ABL1,AKT1,BRSK1,BTK,CAMKK2,CHEK2,CSK,DAPK1,EIF2AK2,EIF2S1,EPHB1,ERBB2,ERBB4,FES,FGFR2,FGFR3,FGR,FLT4,FYN,HCK,HK1,IGF1R,IRAK3,JAK1,JAK2,JAK3,KDR,KIT,LCK,LRRK2,LYN,MAP3K1,MAP3K10,MAP3K11,MAP3K13,MAP3K3,MAPK14,NTRK2,PDGFRB,PIM1,PRKCD,PRKX,PTK2B,SLK,STK10,STK17B,STK24,STK4,SYK,TAOK3,TYRO3,ULK1,ULK3,VRK1,WNK1,WNK2	57
Protein Synthesis	production of protein	3.07e-26		-0.747	ADAR,AKAP13,ARHGEF1,ARID3A,ARNTL,AXL,B2M,BACH2,BATF,BCL10,BCL3,BCL6,BMF,BTK,C1QA,Ccl2,CCR5,CD180,CD1D,CD22,CD37,CD40,CD74,CD80,CD83,CD84,CD86,CDKN1A,CHI3L1,CHRNA4,Cmah,CR1L,CSF2RB,CTSS,CXCL10,CXCR2,DAPP1,DEF6,DKK3,DLK1,DOCK8,DOK1,ECM1,EFS,FASLG,FCER1G,FCGR1A,FLI1,FOXJ1,FYN,GADD45A,GADD45B,GALNT1,Ggta1,GNAI2,HEXB,ICOS,ID3,IFNAR1,IFNGR1,IL13RA1,IL1R1,IL1RL1,IL33,IL6ST,IRF2,IRF8,ITGB2,ITGB3,ITPKB,JA…	145
Protein Synthesis	quantity of protein in blood	2.47e-17		-0.401	A2M,ABCA7,ACACB,ACSS1,ADA,ADCYAP1R1,ADIPOR1,AKT1,ALOX5,APOBEC1,ARHGDIA,ARHGDIB,ARNTL,ARRB2,AXL,BCAT2,Bmyc,C5AR1,CACNA1D,CAMKK2,CASP4,CASR,CAV1,CAV3,CCDC80,Ccl2,CD38,CDK4,CDKN1B,CDO1,CHST8,CLEC10A,CLEC7A,COL18A1,COL4A3,COL5A3,CPE,CPT1C,CRTC2,CTF1,CTSC,CTSS,CX3CL1,CXCL16,CXCR2,DGAT1,DHX58,DKK3,DLG2,DOK1,ENPP2,ENTPD5,EPHB6,F3,FAH,FES,FTO,GALNT3,GNAI2,GNAO1,GPAM,Gsta4,HAP1,HEXB,HMGA1,HPSE,HSPB8,HTR2C…	187
Protein Synthesis	quantity of cytokine	2.02e-15		0.464	ACACB,ACSS1,ADAR,AKT1,ALOX5,ARHGDIA,ARHGDIB,ARRB2,AXL,BCAT2,C5AR1,CAMKK2,CASP4,CAV1,CCDC80,Ccl2,CLEC7A,CPE,CTF1,CTSC,CXCL16,CXCR2,DGAT1,DHX58,DOK1,ENPP2,F3,FTO,GNAI2,HAP1,HEXB,HSPB8,HTR2C,ICOS,IFIT2,IFNAR1,IFNGR1,IGF1,Igtp,IL10RA,IL12RB2,IL13RA1,IL18,IL1B,IL1R1,IL1RN,IL6R,IL6ST,INPP5D,IRAK4,IRF5,Irgm1,IRS1,IRS2,ITGAD,ITGB2,LAT2,LEPR,LGMN,LRRC4C,LYN,MAPKAPK2,MERTK,MIF,MTA2,MYD88,NFE2L2,NLRP3,NLRX1…	104
Protein Synthesis	quantity of interleukin	4.76e-14		0.249	ARHGDIA,ARHGDIB,ARRB2,C5AR1,CASP4,CAV1,Ccl2,CLEC7A,CTSC,CXCL16,CXCR2,DHX58,ENPP2,F3,GNAI2,HEXB,HSPB8,ICOS,IFIT2,IFNAR1,IFNGR1,Igtp,IL10RA,IL12RB2,IL13RA1,IL18,IL1B,IL1R1,IL1RN,IL6R,IL6ST,INPP5D,IRAK4,IRF5,Irgm1,ITGAD,ITGB2,LAT2,LRRC4C,LYN,MTA2,MYD88,NFE2L2,NLRP3,NLRX1,NOD2,OLFM4,OLR1,PILRB,PRKAB1,PYCARD,RNF128,SELE,SPP1,STAT1,STAT3,TBK1,THBD,TLR2,TLR4,TMEM173,TNFAIP8L2,TNFRSF1A,TREM1	64
Protein Synthesis	polymerization of protein	6.66e-14	Decreased	-3.394	AASS,ACTN2,ACVRL1,AKAP2,ALDH5A1,ALDOC,ALOX15,ANGPT1,ANXA5,ANXA6,APAF1,ARPC2,BCL10,BID,BIRC3,BRK1,Cab39,CASP8,CAT,CAV1,CAV2,CCL5,CD47,CDC42EP1,CDH1,CDH2,CHMP4B,CHRNA4,CNTF,CORO1A,CPT1A,CRYAB,CRYZ,CSF1,DAPP1,DCXR,DEF6,DIAPH1,DPYSL3,EHD3,EHD4,ENAH,GCH1,GCHFR,GFPT1,GJA1,GJB1,GLRB,GLUL,GRB2,GRHPR,GRIA2,GSN,HMGCL,IGF1R,IQUB,IRS1,ITPR3,KCNAB2,KCNB1,KCNJ10,KCTD13,LCP2,LGI1,LNX2,MAP2K1,MAP3K1,MLC1,NCK1,NC…	111
Protein Synthesis	metabolism of protein	2.03e-09	Decreased	-2.299	ACE,ACE2,ADAM10,ADAM15,ADAM17,ADAM19,ADAMTS1,ADAMTS5,ADAMTS9,ADM,ADRBK1,AKT1,ALOX12,APAF1,APC,APH1A,APLP1,APOBEC1,ARHGEF1,ARHGEF2,ARNTL,ATF6,ATP,AZIN2,BACE1,BAG1,BAG2,BCL3,BMP1,BTRC,C2CD3,CAPN1,CAPN2,CAPNS1,CASP1,CASP4,CASP8,CAST,CAT,CAV1,CAV3,Ccl2,CD4,CDC37,Cdc42,CDH1,CDK4,CDKN1B,CDKN2A,CHEK2,CIRBP,CLN3,CLU,CNDP2,CNTF,CPE,CPQ,CPZ,CRTC1,CSF1,CSTB,CTSC,CTSF,CTSH,CTSS,DAB2IP,DAG1,DAPK1,DERL1,DIAPH1…	258
Tissue Development	accumulation of cells	1.86e-19	Decreased	-2.281	ALOX5,ANXA1,ARRB2,B2M,BCL10,BCL2A1,BCL3,BGN,BID,C5AR1,CASP8,Ccl2,CCL24,CCL5,Ccl7,CCND1,CCR5,CD1D,CD40,CD80,CD86,CD97,CDKN1A,Cdkn1c,CLU,COL18A1,CR1L,CRYAB,CSF1,CTSC,CUL5,CX3CL1,CXCL10,CXCR2,CXCR4,CYBB,DEF6,DOCK1,DOCK8,E2F6,ENPP2,ETS2,F2R,F3,FASLG,FCGR2A,FCGR3A/FCGR3B,FGF1,FGF2,FLT4,GIMAP1-GIMAP5,GNAI2,GPR17,GRN,HAVCR2,ICOS,IFNAR1,IFNGR1,IGF1,IKBKB,IL10RA,IL17RA,IL18,IL1B,IL1R1,IL1RN,IL33,IL6ST,IL7…	134
Tissue Morphology	quantity of cells	4.48e-49		-1.707	Abcb1b,ABCC10,ABL1,ADA,ADAM10,ADAMTS12,ADM,AFF1,AKAP13,AKT1,ALOX15,ALOX5,ANK3,ANXA1,APAF1,APLP1,ARHGDIA,ARHGDIB,ARHGEF1,ARHGEF6,ARID3A,ARID4A,ARID5B,ARNTL,ATP,ATP2B2,ATP7A,AXL,B2M,B4GALT1,BACH2,BATF,BBC3,BCL10,BCL2A1,BCL3,BCL6,BID,BIRC3,BMF,BMP4,BMP6,BMP7,BSG,BTK,C1QA,C5AR1,C5AR2,CAMP,CASP1,CASP8,CAT,CAV1,CAV2,CBFA2T3,Ccl2,CCL22,CCL24,CCL5,Ccl7,CCND1,CCND3,CCR5,CD180,CD1D,CD200R1,CD22,CD300A,CD38…	517
